# Supplementary material for: Identification of miRNAs and Their Target Genes Involved in Cucumber Fruit Expansion Using Small RNA and Degradome Sequencing
Source: Biomolecules. 2019 Sep 12;9(9):483. doi: 10.3390/biom9090483 (PMC6769560; doi:10.3390/biom9090483)
Supplement: Supplementary file 1 [file biomolecules-09-00483-s001.zip]

Archive with 4 entries (4 files):
- Table S1.xlsx
- Table S2.xls
- Table S3.xlsx
- Table S4.xlsx
