# Supplementary material for: Identification of miRNAs and Their Target Genes Involved in Cucumber Fruit Expansion Using Small RNA and Degradome Sequencing
Source: Biomolecules. 2019 Sep 12;9(9):483. doi: 10.3390/biom9090483 (PMC6769560; doi:10.3390/biom9090483)
Supplement: Supplementary file 1 [file biomolecules-09-00483-s001.zip › Table S1.xlsx]

## Sheet: S1
Table S1. The sequences of miRNAs identified in cucumber fruit.
miR_name	miR_seq	len	genomeID	strand	start	end	type	Sequence in miRbase	group	SS	hairpinLen	CG%	dG	uE_0d_1(raw)	uE_0d_2(raw)	uE_0d_3(raw)	EXP_5d_1(raw)	EXP_5d_2(raw)	EXP_5d_3(raw)	uE_5d_1(raw)	uE_5d_2(raw)	uE_5d_3(raw)	uE_0d_1(norm)	uE_0d_2(norm)	uE_0d_3(norm)	EXP_5d_1(norm)	EXP_5d_2(norm)	EXP_5d_3(norm)	uE_5d_1(norm)	uE_5d_2(norm)	uE_5d_3(norm)	Expression level
aau-miR168_L-3R-1_1ss22AT	CAGTTGATGCAAGGCGGGTT	20	NC_026658.1	+	4716564	4716652	3'	Diff	gp2b	.......(((((...((....(((((....((...((((((...............))))))))..)))))......))..)))))...	79	52.8	-17.4	0	0	0	1	5	0	1.5	0	1.5	0	0	0	0.746771	3.77614	0	1.04764	0	1.30914	low
aau-MIR172-p3_1ss12TA	CAAAATCTCTCACTCTCTCTCTCT	24	NC_026656.1	+	21472106	21472230	3'	New	gp2b	...(((((.((((((((((((((..(((.((..((.((.(((((((.....(((((......))))).........))))).))))))..)))))...))))).))))....))))))))))...	119	40.8	-28.2	0	1	0.5	1.5	0.5	0	0	0	0	0	0.786196	0.332437	1.12016	0.377614	0	0	0	0	low
aau-MIR172-p3_1ss2AC	ACAATCTCTCTCTCTCTCTCTCT	23	NC_026658.1	+	1068752	1068805	3'	New	gp2b	...((((((.((..(((....)))..)).))))))...................	32	35.2	-8.7	0	1	0	0	0	0	0	0	0	0	0.786196	0	0	0	0	0	0	0	low
aau-MIR172-p3_1ss2TG	CGCTCTCTCTCTCTCTCTCTGTG	23	NC_026655.1	+	28132646	28132674	3'	New	gp2b	...(((.................)))...	23	51.7	-1.4	0	0	0	0	0	0	1	1	0	0	0	0	0	0	0	0.698425	3.53152	0	low
aau-MIR172-p3_1ss6TA	CAAAAACTCTCTCTCTCTCTCTCT	24	NC_026660.1	-	23983994	23984090	3'	New	gp2b	(((..((((((((((((((....................((((.....))))...(((((........)))))..)))))))))))).))..)))..	95	41.2	-27	0	0	0	0	0	1	0	0	0	0	0	0	0	0	1.11439	0	0	0	low
aau-MIR172-p5	CAAAATCTCTCTCTCTCT	18	NC_026660.1	+	3777746	3777783	5'	New	gp2b	....((((((..(.............)..))))))...	31	44.7	-3.7	0	0	0	0	0	0	0	0	1.5	0	0	0	0	0	0	0	0	1.30914	low
aau-MIR172-p5_1ss16TG	AAATCTCTCTCTCTCGCTCTCT	22	NC_026660.1	-	21043410	21043462	5'	New	gp2b	...((((...((((........................))))....))))...	47	50.9	-3.2	0	0	0	0	0.5	0.5	0	0	0	0	0	0	0	0.377614	0.557193	0	0	0	low
aau-MIR172-p5_1ss19CT	AAATCTCTCTCTCTCTCTTTCTCT	24	NC_026657.1	-	33829242	33829345	5'	New	gp2b	..................................((((((....))))))................................(((((.((....)).)))))..	1	20.2	-2.1	1	0	0	0	0	0.5	0	0	0	1.23798	0	0	0	0	0.557193	0	0	0	low
aau-MIR172-p5_1ss1AC	CAAATCTCTCTCTCTCTCTCTCT	23	NC_026659.1	+	8715728	8715830	5'	New	gp2b	..............................................................................((((.............))))....	1	46.6	-3.7	0	0	0	0	0.5	0	1	0	0	0	0	0	0	0.377614	0	0.698425	0	0	low
aau-MIR172-p5_1ss1CA	AAAAATCTCTCTCTCTCT	18	NC_026657.1	+	38538904	38538939	5'	New	gp2b	...............(((((((....)))))))...	18	30.6	-7	0	0	0	0	1	0	0	0	0	0	0	0	0	0.755229	0	0	0	0	low
aau-MIR172-p5_1ss23CT	AAATCTCTCTCTCTCTCTCTCTTT	24	NC_026655.1	-	23350170	23350238	5'	New	gp2b	...((((..................((.(((......))).))..(((..........))).))))...	63	60.9	-8.1	0	0	1	0	0	0	0	0	0	0	0	0.664874	0	0	0	0	0	0	low
aau-MIR172-p5_1ss5AC	CAAACTCTCTCTCTCTCTCTC	21	NC_026660.1	+	6689392	6689423	5'	New	gp2b	...............(((.....)))......	11	40.6	0.7	0.5	0	0	0.5	3	1	0	0	1	0.61899	0	0	0.373385	2.26569	1.11439	0	0	0.872758	low
aau-MIR172-p5_1ss6CT	AAAATTTCTCTCTCTCTCTCTCTC	24	NC_026658.1	-	21781359	21781449	5'	New	gp2b	....................((((..((((((((.(((((.....)))))....(((((....))))).....))))))))...))))...	68	33	-16.7	0	0	1	1	0	0	0	0	0	0	0	0.664874	0.746771	0	0	0	0	0	low
aau-MIR172-p5_2ss4TC24TG	AAACCTCTCTCTCTCTCTCTCTCG	24	NC_026661.1	+	5770149	5770252	5'	New	gp2b	......................((((......((((((.(((....))).))))))..((.((..((((....))))..)).)).............))))...	79	55.8	-24.4	0	0	0	1	1	1	0	0	0	0	0	0	0.746771	0.755229	1.11439	0	0	0	low
aau-MIR396-p3_1ss9TA	TTGTTCTCACTTACATGCAT	20	NC_026660.1	+	2523559	2523621	3'	New	gp2b	...((((((............(((((..(((....)))..))))).........))))))...	57	34.9	-5.3	2	0	0	0	0	0	0	0	0	2.47596	0	0	0	0	0	0	0	0	low
ahy-MIR159-p5_1ss1TA_1	AATTTGGATTGAAGGGAGC	19	NC_026660.1	-	17504902	17504978	5'	New	gp2b	......(((((..((((....((..(((((..((((((...))))))..)))))...))....))))..)))))...	68	35.1	-17.5	0	1	2.5	2	0.5	3.5	3	4	0	0	0.786196	1.66219	1.49354	0.377614	3.90035	2.09528	14.1261	0	middle
ahy-MIR159-p5_1ss1TA_2	AATTTGGATTGAAGGGAGCT	20	NC_026655.1	+	86236	86269	5'	New	gp2b	...((((((((.((.....))..))))))))...	28	41.2	-5	0	1	2.5	2	0.5	3.5	3	4	0	0	0.786196	1.66219	1.49354	0.377614	3.90035	2.09528	14.1261	0	middle
ahy-MIR3511-p5_1ss14CT	AAAGGAAAAAGAATAAACA	19	NC_026660.1	-	1965974	1966055	5'	New	gp2b	...(((.................((.(((......))).))...((((..........))))..............)))...	76	30.5	-7.1	0	0	0	0	0	0	0	0	1	0	0	0	0	0	0	0	0	0.872758	low
ahy-MIR3521-p5_1ss13CA	AATAAGTTGTTTAATAGTTGGCAT	24	NC_007144.1	+	72242	72373	5'	New	gp2b	.........(..((((((((((.......))))).......)))))..).(((((((((.(((..((((((..(((((((..((....))..)))).))).))))))...)))......)))))))))....	40	29.5	-18.9	0	1	1	0	0	0.5	0	0	0	0	0.786196	0.664874	0	0	0.557193	0	0	0	low
aly-miR157a-5p_R+2	TTGACAGAAGATAGAGAGCACTT	23					5'	Diff	gp3	..........((((((((.(((((...((....)).((((((.((....(((.(.((((((((((((((((((((...((((....((....)).((((((((((((((.(((.....))))))))))...))))))).....))))..........((((((((((((((((...........................))).)))))).)))))))))))))))))).)))))))))).)))............)).)))))).....))))).))).....)))))....	195	39.2	-80.7	0	2	2	0.666667	2	0.666667	0.333333	0	0.5	0	1.57239	1.32975	0.497847	1.51046	0.742924	0.232808	0	0.436379	low
aly-MIR157c-p5_1ss11GT	AAGAAAGAGATAGAGAGAGA	20	NC_026657.1	-	36219931	36219953	5'	New	gp2b	..........((....)).....	8	34.8	0.7	2.5	0	1	0	0	0	0	0	0	3.09495	0	0.664874	0	0	0	0	0	0	low
aly-MIR157c-p5_1ss4CA	ATTAAAGAAAGAGAGAGAGAGAGA	24	NC_026660.1	-	1421330	1421433	5'	New	gp2b	..............................................((((((((......((((((((.....(((....))).))))))))..))))))))..	1	26	-7.8	0	1	0.5	0	0	0	0	0	0	0	0.786196	0.332437	0	0	0	0	0	0	low
aly-MIR159c-p3_1ss11CT	CTCTCTCTCTTTCTCTCTCTATAC	24	NC_026661.1	+	8326772	8326869	3'	New	gp2b	...((..((((((..........(((((..............)))))..........((..(((((....)))))..))...)))).))..)).....	90	35.7	-14.4	0	1	1.5	0	0	0	0	0	0	0	0.786196	0.997311	0	0	0	0	0	0	low
aly-MIR159c-p3_1ss9CT_1	TTATCTCTTTCTCTCTCTCTCT	22	NC_026659.1	+	13637198	13637238	3'	New	gp2b	...((((((.........)))))).................	21	46.3	-3.5	0	0	0	0.5	0	1	0	0	0	0	0	0	0.373385	0	1.11439	0	0	0	low
aly-MIR159c-p5_1ss8TG	CTAAGAGGTCATGGATTC	18	NC_026656.1	+	2276649	2276679	5'	New	gp2b	.......(((((((((...)))))))))...	21	45.2	-10	0	0	0.5	0	0	0	0.5	0	0	0	0	0.332437	0	0	0	0.349213	0	0	low
aly-MIR159c-p5_1ss9CT	TTATCTCTTTCTCTCTCTCTCTCT	24	NC_026661.1	+	18337261	18337366	5'	New	gp2b	............................((((((((((.....((((........))))))).))).)))).......((((((((((....))))...)))))).	1	53.8	-21.8	0.5	1	0.5	1.5	1	1.5	1	0.5	1	0.61899	0.786196	0.332437	1.12016	0.755229	1.67158	0.698425	1.76576	0.872758	low
aly-miR164c-5p_1ss1TN	NGGAGAAGCAGGGCACGTGCG	21					5'	Diff	gp3	(((.(((..((((.((.(((((.((.((..((((((((((....(((..((((.((((.....))))))))..)))))))))))))..)).)).))))).)).))))..))))))	115	49.6	-53.1	7.66667	42.1667	39.6667	72.25	33.3333	59.75	46.8667	0.333333	8.33333	9.49118	33.1512	26.3733	53.9542	25.1743	66.5845	32.7329	1.17717	7.27298	middle
aly-miR167a-5p_L+2	AATGAAGCTGCCAGCATGATCTA	23					5'	Diff	gp3	(((((..(((((.....(((((((((.((((((((((((((((((((((((.((.(..((((((((...))))))))..).))))))).))).)).)))))))))))))).))))))))).....)).)))..)))))	138	44.2	-59.1	5.58333	16.4167	13.25	8.33333	6.08333	1.83333	11.25	0.833333	9.58333	6.91206	12.9067	8.80958	6.22309	4.59431	2.04304	7.85729	2.94293	8.36393	middle
aly-MIR167c-p5_1ss14TG	TTGTCTTCCTCTCGTAAGT	19	NC_026656.1	+	11400249	11400348	5'	New	gp2b	...(((((((...((((((.......(((.......)))........((((((................))))))....)))))).....)))))))...	94	35	-11.7	0	0	0	0	0	0	0	2	0	0	0	0	0	0	0	0	7.06304	0	low
aly-MIR167d-p3_1ss17TC_1	CTTTTTTCCTTCCTCTCTT	19	NC_026655.1	+	13362034	13362060	3'	New	gp2b	...((((.....))))...........	13	33.3	-0.8	0	0.5	3.5	0	0.5	0	0	2.5	3	0	0.393098	2.32706	0	0.377614	0	0	8.8288	2.61827	low
aly-MIR167d-p3_1ss18AC	TTTTCCTTCCTCTTTTTC	18	NC_026658.1	-	15780531	15780569	3'	New	gp2b	...((((....((((.......))))....)))).....	31	33.3	-3.7	0	0	0	0	0	0	3	0	0	0	0	0	0	0	0	2.09528	0	0	low
aly-MIR167d-p5_1ss16TC_1	TTTTTTCCTTCCTCTCTT	18	NC_026659.1	+	14235120	14235217	5'	New	gp2b	.........................................(.....)..................................................	1	35.7	2.3	0	0	0.5	0	0	0	0	0.5	0	0	0	0.332437	0	0	0	0	1.76576	0	low
aly-MIR167d-p5_1ss16TC_2	TTTTTTCCTTCCTCTCTTT	19	NC_026661.1	-	13165288	13165330	5'	New	gp2b	..................((...((((.....))))..))...	22	32.6	-1.2	0	0	0.5	0	0	0	0	0.5	0	0	0	0.332437	0	0	0	0	1.76576	0	low
aly-MIR167d-p5_1ss17TC_1	CTTTTTTCCTTCCTCTCTTT	20	NC_026656.1	-	20955037	20955060	5'	New	gp2b	.........((........))...	12	29.2	4.4	0.5	1	4	0.5	0.5	4.5	4	0	0.5	0.61899	0.786196	2.6595	0.373385	0.377614	5.01473	2.7937	0	0.436379	low
aly-MIR167d-p5_1ss17TC_2	CTTTTTTCCTTCCTCTCTTTA	21	NC_026659.1	-	26664588	26664692	5'	New	gp2b	(((.....)))..............................................................................................	11	30.5	3.1	0.5	1	4	0.5	0.5	4.5	4	0	0.5	0.61899	0.786196	2.6595	0.373385	0.377614	5.01473	2.7937	0	0.436379	low
aly-MIR167d-p5_1ss5TC	CTTTCTTCCTTCCTCTTTT	19	NC_026655.1	-	7353440	7353479	5'	New	gp2b	............(((..(((((....)))))...)))...	25	42.5	-6.7	0	0	0	1	0	0	0	0	0	0	0	0	0.746771	0	0	0	0	0	low
aly-miR170-5p_R+3_1ss9TC	TATTGGCCCGGTTCACTCAGATTC	24					5'	Diff	gp3	.....((......((((((.(((......(((((((((((((..(((((....((((..((((((((...((..(((((((((..((((((.((((((...............)))))).))))))..)))))))))..))..))))))))........)))).....)))))..)).))))))))))).))).))))))......))....	203	42.5	-61.8	2	10	8	9	35	7.5	11	1	12	2.47596	7.86196	5.31899	6.72094	26.433	8.35789	7.68268	3.53152	10.4731	middle
aly-MIR3435-p3_1ss5TG	GATTGTGGCATAATTCTG	18	NC_026657.1	+	11027013	11027067	3'	New	gp2b	...(((((((((((((((.((((((...)))))))))).)))))))..))))...	49	45.5	-15.6	0	0	0	0	0	0	0	1	0	0	0	0	0	0	0	0	3.53152	0	low
aly-miR3436-3p_R-4_1ss7CG	CAACAAGGATTTTTGGGT	18					3'	Diff	gp3	((((((((..(((.((((((.((((((((.(((((((((((((((..(((..((((...((.......))...))))..))).))))))))))))))).))))))))..)))))).)))..))))))))	129	27.9	-35.3	0	0	1	0	0	0	0	0	0	0	0	0.664874	0	0	0	0	0	0	low
aly-miR395c-3p_R+2_1ss17GA	CTGAAGTGTTTGGGGGAACTTTT	23					3'	Diff	gp3	.......((((((.........((((((((...(((..((((((((..(((((((((.(((((((((((((...((((((((....)))))))))))).......)))).))))).)))))))))..))))))))..)))...)))).))))))))))........	151	34.3	-48.2	0	0	0	1	0	1	0	0	0	0	0	0	0.746771	0	1.11439	0	0	0	low
aly-miR395d-3p_L-1R+5	TGAAGTGTTTGGGGGAACTCCTGGC	25					3'	Diff	gp3	((((((((...((..(((((((((..(((((((((.(((((.(((.(((........))).)))))))).)))))))))..)))))))))..))...))))))))	105	43.8	-50.9	0	0	0	1	0.5	0.5	0	0	0	0	0	0	0.746771	0.377614	0.557193	0	0	0	low
aly-MIR396a-p5_1ss16TC	CTTCTTCAGATTTGTCTTTTTT	22	NC_026659.1	-	10756828	10756857	5'	New	gp2b	.......(((((((......)))))))...	20	23.3	-1.6	0	0	0	0	2	0	0	0	0	0	0	0	0	1.51046	0	0	0	0	low
aly-MIR396b-p5_1ss14AT	GAAGAAGAAGAAGTTCCTGG	20	NC_026656.1	+	14781331	14781441	5'	New	gp2b	...(((....(((..(.(((((((((((.((((.((((...)))).((..((((((........))))))..))..))))..))))..)))).))))..)))...)))...	105	41.4	-25.9	0	0	0	0	0	0	0	3	0	0	0	0	0	0	0	0	10.5946	0	middle
aly-miR399b-3p_L+3R-1	AACTGCCAAAGGAGAGTTGCCCT	23					3'	Diff	gp3	((((((((((.((.(((((((((((..((((((.((((((((((...((((....)))).........((((((((((.............)))))))))))))))))))).))))))..))))))))))).))..)))))........)))))	154	37	-59.8	0	1.5	0	0	0	0.5	0	0	0	0	1.17929	0	0	0	0.557193	0	0	0	low
aly-MIR399e-p3_1ss18AG	GTGTTGATCACTCTTATG	18	NC_026655.1	+	8788170	8788245	3'	New	gp2a	...((((((.(((((((((..((((((..(...............)..))))))...)))).)))))))))))...	70	40.8	-24.3	0	0	0	0	0	0	0	0	3	0	0	0	0	0	0	0	0	2.61827	low
aly-MIR408-p3	CTCTTTTCTCTCTCTCTCTCT	21	NC_026658.1	+	15666240	15666283	3'	New	gp2b	...(((((((........)))))))...................	22	50	-10.1	0	0	0.5	0	0	0	0	0.5	0	0	0	0.332437	0	0	0	0	1.76576	0	low
aly-MIR408-p3_1ss3CA	CTATCTCTCTCTCCCTCTCTC	21	NC_026660.1	-	18464618	18464718	3'	New	gp2b	(((.(((((..((((((.....((((((...))))))...((..((((((...(.....)..))))))..)).))))))...))))))))...........	90	31.7	-17.9	0	0	0	0	0	0	1	0	1	0	0	0	0	0	0	0.698425	0	0.872758	low
aly-MIR408-p3_1ss6TC	CTCTCCCTCTCTCCCTCTCTC	21	NC_026655.1	+	16764868	16764966	3'	New	gp2b	...(((...(((((((..(((.(((((((..................))))).)).)))..)))..))))...))).......................	73	39.4	-13.2	0	0	0.5	1	1	0	0	0	0.5	0	0	0.332437	0.746771	0.755229	0	0	0	0.436379	low
aly-MIR408-p3_1ss8TC_1	CTCTCTCCCTCCCTCTCTCT	20	NC_026656.1	+	16975525	16975624	3'	New	gp2b	((((((.......(((((...)))))...(((...............((((((((.......))))))))...(((....)))..)))..)))).))...	97	41	-20.8	0	0	0.5	0	0	0	0	0	2	0	0	0.332437	0	0	0	0	0	1.74552	low
aly-MIR408-p3_1ss8TC_2	CTCTCTCCCTCTCTCCCTCTC	21	NC_026655.1	+	18736388	18736488	3'	New	gp2b	...(((..(((((((................(((..((((((.(((...)))))))))....))).((((.((.....)).))))..))))))).)))...	95	46.5	-25.4	0	0	0.5	0	0	0	0	0	2	0	0	0.332437	0	0	0	0	0	1.74552	low
aly-MIR408-p3_1ss8TC_4	TTCTTTCCCTCCTTTCATTT	20	NC_026660.1	-	15686447	15686488	3'	New	gp2b	...(((((..............)))))...............	24	21.4	-0.5	0	0	0.5	0	0	0	0	0	2	0	0	0.332437	0	0	0	0	0	1.74552	low
aly-MIR408-p5	CCTCTTTTCTCTCTCTCTCTC	21	NC_026659.1	+	7183310	7183412	5'	New	gp2b	..((........................((.(((........))).))..(((.(((((....))))).)))..............))...............	86	40.8	-10.3	0	0	0	0	0	0	0	1	1	0	0	0	0	0	0	0	3.53152	0.872758	low
aly-MIR408-p5_1ss10TC_1	CTCTCTCTCCCTCTCTCCCTCT	22	NC_026655.1	+	4642646	4642741	5'	New	gp2b	...((((((((..............................((..(((....)))..))....((.(((........))).))..))))))))...	90	47.9	-15.5	0	0	0.5	0	0	0	0	0	0.5	0	0	0.332437	0	0	0	0	0	0.436379	low
aly-MIR408-p5_1ss10TC_2	CTCTCTCTCCCTCTCTCCCTCTC	23	NC_026656.1	+	18679209	18679311	5'	New	gp2b	......((((............(((((((........((((....)))).........))))))).........((((((.......))))))......))))	97	44.7	-17.9	0	0	0.5	0	0	0	0	0	0.5	0	0	0.332437	0	0	0	0	0	0.436379	low
aly-MIR408-p5_1ss18TG	CTCTCTCTCTCTCCCTCGCTC	21	NC_026659.1	-	7583363	7583458	5'	New	gp2a	...((((((((.(((((((((((((((((((((..(((((....((....)))).)))..))))))...))))))))))))))).))))))))...	90	51	-53.5	0	0	0	2	3	0	0	0	1	0	0	0	1.49354	2.26569	0	0	0	0.872758	low
aly-MIR408-p5_1ss1CA	ATCTTTTCTCTCTCTCTCTCTCTC	24	NC_026658.1	-	20343422	20343525	5'	New	gp2b	.....(((...................(((......((((((((.....))))))))......)))..((((((........)))))).......)))......	93	37.5	-13.8	0	1	0	0	0	0	0	0	0	0	0.786196	0	0	0	0	0	0	0	low
aly-MIR408-p5_1ss20CT	CTATTTCTTTCTCTCCTTTT	20	NC_026659.1	+	19925347	19925446	5'	New	gp2b	.....................((((...((((.................((((....))))..........((((......)))).....))))..))))	1	41	-12.4	0	0	0	0	0	0	0	0	1	0	0	0	0	0	0	0	0	0.872758	low
aly-MIR408-p5_1ss4TG	CTCGTTTCTCTCTCTCTCTCT	21	NC_026660.1	+	12768294	12768333	5'	New	gp2b	..............((((...((.....))...))))...	23	47.5	-5.4	0	0	0	0	1	0	0	0	0	0	0	0	0	0.755229	0	0	0	0	low
aly-MIR408-p5_1ss6TG_1	CCCTCGTTTCTCTCTCTCTCT	21	NC_026656.1	+	7157700	7157758	5'	New	gp2b	((.(((((..(((((((((.................)))))....))))..))))))).	58	45.8	-10.2	0	0	0	0	0	0	0	0	2	0	0	0	0	0	0	0	0	1.74552	low
aly-MIR408-p5_1ss6TG_2	CTCTCGCTCTCTCTCTCTCTCCCT	24	NC_026661.1	-	15679028	15679140	5'	New	gp2b	...............(((((.(((((((((((((((((.............................................))))))))))))))))).....)))))...	95	43.4	-32.863	0	0	0	0	0	0	0	0	2	0	0	0	0	0	0	0	0	1.74552	low
aly-MIR408-p5_1ss7CT	CTCTCTTTCTCTCTCCCTCTCTCT	24	NC_026655.1	-	19281697	19281737	5'	New	gp2b	...............((.(((...........))).))...	23	53.7	-4.5	0	0.5	0	0	0	1.5	0	0	1	0	0.393098	0	0	0	1.67158	0	0	0.872758	low
aly-MIR408-p5_1ss8TC_3	CTCTCTCCCTCTCTCCCTCTCT	22	NC_026657.1	+	6398861	6398962	5'	New	gp2b	.................................................(((((((..........(((.((((....)))))))..........)))))))	1	32.4	-6.5	0	0	0.5	0	0	0	0	0	2	0	0	0.332437	0	0	0	0	0	1.74552	low
aly-MIR408-p5_1ss9TC	CTTTTCTCCCTCTCTCTCTCTCT	23	NC_026655.1	-	21756532	21756575	5'	New	gp2b	..................((.(((...........))).))...	23	45.5	-2.3	0	0	0	1	0	0	0	0	0	0	0	0	0.746771	0	0	0	0	0	low
aly-miR845b-3p_L-1R+4_1ss16AT	CGCTCTGATACCAATTGATGCAAT	24	NC_026655.1	-	29081883	29081915	3'	Diff	gp2b	...((((((.....)))).))............	18	45.5	-3.8	1	0.5	0	0	0	0	0.5	0	0	1.23798	0.393098	0	0	0	0	0.349213	0	0	low
aly-miR845b-5p_L-1R+1_1ss20CG	CAATTGGTATCAGAGCAAGGG	21					5'	Diff	gp3	(((((((((((((..((((((((..(((((((((.((((.....((......))...)))).)))))))))...))))))))..))))))))..)))))	99	40.4	-41.1	0	1	0	0	0	0	0	0	0	0	0.786196	0	0	0	0	0	0	0	low
aly-MIR845b-p3_1ss7AT	CACATCTATTGGTATCAGAGC	21	NC_026660.1	-	15379771	15379881	3'	New	gp2b	...(((.((((((((((((((.((((((.........................)))))).)).......((((((........))))))..)))))..))))))))))...	105	27.9	-16.3	1	2	0	0	0	0	1	0.5	1	1.23798	1.57239	0	0	0	0	0.698425	1.76576	0.872758	low
aly-MIR845b-p5_1ss5AT	CATCTATTGGTATCAGAGC	19	NC_026656.1	-	22543442	22543508	5'	New	gp2b	.......(((((...((((.........))))........((((.......))))....)))))...	57	43.3	-10.3	0	0	0	0	0	0	0	0.5	0.5	0	0	0	0	0	0	0	1.76576	0.436379	low
aly-MIR847-p5_1ss4TA	CTTACACTCCTCTTCTTCA	19	NC_026656.1	-	11155411	11155445	5'	New	gp2b	...((((((.................))))))...	29	42.9	-3.1	0	0	0	0.5	0.5	0	0	0	0	0	0	0	0.373385	0.377614	0	0	0	0	low
aly-MIR853-p3_1ss8CG	TAAATATGTTTCTCTTCT	18	NC_026659.1	-	8299328	8299360	3'	New	gp2b	...(((.....((((....))))....)))...	27	27.3	1.1	0	0	0	0	0	0	0	2	0	0	0	0	0	0	0	0	7.06304	0	low
aly-MIR857-p5_1ss4GT	ATTTTGAACAATTTTGTT	18	NC_026659.1	+	5984899	5984995	5'	New	gp2b	.....((((((((((((((.....(((((......)))))...((((((..........))))))...............))))))))))))))...	89	18.6	-13.7	0	0	0	0	1	0.5	0	0	0	0	0	0	0	0.755229	0.557193	0	0	0	low
ama-miR396-5p_L+2	AATTCCACAGCTTTCTTGAACTT	23					5'	Diff	gp3	....(((((((((((((((((.(((((.((...((((...(((((...)))))...)))).....)).))))).)))))))))))))))))....	87	35.8	-37.8	6	10.5	17.5	17.3333	24.5	17	13.3333	2	5	7.42788	8.25505	11.6353	12.944	18.5031	18.9446	9.31234	7.06304	4.36379	middle
aqc-MIR171e-p5	CAATCAAACAACTGCACCA	19	NC_026659.1	+	22113089	22113214	5'	New	gp2b	....................((((((..........(((((.....)))))............................(((((((((........)))........)))))).....))))))..	15	39.7	-13.7	0	0	0	0	0	0	0	2	0	0	0	0	0	0	0	0	7.06304	0	low
aqc-MIR482a-p5_1ss12CT	CATTTCTCTTCTCTTTCCTT	20	NC_026656.1	+	8176708	8176766	5'	New	gp2b	...(((((((.......................................)))))))...	53	40.7	-3.717	0	0	1	0	0	0	0	0	0	0	0	0.664874	0	0	0	0	0	0	low
aqc-MIR482b-p5_1ss7CT	TTCTTTTATTTTCTCTATT	19	NC_026656.1	+	10226440	10226518	5'	New	gp2b	...(((((.((((((((........(((.....)))....(((((....))))).........)))))))))))))...	73	24.1	-5.8	0	0	0	0	0	0	0	1	0	0	0	0	0	0	0	0	3.53152	0	low
aqc-MIR482c-p5_1ss9CA	TCATTTCTATCCCCTTCCT	19	NC_026657.1	+	29147058	29147156	5'	New	gp2b	......................(((((....................((((......))))..(((((......))))))))))....(((....))).	1	34.3	-7.2	0	0	0	0	0	0	0	3	1	0	0	0	0	0	0	0	10.5946	0.872758	middle
aqc-miR529_L+1R-1	CAGAAGAGAGAGAGCACAACC	21	NC_026655.1	-	2091403	2091548	5'	Diff	gp2b	...(((((((.((.....((.((((...((..(((((((((.((.(...........(((((((((((...(((((..........)))))))))))).))))))))).)))))))..))...)))))).....)).)))))))..	141	44.5	-35.4	0	0.5	0.5	0	0	0	0	0	0	0	0.393098	0.332437	0	0	0	0	0	0	low
ath-MIR156b-p5_1ss18TC	CTCTCTCTCTCTCTCTCCCAAA	22	NC_026656.1	+	18851029	18851130	5'	New	gp2b	.........................(((....)))..(((((........................)))))...............................	1	46.1	-4.6	0	0	0	0	0	0	1	0	0	0	0	0	0	0	0	0.698425	0	0	low
ath-MIR156b-p5_1ss7CT	CTCTCTTTCTCTCTCAAATTT	21	NC_026657.1	+	20900884	20900936	5'	New	gp2b	.....................(((((((...............)))))))...	29	35.8	1.1	0	0	0.5	0	0	0	0	0	0.5	0	0	0.332437	0	0	0	0	0	0.436379	low
ath-MIR156b-p5_2ss5CA24AT	CTCTATCTCTCTCTCTCTCTCAAT	24	NC_026656.1	-	8824337	8824440	5'	New	gp2b	..(((..((.........................(((((.............)))))...((((..........))))..))..))).................	85	38.5	-6.6	0	0	0	0	0	0	1	0	1	0	0	0	0	0	0	0.698425	0	0.872758	low
ath-miR156j	TGACAGAAGAGAGAGAGCAC	20	NC_026655.1	+	3936108	3936174	5'	Yes	gp2b	...............((((((((((...((((((.((.....)).)))..))))))))).))))...	49	49.3	-15.5	0	0.5	0.5	1	0	0.5	0	0	0	0	0.393098	0.332437	0.746771	0	0.557193	0	0	0	low
ath-miR156j_L+1R-1	TTGACAGAAGAGAGAGAGCA	20	NC_026655.1	-	7703444	7703524	3'	Diff	gp2b	...(((......((.(((((.((.(((.((.....((....))........)).)))))...))))).)).....)))...	75	39.5	-8.8	0	0	0	1	0	0	0	0.5	0	0	0	0	0.746771	0	0	0	1.76576	0	low
ath-MIR158b-p5_1ss13TC	TGCTTCTTTGTCCACACTTT	20	NC_026657.1	-	10769025	10769089	5'	New	gp2b	.........((..((((....(((((...((((.......))))..)))))...))))..))...	53	32.3	-6.4	0	0	0	0	0	0	7	0	0	0	0	0	0	0	0	4.88898	0	0	low
ath-miR159a_1ss6AT	TTTGGTTTGAAGGGAGCTCTA	21	NC_026658.1	-	20438898	20438999	3'	Diff	gp2b	........................((((.(((((....((..(.(((.....(((((.........))))).....))))...))...))))).))))....	74	40.2	-20.1	0.5	2.5	3.5	1	3	2.5	2	4	2	0.61899	1.96549	2.32706	0.746771	2.26569	2.78596	1.39685	14.1261	1.74552	middle
ath-miR159a_L+1_1ss21TC	CTTTGGATTGAAGGGAGCTCCA	22	NC_026658.1	+	2508414	2508512	5'	Diff	gp2b	..........((((..((..(((......((((((((.....))).....(((((..(((......)))...))))).))))))))..))..))))...	86	45.5	-20.9	1.5	1.5	4	3.5	6	1.5	7	2	4.5	1.85697	1.17929	2.6595	2.6137	4.53137	1.67158	4.88898	7.06304	3.92741	low
ath-miR159b-3p_R+1_1ss21TG	TTTGGATTGAAGGGAGCTCTGT	22	NC_026661.1	-	2402604	2402664	5'	Diff	gp2b	...........((.((((((((..(((((((........)))).))).))))))))))...	47	49.2	-21.6	1	2	5	5	0	1	2	1	4	1.23798	1.57239	3.32437	3.73385	0	1.11439	1.39685	3.53152	3.49103	low
ath-miR164c-5p	TGGAGAAGCAGGGCACGTGCG	21	NC_026661.1	-	15347606	15347711	5'	Yes	gp2a	...(((((((.....((.(((((((((((..(((((((((((((...................)))))))))))))..))))))))))).))....)))))))...	100	50	-51.2	115	481	289	1096	1772	1626	1904	40	140	142.368	378.16	192.149	818.461	1338.27	1811.99	1329.8	141.261	122.186	high
ath-miR164c-5p_R-1_1ss20CA	TGGAGAAGCAGGGCACGTGA	20	NC_026655.1	-	3623974	3624008	3'	Diff	gp2b	.....(((((..(((......)))..).))))...	27	57.1	-5.3	5	6.5	8	13.5	27.5	26	19	0	4.5	6.1899	5.11027	5.31899	10.0814	20.7688	28.974	13.2701	0	3.92741	middle
ath-miR167a-5p_R+3	TGAAGCTGCCAGCATGATCTATCT	24	NC_026661.1	+	14051648	14051690	5'	Diff	gp2b	.....(((((...((((.((((.......))))))))))))).	37	53.5	-12.3	1	1	0	2	1	0	3	0	1	1.23798	0.786196	0	1.49354	0.755229	0	2.09528	0	0.872758	low
ath-miR167c-5p_L+1_1ss2TC	TCAAGCTGCCAGCATGATCTTG	22					5'	Diff	gp3	.((.((((((..((((((((((((((((((.((((..(((((((((((((((((((.........(((((.....)))))((((((....)))))).)))))))....)))))...)))))))..)))).))))))))))))))))))...)))))).))	159	35	-67.1	0	1.5	12.8333	1.66667	1.5	0	4	0	1	0	1.17929	8.53255	1.24462	1.13284	0	2.7937	0	0.872758	low
ath-MIR169d-p5_1ss11TC	CTCTGTTTCCCTCTTTTCTTT	21	NC_026655.1	+	18702961	18703039	5'	New	gp2b	...(((((((...............(((((...........))))).((((......))))........)))))))...	73	27.8	-7.7	0	0	0	0	0	0	0	1	0	0	0	0	0	0	0	0	3.53152	0	low
ath-miR169h_R+1	TAGCCAAGGATGACTTGCCTGT	22	NC_026658.1	+	1678206	1678308	5'	Diff	gp2b	....(((((((.(((.((((((((...((((((....((((..((.....((((....)))).....)).))))...))))))..))))))))))))))))))	99	39.8	-36.8	1	0.5	1.5	0	1.5	0	0.5	2	0	1.23798	0.393098	0.997311	0	1.13284	0	0.349213	7.06304	0	low
ath-miR170-3p_L+1_1ss15TC	ATGATTGAGCCGTGCCAATATC	22	NC_026655.1	-	241164	241256	3'	Diff	gp2a	...(((..(((((((((.(((((((((((((((.(((...((((.....))))...))).))))))))))))))).)))))))))..)))...	87	38.7	-41	12	22	43.5	15	20	7	50.5	7.5	21.5	14.8558	17.2963	28.922	11.2016	15.1046	7.8007	35.2705	26.4864	18.7643	middle
ath-miR171b-3p_L+3R+1_1ss12TC	TGATTGAGCCGCGCCAATATCACGC	25					3'	Diff	gp3	(((((((....(((...........)))((((((((..(((((((((((((((((((...(((((......))))).)))))).)))))))))))))..))))))))..)))))))	79	40.5	-53.8	0	7	2.5	2	3	2	0	0	0	0	5.50337	1.66219	1.49354	2.26569	2.22877	0	0	0	low
ath-MIR172d-p5_1ss9TC	AAATCAGACTCTCTTATG	18	NC_026661.1	+	2690001	2690042	5'	New	gp2b	.........((((((((.((((...))))..))))))))...	30	50	-11.1	0	0	0	0	0	0	0	0	2	0	0	0	0	0	0	0	0	1.74552	low
ath-miR2111a-5p_R+1_1ss21AC	TAATCTGCATCCTGAGGTTTCT	22	NC_026657.1	+	22495790	22495827	3'	Diff	gp2b	...((((.((((....))))..))))............	23	34.2	-5	4	34	36	33.5	54	15.5	29.5	4.5	14.5	4.95192	26.7306	23.9355	25.0168	40.7824	17.273	20.6035	15.8918	12.655	middle
ath-MIR319a-p5	ATTGGACTGAAGGGAGCTCCC	21	NC_026659.1	+	19951372	19951399	5'	New	gp2b	.........(((((((...)))))))..	17	50	-8.5	8.5	20	31.5	10	44	11.5	26	5.5	14	10.5228	15.7239	20.9435	7.46771	33.2301	12.8154	18.1591	19.4234	12.2186	middle
ath-miR396a-5p_R+1	TTCCACAGCTTTCTTGAACTGT	22	NC_026655.1	+	12055081	12055119	3'	Diff	gp2b	........(((((((...............))).)))).	30	41	-1.6	0.5	2.5	3	65.5	85.5	14	5	0	6	0.61899	1.96549	1.99462	48.9135	64.5721	15.6014	3.49213	0	5.23655	middle
ath-MIR396b-p3	GCTTTCTTGAACTTTCTTT	19	NC_026661.1	-	18432871	18432951	3'	New	gp2b	...(((((.((((((((..............(((((........))))).(((((.....))))))))))))))))))...	75	30.9	-14.8	0	0	0	0	1	0	0	0	0	0	0	0	0	0.755229	0	0	0	0	low
ath-miR397a_L+1	CTCATTGAGTGCAGCGTTGATG	22	NC_026655.1	+	7211704	7211817	5'	Diff	gp2a	...(((((..(((((.((((.((((((((.((((((((((..(((....................)))..)))))))))).)))))))).)))).)))))......)))))...	108	38.6	-40.2	0	0	0	2	1	0	0	0	0	0	0	0	1.49354	0.755229	0	0	0	0	low
ath-miR398a-3p_1ss21TC	TGTGTTCTCAGGTCACCCCTC	21	NC_026659.1	-	22921349	22921453	3'	Diff	gp2b	.(((((((((((((((...(((.(((((.....(((((.(((........)))))))).....))))).....)))..)))))))))))))))............	92	37.1	-36	8	19	374	32	38	33	2057	23	9	9.90384	14.9377	248.663	23.8967	28.6987	36.7747	1436.66	81.2249	7.85482	high
ath-miR399a	TGCCAAAGGAGATTTGCCCTG	21	NC_026660.1	-	27676117	27676213	3'	Yes	gp2a	...((((((...((((((((((((....((...((.((((((((((.......)))))).)))).))..))...))))))))))))..))))))...	91	49.5	-45.5	1	0	1	0	0.5	3	1	0	0	1.23798	0	0.664874	0	0.377614	3.34316	0.698425	0	0	low
ath-miR399a_1ss13TC	TGCCAAAGGAGACTTGCCCTG	21	NC_026660.1	+	27679082	27679181	5'	Diff	gp2b	.(((................((...........))....................((((........))))...............)))...........	88	44	-4.1	0	0.5	0.5	1.5	0.5	0.5	1.5	0	0	0	0.393098	0.332437	1.12016	0.377614	0.557193	1.04764	0	0	low
ath-miR399b_2ss8GA13GT	TGCCAAAAGAGATTTGCCCTG	21	NC_026660.1	+	27682118	27682215	3'	Diff	gp2a	...(((..(((((..((((((..(((((((((((((((..(((............)))..)))))))))))))))..))))))..)))))..)))...	92	40.8	-43.1	0	0	2	4	4	6	1	0	0	0	0	1.32975	2.98708	3.02092	6.68631	0.698425	0	0	low
ath-MIR405a-p3_1ss14CT	CAACCCAACCCAATTCATA	19	NC_026657.1	+	22428139	22428239	3'	New	gp2b	(((((((((..((((((.............))))))..........................((((((((...)))))))))))))))))...........	90	33.7	-20.2	0	0	0	0	1	0	0	0	3	0	0	0	0	0.755229	0	0	0	2.61827	low
ath-MIR405a-p3_1ss17AT	CAACCCAACCCAACTCTTA	19	NC_026657.1	+	13619564	13619689	3'	New	gp2b	...((((((((.((((((((((..(((...)))....(((.....)))..............................))))))))))))))))))..............................	93	38.9	-30.6	0	0	0	0	1	2	1	1	4	0	0	0	0	0.755229	2.22877	0.698425	3.53152	3.49103	low
ath-MIR405a-p3_1ss18TA	CAACCCAACCCAACTCAAA	19	NC_026658.1	+	15290637	15290700	3'	New	gp2a	...(((((((((((..((((.((((.((.........))..)))).)))))))))))))))...	58	45.3	-25	0	0	0	0	0	0	0	2	0	0	0	0	0	0	0	0	7.06304	0	low
ath-MIR405a-p3_1ss19AT	CAACCCAACCCAACTCATT	19	NC_026657.1	-	24876532	24876600	3'	New	gp2b	.((....(((((((...((((((((((((((.......))))))))))))))...)))))))...))..	66	44.9	-31.5	0	2	1.5	0	1	0.5	0	0.5	0.5	0	1.57239	0.997311	0	0.755229	0.557193	0	1.76576	0.436379	low
ath-MIR405a-p3_1ss19CT_1	TAACCCAACCCAACCCAAT	19	NC_026655.1	+	13755207	13755308	3'	New	gp2b	...((((((((((((.....((((((.(((((......))))).)))))).............((((((............))))))))))))))))))...	96	42.2	-34.5	0	0	0	0	0	0	0.5	0	1	0	0	0	0	0	0	0.349213	0	0.872758	low
ath-MIR405a-p3_1ss1GC	CTAACCCAACCCAACCCAACT	21	NC_026657.1	-	14034768	14034868	3'	New	gp2b	...(((((((((((((.((.....))...........(((.((((((((((........)))))))))).))).............)))))))))))))..	36	45.5	-41.4	0	0	0.5	0	0	0	1	0	0.5	0	0	0.332437	0	0	0	0.698425	0	0.436379	low
ath-MIR405a-p3_1ss1TN	NAACCCAACCCAACCCAACT	20	NC_026657.1	-	34897077	34897117	3'	New	gp2b	...((((((...............))))))...........	27	43.9	-7.4	0	0	0	0.5	0	0	0.5	0.5	0	0	0	0	0.373385	0	0	0.349213	1.76576	0	low
ath-MIR405a-p3_1ss4CT	AACTCAACCCAACCCAACT	19	NC_026658.1	+	8637284	8637332	3'	New	gp2b	...(((.(((((((((...((.....))..))))))))).)))......	40	40.8	-16.1	0	0	0.5	0.5	0	0	0.5	0	0	0	0	0.332437	0.373385	0	0	0.349213	0	0	low
ath-MIR405a-p3_1ss5CT	TAACTCAACCCAACCCAACT	20	NC_026659.1	+	19309367	19309431	3'	New	gp2b	...(((((((((((((..(((((..((....))..)))))..)....))))))))))))......	56	35.4	-23.1	0	0	0.5	0	0	0	0	0	0	0	0	0.332437	0	0	0	0	0	0	low
ath-MIR405a-p3_2ss1TN19CT	NAACCCAACCCAACCCAATT	20	NC_026658.1	+	6400389	6400486	3'	New	gp2b	...((((((((((((.........(((((((.......)))).))).........(((..((((((.....))))))..))).))))))))))))...	92	43.9	-33.5	0	0	1	1	1	0	0	0	0	0	0	0.664874	0.746771	0.755229	0	0	0	0	low
ath-MIR405a-p5	AACCCAACCCAACTCATA	18	NC_026659.1	+	9424724	9424801	5'	New	gp2a	...(((((((((((((((((((((.(((..................))).))))))))))))))....)))))))...	72	38.5	-26.7	0	2	0	0	0	0	1	0	0	0	1.57239	0	0	0	0	0.698425	0	0	low
ath-MIR405a-p5_1ss14CT_2	TAACCCAACCCAATCCAACT	20	NC_026661.1	-	12199200	12199274	5'	New	gp2a	...(((((......((((((.((...(((((((.((........))))))))).))..))))))...)))))...	69	44	-24	0	0	0	0	1	0	0	0	3	0	0	0	0	0.755229	0	0	0	2.61827	low
ath-MIR405a-p5_1ss15TC	CAACCCAACCCAACCCATAA	20	NC_026656.1	+	4713387	4713447	5'	New	gp2a	...((..(((((.((((((((((.((((...)))).)))))))))).)))))....))...	55	39.3	-24.9	0	1	0	0	0	0	0	1	0	0	0.786196	0	0	0	0	0	3.53152	0	low
ath-MIR405a-p5_1ss16TC	CCAACCCAACCCAACCCATA	20	NC_026659.1	+	1354736	1354780	5'	New	gp2b	.........((((.((((((((((...)))))))))).))))...	33	42.2	-20.1	0	0	0.5	1.5	0	1.5	0.5	0.5	3	0	0	0.332437	1.12016	0	1.67158	0.349213	1.76576	2.61827	low
ath-MIR405a-p5_1ss17AG	CAACCCAACCCAACTCGTA	19	NC_026657.1	+	9768044	9768083	5'	New	gp2b	......((((((((((((((...))))))))))))))...	31	42.5	-20.4	0	0	0	0	1	0	1	0.5	0.5	0	0	0	0	0.755229	0	0.698425	1.76576	0.436379	low
ath-MIR405a-p5_1ss19AC	CAACCCAACCCAACTCATC	19	NC_026660.1	+	2700521	2700617	5'	New	gp2b	(((((((...(((((((.(((.........))).)))))))............(((((((........)))))))......))))))).........	31	41.2	-30.6	0	0	0.5	0	1	0	0	0	0	0	0	0.332437	0	0.755229	0	0	0	0	low
ath-MIR405a-p5_1ss19CT_2	TAACCCAACCCAACCCAATT	20	NC_026658.1	-	18638098	18638254	5'	New	gp2a	...(((((((((((((((((((((((((((((((((((((((((((((((((((((((((((((((((((((((............)))))))))))))))))))))))))))))))))))))))))))))))))))))))))))))))))))))))	154	40.8	-131	0	0	0	0	0	0	0.5	0	1	0	0	0	0	0	0	0.349213	0	0.872758	low
ath-MIR405a-p5_1ss1CT	TCAACCCAACCCAACTCAT	19	NC_026658.1	+	13430084	13430119	5'	New	gp2b	..........((((((((((...))))))))))...	23	36.1	-12.8	0	0.5	0	1	0	0	0	1.5	1	0	0.393098	0	0.746771	0	0	0	5.29728	0.872758	low
ath-MIR405a-p5_1ss1GT	TTAACCCAACCCAACCCAAC	20	NC_026658.1	+	4480128	4480186	5'	New	gp2a	...((((((((((((((.(((((((((...))))))))).))))))))..))))))...	53	42.4	-31.8	0	0	1	1	0	0	0	0	0	0	0	0.664874	0.746771	0	0	0	0	0	low
ath-MIR405a-p5_1ss1TC	CAACCCAACCCAACCCAACTCATA	24	NC_026659.1	-	1625290	1625393	5'	New	gp2b	(((((.(((((((((((((((.........)))))))))..........((((((((((..........))))))))))............)))))).))))).	103	34.6	-35.9	0	1.5	0.5	5.5	0.5	2	1	0	2.5	0	1.17929	0.332437	4.10724	0.377614	2.22877	0.698425	0	2.1819	low
ath-MIR405a-p5_1ss20AT_1	CAACCCAACCCAACTCATAT	20	NC_026658.1	+	14348441	14348547	5'	New	gp2a	...(((..(((((((((..((((..(((....(((((((((((((..(((...)))..))))))))...))))))))..))))..))))).))))......)))...	101	43.9	-36.2	0	2	1	1	1	0	0	0	0	0	1.57239	0.664874	0.746771	0.755229	0	0	0	0	low
ath-MIR405a-p5_1ss20TA	CCCAACCCAACCCAACTCAAA	21	NC_026660.1	+	21333891	21333930	5'	New	gp2b	.........(((.(((((..........))))).)))...	28	42.5	-9.1	0.5	0	0	0	0	0	0	0	1	0.61899	0	0	0	0	0	0	0	0.872758	low
ath-MIR405a-p5_1ss20TC	TAACCCAACCCAACCCAACCCAT	23	NC_026655.1	-	13077916	13078018	5'	New	gp2b	((((((.((((...((((((((((...))))))))))...)).......)).)))))).....(((((((..((((.........))))))))))).......	58	38.8	-28.6	0	1	0	0	0	0.5	0	0	0	0	0.786196	0	0	0	0.557193	0	0	0	low
ath-MIR405a-p5_1ss2CT	CTAACCCAACCCAACTCA	18	NC_026659.1	+	9611855	9611953	5'	New	gp2b	....((((((((((((.(((..(((((..(((((((....((......)))))))))..)))))............))))))))))...))))).....	90	39.4	-24.5	0	0.5	0.5	1.5	1	0	2.5	3	0	0	0.393098	0.332437	1.12016	0.755229	0	1.74606	10.5946	0	middle
ath-MIR405a-p5_1ss5CT	TAACTCAACCCAACCCAACTC	21	NC_026657.1	-	24822067	24822109	5'	New	gp2b	...((((((((((.................))))))))))...	37	39.5	-14.4	0	0	1	0.5	0	0	0	0	0	0	0	0.664874	0.373385	0	0	0	0	0	low
ath-MIR405a-p5_1ss6CT	TAACCTAACCCAACCCAACT	20	NC_026659.1	+	10148337	10148430	5'	New	gp2b	...(((((...((((((.(((((((((((((..(((..................)))..))))))))))))).....))))))...)))))...	88	37.2	-28.4	0	0	0	0	0	0	1.5	0	0	0	0	0	0	0	0	1.04764	0	0	low
ath-MIR405a-p5_1ss8CT	AACCCAATCCAACCCAACTCA	21	NC_026661.1	-	8602990	8603065	5'	New	gp2a	...(((((.....(((((((((..(((((((..((((....))))..)))))))))))))))).....)))))...	70	44.7	-28.5	0	0	0	0	1.5	0	0	0	0	0	0	0	0	1.13284	0	0	0	0	low
ath-MIR405a-p5_1ss9CT	CAACCCAATCCAACTCATAAT	21	NC_026657.1	+	17588658	17588738	5'	New	gp2b	..((((.((...((((((((.((((((((........................)))))).)).))))))))..))))))..	77	35.8	-14.9	0	0	0	0	0	0	1.5	0	0	0	0	0	0	0	0	1.04764	0	0	low
ath-MIR405a-p5_2ss15TC17AT	CAACCCAACCCAACCCTTA	19	NC_026660.1	+	12346003	12346096	5'	New	gp2b	....................((((((((((..((................))..))))))))))..............................	1	36.2	-9.1	0	0	1	0	0	0	0	0	0	0	0	0.664874	0	0	0	0	0	0	low
ath-MIR405a-p5_2ss1CN20AT	NAACCCAACCCAACTCATATT	21	NC_026661.1	-	7836926	7836970	5'	New	gp2b	..((((((((((.(((((.........))))).))))))))))..	41	46.7	-22.6	0	0	0	0.5	0	0	0.5	0	0	0	0	0	0.373385	0	0	0.349213	0	0	low
ath-MIR405a-p5_2ss1TN20TC	NAACCCAACCCAACCCAACCCATA	24	NC_026660.1	-	14730019	14730076	5'	New	gp2b	................(((((((((((((((.........)))))))))))))))...	39	51.7	-28.7	0	0	0	2	0	0	0	0	0	0	0	0	1.49354	0	0	0	0	0	low
ath-MIR405a-p5_3ss3CT18TC24TA	ACTCAACCCAACCCAACCCATAAA	24	NC_026655.1	-	13452291	13452349	5'	New	gp2a	...(((....(((((((((((((((((((...)))))))))))))))))))..)))...	53	45.8	-36.6	0	0	2	0	0	0	1	0	0	0	0	1.32975	0	0	0	0.698425	0	0	low
ath-MIR414-p3_1ss14TA	ATCATCGTCATCAACATCATCATC	24	NC_026657.1	-	33274744	33274847	3'	New	gp2b	..((((((...(((..((((((((((((.....))))))...))))))..((((((.........))))))..........)))...))))))...........	91	44.2	-23.6	0	0	0	1	1	0	0	0	0	0	0	0	0.746771	0.755229	0	0	0	0	low
ath-MIR414-p3_1ss3CT	TTTATCATCATCGTCATCATC	21	NC_026658.1	+	3395672	3395703	3'	New	gp2b	...((.(((........))).)).........	20	37.5	-0.4	0	0	0	0	0	1	0	0	0	0	0	0	0	0	1.11439	0	0	0	low
ath-MIR414-p5_1ss10AG	ATCATCGTCGTCATCATCATC	21	NC_026659.1	-	27876139	27876190	5'	New	gp2b	.................(((((......................)))))...	32	50	-3.2	0	0.5	0.5	0	0	0	0	1	2	0	0.393098	0.332437	0	0	0	0	3.53152	1.74552	low
ath-MIR414-p5_1ss14AG	CATCATCATCGTCGTCATC	19	NC_026658.1	+	15785396	15785494	5'	New	gp2b	........(((...((..........(((((((((......))))))))).......((.(.....).))...)).....)))................	75	37.4	-14.1	0	0	0	0	0	0	0	1.5	0	0	0	0	0	0	0	0	5.29728	0	low
ath-MIR414-p5_1ss1TA	ACATCATCATCGTCATCATCATC	23	NC_026658.1	-	16444232	16444337	5'	New	gp2b	................................(((((................................)))))..((((................))))......	1	30.2	-1.831	0	0	0	0	1	0	0	0	0	0	0	0	0	0.755229	0	0	0	0	low
ath-MIR4239-p5_1ss11TC	CATTTTGTCTCTGTTATT	18	NC_026660.1	+	26960147	26960244	5'	New	gp2b	................(((((..((((((((..(((..(((((...))))).))).................(((....))).))))))))..)))))	82	19.4	-8.4	0	0	0	0	0	0	0	3	0	0	0	0	0	0	0	0	10.5946	0	middle
ath-MIR4243-p5_1ss17AT	TTTTGGATGGTTCTTTTTT	19	NC_026657.1	+	26221801	26221913	5'	New	gp2b	...((((((((((...((((((....(((((((.....(((((.....((((..(.......)..)))).....)))))..)))))))..))))))....))))))))))...	107	31	-26.7	0	0	0	0	0	0	0	1	0	0	0	0	0	0	0	0	3.53152	0	low
ath-miR5638a_L+1R-1_1ss20TC	CATACCAAAACTCTCTCACCT	21					3'	Diff	gp3	...(((((((.((((.((((((((((.((((((((((((.(((((..(((((((.(((((..((((..(((((((((((.(((.((((((((.((((..(((((((((.....((((((((((((((.(((((((..(((((((....(((((.((..((((.((((((((((((.((((((.((((((((.....((((((.((....(((((((((....(((............)))))))))))).....))))))))......)))))))).)))))).))))))))))))))))............)))))))....)))))))..))))))).)))))))))))))).))))))))).....)))).)))))))).))).))))))))))).…	463	37.3	-211.1	0	1	0	0	0	0	0	0	0	0	0.786196	0	0	0	0	0	0	0	low
ath-MIR5641-p5_1ss15AT	GAAGATGGAAGAAGTTGATA	20	NC_026660.1	-	17889756	17889876	5'	New	gp2b	...((((((((((...((((((.((.....(((((((.....((..((((.(((((..........)))))))))..)).....)))))))....)).))))))....))))))))))...	115	18.2	-18.5	0	0	0	0	2	0	0	0	0	0	0	0	0	1.51046	0	0	0	0	low
ath-miR5653_L+1R-1_1ss19AG	ATGGGTTGAGTTGAGTTGGGTTGG	24					3'	Diff	gp3	.(((((((((((((..((((((.(((((...(((((.(((...))).)))))...))))).))))))..)).))))))..))))).	84	38.4	-33.1	0	1	0	0	0	0	0	0	0	0	0.786196	0	0	0	0	0	0	0	low
ath-miR5653_L+1R-1_1ss9AC	ATGGGTTGCGTTGAGTTGAGTTGG	24	NC_026660.1	-	7156384	7156487	5'	Diff	gp2b	((((((((((((..(((((((((((((...)))))))))))))..((((....)))).....)))))..)))))))(((((((.(((....))))))))))...	76	34.6	-28	2	1	5	5	2	7	3	0.5	1	2.47596	0.786196	3.32437	3.73385	1.51046	7.8007	2.09528	1.76576	0.872758	low
ath-miR5653_L+1R-6	ATGGGTTGAGTTGAGTTGA	19	NC_026661.1	-	11052126	11052220	3'	Diff	gp2b	...((((((((((....((((..((((((((((..((((............)))).........))))))))))..)))).))))))).)))...	89	36.8	-27.2	0	0	0	1	0	0	0.5	0	0	0	0	0	0.746771	0	0	0.349213	0	0	low
ath-MIR5655-p5_1ss5TA	CTCCACCTCCTCCACCACCACC	22	NC_026655.1	-	1595855	1595956	5'	New	gp2b	......................((((((((((((((...............................)))))))))))))).....................	1	62.7	-16.965	0	0	2	0	0	0	0	0	0	0	0	1.32975	0	0	0	0	0	0	low
ath-MIR5655-p5_1ss5TA	CTCCACCTCCTCCACCACCACC	22	NC_026657.1	+	3642029	3642072	5'	New	gp2b	...................((((..(((....)))..))))...	22	63.6	-7.4	0	0	2	0	0	0	0	0	0	0	0	1.32975	0	0	0	0	0	0	low
ath-miR5658_R-3_1ss2TA	AAGATGATGATGATGATG	18					5'	Diff	gp3	......((.(((((((((((((((..((((.........((((((((((....))))))))))..)))).))))))))))))))).))......	82	38.3	-36.4	0	0	0	0	0	0	0	0.5	0	0	0	0	0	0	0	0	1.76576	0	low
ath-MIR5998a-p5_1ss11GA	TCGCCGCCATATACAATTCTC	21	NC_026656.1	-	8794580	8794626	5'	New	gp2b	...((((..(((........................))).))))...	41	36.2	-1.8	0	0	1.5	0	0	0.5	0	0	1	0	0	0.997311	0	0	0.557193	0	0	0.872758	low
ath-miR8175_L+3	TTCGATCCCCGGCAACGGCGCCA	23	NC_026661.1	-	5203721	5203796	3'	Diff	gp2b	((((((((.....................((((((.....))))))..(((((.......)))))))))))))...	73	60.5	-27.6	279	105.5	105.5	227.5	255	164.5	130	41	115.5	345.396	82.9436	70.1442	169.89	192.583	183.316	90.7953	144.792	100.804	middle
ath-miR8175_L+3_1ss5AT	TTCGTTCCCCGGCAACGGCGCCA	23					3'	Diff	gp3	((((((((.((((((.((((((((((((((((.(((((((((((((((((........(((((.((((((.((((((((((((((((((...................)))))))))))))))))).)))))).)))))))))))))))))))))).)))))))))))))))).)))))).))))))))	189	50.3	-127.6	138	41	27	63	50	47	16	7	18	170.841	32.234	17.9516	47.0466	37.7614	52.3761	11.1748	24.7206	15.7096	middle
ath-miR8175_L-1	ATCCCCGGCAACGGCGCCA	19	NC_026661.1	-	6102102	6102166	5'	Diff	gp2b	.......(((......)))......(((((.........((....))...........)))))..	12	49.2	-10.5	14.5	4.5	7.5	9.5	7.5	5.5	12	7	12.5	17.9507	3.53788	4.98656	7.09432	5.66422	6.12912	8.38111	24.7206	10.9095	middle
ath-miR8175_L-2	TCCCCGGCAACGGCGCCA	18	NC_026661.1	-	6283435	6283471	5'	Diff	gp2b	.....(((....)))((((...........))))...	19	62.2	-10.6	254	78	198.5	157.5	103	59.5	123	89.5	59.5	314.447	61.3233	131.978	117.616	77.7886	66.3059	85.9063	316.071	51.9291	middle
ath-MIR8175-p3_1	CAGGCGGGAATACTTACCACT	21	NC_026660.1	+	16756697	16756758	3'	New	gp2b	...((((((..(((((((((.......)))).)))).)..)).))))...............	44	62.9	-24.4	0	2.5	10	0.5	3.5	0	7.5	2	0.5	0	1.96549	6.64874	0.373385	2.6433	0	5.23819	7.06304	0.436379	low
ath-MIR8175-p3_10	TGACAGGCGGGAATACTTACCA	22	NC_026661.1	+	5203769	5203834	3'	New	gp2b	...(((..((((((..(((((((((.......)))).)))).)..)).))))..))).........	54	62.1	-25.7	0	2.5	10	0.5	3.5	0	7.5	2	0.5	0	1.96549	6.64874	0.373385	2.6433	0	5.23819	7.06304	0.436379	low
ath-MIR8175-p3_11	TTCGATCCCCGGCAACGGC	19	NC_026656.1	+	11405927	11406006	3'	New	gp2b	.....((((((((.......(((.((.....((((...(((((....))))).)))).....)).)))))))))))....	71	58.8	-26.6	0	2.5	10	0.5	3.5	0	7.5	2	0.5	0	1.96549	6.64874	0.373385	2.6433	0	5.23819	7.06304	0.436379	low
ath-MIR8175-p3_12	TTCGATCCCCGGCAACGGCG	20	NC_026655.1	+	9972551	9972652	3'	New	gp2b	........((((((....((..(((((..((((...(((((....))))).))))...((((.(((....))).))))......)))))..))...))))))	94	48	-29.9	0	2.5	10	0.5	3.5	0	7.5	2	0.5	0	1.96549	6.64874	0.373385	2.6433	0	5.23819	7.06304	0.436379	low
ath-MIR8175-p3_1ss15TC	CAGGCGGGAATACTCACCACTT	22	NC_026657.1	-	21765927	21765989	3'	New	gp2b	...((((((..(((((((((.......)))).)))).)..)).))))................	44	63.5	-24.4	0.5	0	2	2	2.5	3	1.5	0.5	1	0.61899	0	1.32975	1.49354	1.88807	3.34316	1.04764	1.76576	0.872758	low
ath-MIR8175-p3_1ss18TC	TGACAGGCGGGAATACTCACC	21	NC_026660.1	+	27321099	27321160	3'	New	gp2b	..(((((((..(((((((((.......)))).)))).)..)).)))))..............	46	64.5	-24.6	0	0.5	3.5	4	3.5	0.5	3.5	0.5	0	0	0.393098	2.32706	2.98708	2.6433	0.557193	2.44449	1.76576	0	low
ath-MIR8175-p3_1ss20CA	GTTCGATCCCCGGCAACGGA	20	NC_026659.1	-	3901624	3901702	3'	New	gp2b	.....((((((((.......(((.((.....((((...(((((....))))).)))).....)).)))))))))))...	71	59.5	-26.6	0	0	0.5	1	0	0	0	0	0	0	0	0.332437	0.746771	0	0	0	0	0	low
ath-MIR8175-p3_1ss20TC	AATATAGTGGTAAGTATTCCCG	22	NC_026661.1	-	17494617	17494726	3'	New	gp2b	...((((..((((..(((((((.........((((.....)))))))))))..))))..))))..((((.(((((....)))))(((((.......)))))....)))).	60	46.4	-29.9	0	0	0	0.5	2.5	0.5	0	1	1	0	0	0	0.373385	1.88807	0.557193	0	3.53152	0.872758	low
ath-MIR8175-p3_1ss21CT	TTCGATCCCCGGCAACGGCGT	21	NC_026661.1	+	2805698	2805792	3'	New	gp2b	.(((((((.....................((((((.....))))))..(((((.......)))))))))))).......................	71	49.5	-25.8	0	0	0	0.5	0.5	0.5	0	0	0	0	0	0	0.373385	0.377614	0.557193	0	0	0	low
ath-MIR8175-p3_1ss22CA	CGTGACAGGCGGGAATACTTAA	22	NC_026660.1	-	16760159	16760221	3'	New	gp2b	...((((((..(((((((((.......)))).)))).)..)).))))................	44	65.1	-24.4	0.5	0.5	1	0.5	4.5	0.5	0.5	0	1	0.61899	0.393098	0.664874	0.373385	3.39853	0.557193	0.349213	0	0.872758	low
ath-MIR8175-p3_1ss22CT	GTTCGATCCCCGGCAACGGCGT	22	NC_026657.1	+	27854439	27854525	3'	New	gp2b	...((((((((((((.....................((((((.....))))))..(((((.......)))))))))))))))))...	81	52.9	-30.2	0	0	1	0	0.5	0	0	0	0	0	0	0.664874	0	0.377614	0	0	0	0	low
ath-MIR8175-p3_1ss22TC	CGCGTGACAGGCGGGAATACTC	22	NC_026656.1	+	11594603	11594664	3'	New	gp2b	...((((((..(((((((((.......)))).)))).)..)).))))...............	44	64.5	-24.4	1	2	7	6	9.5	1.5	6	0.5	2	1.23798	1.57239	4.65412	4.48063	7.17467	1.67158	4.19055	1.76576	1.74552	low
ath-MIR8175-p3_1ss23AT	CGCGTGACAGGCGGGAATACTTT	23	NC_026661.1	-	2805683	2805744	3'	New	gp2b	...((((((..(((((((((.......)))).)))).)..)).))))...............	44	62.9	-24.4	0	0	2.5	3.5	3	0.5	1	0	1.5	0	0	1.66219	2.6137	2.26569	0.557193	0.698425	0	1.30914	low
ath-MIR8175-p3_1ss25CA	CGGGTTCGATCCCCGGCAACGGCGAC	26	NC_026655.1	-	2305292	2305368	3'	New	gp2b	...(((((((.....................((((((.....))))))..(((((.......))))))))))))...	71	58.4	-25.8	0	0.5	1	1	0	0	0	0	0	0	0.393098	0.664874	0.746771	0	0	0	0	0	low
ath-MIR8175-p3_1ss6AT	GTTCGTTCCCCGGCAACGGCG	21	NC_026659.1	-	23039212	23039288	3'	New	gp2b	...(((((((.....................((((((.....))))))..(((((.......))))))))))))...	71	59.7	-25.8	0	0.5	0	0.5	0	0	0	0	0	0	0.393098	0	0.373385	0	0	0	0	0	low
ath-MIR8175-p3_1ss7AT	GGTTCGTTCCCCGGCAACG	19	NC_026656.1	-	11594654	11594732	3'	New	gp2b	.....((((((((.......(((.((.....((((...(((((....))))).)))).....)).)))))))))))...	71	58.2	-26.6	0	0.5	0	0	0	1	0	0	0	0	0.393098	0	0	0	1.11439	0	0	0	low
ath-MIR8175-p3_2	CAGGCGGGAATACTTACCACTT	22	NC_026659.1	-	23580555	23580658	3'	New	gp2b	((((((((((..((.....))..)).................((((((..(((((((((.......)))).)))).)..)).))))......)))))).))...	101	51	-32.7	0	2.5	10	0.5	3.5	0	7.5	2	0.5	0	1.96549	6.64874	0.373385	2.6433	0	5.23819	7.06304	0.436379	low
ath-MIR8175-p3_2ss1TN21CT	NTCGATCCCCGGCAACGGCGT	21	NC_026658.1	-	22161872	22161964	3'	New	gp2b	...(((((((....((((.....)))).....))))))).........((((.(((((....)))))(((((.......)))))....)))).	36	52.7	-28.3	0	0	0.5	0	0.5	0	0	0	0	0	0	0.332437	0	0.377614	0	0	0	0	low
ath-MIR8175-p3_4	CGCGTGACAGGCGGGAATACTT	22	NC_026658.1	+	22161831	22161901	3'	New	gp2b	...((((((..(((((((((.......)))).)))).)..)).))))........................	44	57.7	-24.4	0	2.5	10	0.5	3.5	0	7.5	2	0.5	0	1.96549	6.64874	0.373385	2.6433	0	5.23819	7.06304	0.436379	low
ath-MIR8175-p3_5	CGGGTCACCCGCGTGACAGGC	21	NC_026661.1	+	17494592	17494661	3'	New	gp2b	..(((((((..(((((((((.......)))).)))).)..)).)))))......................	46	58.6	-24.6	0	2.5	10	0.5	3.5	0	7.5	2	0.5	0	1.96549	6.64874	0.373385	2.6433	0	5.23819	7.06304	0.436379	low
ath-MIR8175-p3_6	CGTGACAGGCGGGAATACTTAC	22	NC_026661.1	+	2700040	2700100	3'	New	gp2b	...((((((..(((((((((.......)))).)))).)..)).))))..............	44	63.9	-24.4	0	2.5	10	0.5	3.5	0	7.5	2	0.5	0	1.96549	6.64874	0.373385	2.6433	0	5.23819	7.06304	0.436379	low
ath-MIR8175-p3_7	CGTGACAGGCGGGAATACTTACC	23	NC_026659.1	+	23039164	23039223	3'	New	gp2b	...((((((..(((((((((.......)))).)))).)..)).)))).............	44	63.3	-24.4	0	2.5	10	0.5	3.5	0	7.5	2	0.5	0	1.96549	6.64874	0.373385	2.6433	0	5.23819	7.06304	0.436379	low
ath-MIR8175-p3_8	GGTTCGATCCCCGGCAACG	19	NC_026660.1	+	16760168	16760258	3'	New	gp2b	...(((.((.(((((((.....................((((((.....))))))..(((((.......)))))))))))).)).)))...	85	53.8	-28.3	0	2.5	10	0.5	3.5	0	7.5	2	0.5	0	1.96549	6.64874	0.373385	2.6433	0	5.23819	7.06304	0.436379	low
ath-MIR8175-p3_9	GGTTCGATCCCCGGCAACGGCGC	23	NC_026660.1	-	958267	958347	3'	New	gp2b	.....((((((((.......(((.((.....((((...(((((....))))).)))).....)).))))))))))).....	71	56.8	-26.6	0	2.5	10	0.5	3.5	0	7.5	2	0.5	0	1.96549	6.64874	0.373385	2.6433	0	5.23819	7.06304	0.436379	low
ath-MIR8175-p5	CGCGTGACAGGCGGGAATACT	21	NC_026659.1	+	3901743	3901843	5'	New	gp2b	...(((.((((((((.........................)))))))).((((..(((....)))..))))......))).....((((((....))))))	41	40.6	-18.7	1	4.5	16.5	12.5	16.5	2.5	14.5	3	5	1.23798	3.53788	10.9704	9.33464	12.4613	2.78596	10.1272	10.5946	4.36379	middle
ath-MIR8176-p3_1ss12TC	TGCTTACCGAGCTTCTTACATTT	23	NC_026659.1	+	10643107	10643188	3'	New	gp2b	...((((((((...((.(((((((((....(((((......)))))....))))))..)))))....)))))))).......	72	40.2	-19.9	0.5	0	0	0	1.5	0	0	0	0	0.61899	0	0	0	1.13284	0	0	0	0	low
ath-MIR8183-p5_1ss15CT	CAATTCTTCTTCTTTTTCTTCT	22	NC_026655.1	-	7716068	7716128	5'	New	gp2a	...(((((..((((..((..((((((..((...))...))))))..)).)))))))))...	55	41	-17.1	0	0	0	0	2	0	1	0	0	0	0	0	0	1.51046	0	0.698425	0	0	low
ath-MIR8183-p5_1ss6AC	CTACACTTCTTCTTCTTCTTCT	22	NC_026660.1	-	26284978	26285029	5'	New	gp2b	......(((((....((((((((........)))))))).....)))))...	43	17.3	-6.4	0	0	1	0	0	0	1.5	0	0	0	0	0.664874	0	0	0	1.04764	0	0	low
ath-miR827_1ss17AG	TTAGATGACCATCAACGAACT	21	NC_026659.1	-	5393266	5393296	3'	Diff	gp2b	...((..((((.....)))).))........	20	45.2	-4.5	15.5	10	31	15.5	59	6.5	57.5	106	702	19.1887	7.86196	20.6111	11.5749	44.5585	7.24351	40.1595	374.341	612.676	middle
ath-miR827_2ss17AG21TG	TTAGATGACCATCAACGAACG	21	NC_026656.1	-	8245960	8246058	3'	Diff	gp2b	...((((.((.((.(((((((.(((((((((.((((...........................)))).))))))))).))))))).)).)).))))...	93	37.4	-33.7	133.5	75	147	114.5	389	69.5	512.5	1693	8775	165.27	58.9647	97.7365	85.5053	293.784	77.4498	357.943	5978.86	7658.45	high
ath-miR827_2ss1TN17AG	NTAGATGACCATCAACGAACT	21					3'	Diff	gp3	(((((.(((.((....(((......)))........(((((((..((((...((((((((((...((((((.((..((((((((.........))))))))..)).))))))...))))))))))...)))).)))..)))).)).))).)))))........((((.....)))).	106	36.7	-43.9	0.333333	0	2	1	4	0	0	1	26.5	0.41266	0	1.32975	0.746771	3.02092	0	0	3.53152	23.1281	middle
ath-MIR827-p5_1ss8TC	ATAGGTTCTTTTCTTTCTCTCT	22	NC_026656.1	+	22728047	22728097	5'	New	gp2b	......(((((((((((..((((........))))..)))))))))))...	42	27.5	-17.7	0	1	3	2	3	0	0	0	3	0	0.786196	1.99462	1.49354	2.26569	0	0	0	2.61827	low
ath-MIR828-p5_1ss12CA	TCTCCTTTCCAATTTCTAAT	20	NC_026658.1	-	12163918	12163982	5'	New	gp2b	.........((.((((((.....(((((.((((......))))....))))).)))))).))...	53	26.2	-6.6	0	0	0	3	0	0	0	0	0	0	0	0	2.24031	0	0	0	0	0	low
ath-MIR836-p5_1ss17CT	CTTCCTTGTCATATTCTTTAC	21	NC_026660.1	-	26973811	26973877	5'	New	gp2b	...((((((((...((..((((((...((((....))))...))))))..))....))))))))...	61	26.9	-11.1	0	0	0	0	1	0	0	0	1	0	0	0	0	0.755229	0	0	0	0.872758	low
ath-MIR843-p5_1ss8AG	ATTTCTGGAAACTTCATA	18	NC_026656.1	+	10221899	10221995	5'	New	gp2b	......((((((.....((((((((((.....)))))))))).................(((......))).................))))))...	88	37.1	-21.2	0	0	0	0	0	0	0	2	0	0	0	0	0	0	0	0	7.06304	0	low
ath-miR845a_R-3_1ss18GT	CGGCTCTGATACCAATTT	18	NC_026659.1	+	19137529	19137626	5'	Diff	gp2b	....(((((......(((((((((....)))).))))).......))).))................((((.(((....)))...)))).........	47	33.7	-9.7	0	0	0	0	0	0	0	0	1	0	0	0	0	0	0	0	0	0.872758	low
ath-miR845b_L-1R-1_1ss20AT	CGCTCTGATACCAAATTGTT	20					3'	Diff	gp3	(((((((((((((..((((((((..(((((((((.((((.....((......))...)))).)))))))))...))))))))..))))))))..)))))	99	40.4	-41.1	0	0	0	0	0	1	0	0	1	0	0	0	0	0	1.11439	0	0	0.872758	low
ath-miR858b	TTCGTTGTCTGTTCGACCTTG	21	NC_026659.1	-	12374335	12374437	5'	Yes	gp2b	.....(((((..(((((....)))))......................(((((((((.((((.....))))...)))))))))............)))))...	95	21.4	-7.6	37	4	1	40	48	27	29	30	140	45.8053	3.14478	0.664874	29.8708	36.251	30.0884	20.2543	105.946	122.186	middle
ath-MIR858b-p5_1ss16GT	TTGGTTTGGTTTTGGTTTTT	20	NC_026657.1	-	38473675	38473726	5'	New	gp2b	...(((((((..(((......................)))..)))))))...	46	25	-7.9	0	0	0	0	0	0	1	0	0	0	0	0	0	0	0	0.698425	0	0	low
atr-miR166a_L+2	AATCGGACCAGGCTTCATTCCCC	23					3'	Diff	gp3	..(((.((((((((..((((((..(((...((((((.....(((..(((((....).))))....)))))))))...)))..))).))).)))))))).)))...	100	56.2	-47.7	458	2168.67	1466.17	1263.5	1825.17	685.167	984.5	328.833	1402	566.995	1705	974.816	943.545	1378.42	763.54	687.6	1161.28	1223.61	high
atr-MIR171b-p3_1	CTTCTTCTTCCTCCTCCTCTT	21	NC_026655.1	+	1278549	1278599	3'	New	gp2b	...........((((.............))))...................	21	39.2	-2.3	0	0	0	0	1	0	0	0	0	0	0	0	0	0.755229	0	0	0	0	low
atr-MIR171b-p3_1ss2CT	CTTCCTCTTCCTCTTCTTAT	20	NC_026658.1	-	12752380	12752448	3'	New	gp2b	...(((((((((.....((.(((.......((........)).......)))))...)))))))))...	63	34.8	-9.8	0	0	2	0	0	0	0	0	0	0	0	1.32975	0	0	0	0	0	0	low
atr-MIR171b-p3_1ss4CT	CTCTTCCTCTTCCTCTTCTTAT	22	NC_026661.1	-	18634541	18634635	3'	New	gp2b	.((((((.((......(((..(((.((.......((((.((......)).))))......)).)))..)))...)).))))))............	82	37.9	-17.9	0	0	2	0	1.5	0	0	0	0	0	0	1.32975	0	1.13284	0	0	0	0	low
atr-MIR171b-p3_2	CTTCTTCTTCCTCCTCCTCTTCCT	24	NC_026657.1	-	35177819	35177955	3'	New	gp2b	(((((..(((((.(((((((((((((.((((((..((((.((((..(((....)))...........(((....)))..)))).))))..))))))))))..........))))))).))...))))).)))))...	134	52.6	-47.8	0	0	0	0	1	0	0	0	0	0	0	0	0	0.755229	0	0	0	0	low
atr-MIR171b-p5	CTTCTTCCTCCTCCTCTTCCT	21	NC_026658.1	-	132335	132438	5'	New	gp2b	..........................(((((((.(((..(((((((.....)))))))..............)))..)))))))....................	1	36.5	-12.4	0	0	0	2.5	0	0	0	0	0	0	0	0	1.86693	0	0	0	0	0	low
atr-MIR171b-p5_1ss11CT	CCTCCTCTTCTTCTTCTTAT	20	NC_026658.1	-	20056821	20056920	5'	New	gp2b	................................((....((((((..........)))))).....))...((((((((.........))).)))))....	1	45	-7.9	0	0	0	0	0	0	2	0	0	0	0	0	0	0	0	1.39685	0	0	low
atr-MIR171b-p5_1ss14CT	CTTCTTCCTCCTCTTCTTCCT	21	NC_026657.1	-	6869167	6869267	5'	New	gp2b	.................................................(((((..(((((.......)))))....)))))....(((....))).....	1	39.6	-13.7	0	0	0	0	0	0	1	0	0	0	0	0	0	0	0	0.698425	0	0	low
atr-MIR171b-p5_1ss20CT	CTTCTTCCTCCTCCTCTTCTT	21	NC_026660.1	+	5088267	5088372	5'	New	gp2b	...........................................................................(((....))).....................	1	44.3	-0.8	0	0	0	0	0	0	0	0	1	0	0	0	0	0	0	0	0	0.872758	low
atr-MIR171b-p5_1ss20TC_1	CTTCCTCCTCCTCTTCCTCCT	21	NC_026656.1	-	4575514	4575614	5'	New	gp2b	....................................................................................(((((.......)))))	1	50.5	-5	0	0	0	0	0	2	0	0	0	0	0	0	0	0	2.22877	0	0	0	low
atr-MIR171b-p5_1ss20TC_2	CTTCTTCTTCCTCCTCCTCCTCC	23	NC_026655.1	+	2197448	2197550	5'	New	gp2b	..............................((((((((..(((....(((....)))....)))..)))))....(((.....)))..............)))	1	53.4	-13.4	0	0	0	0	0	2	0	0	0	0	0	0	0	0	2.22877	0	0	0	low
atr-MIR171b-p5_1ss21AC	CTCCTCCTCTTCCTCTTCTTC	21	NC_026655.1	+	22747457	22747557	5'	New	gp2b	...................................................................((((.........)))).................	1	52.5	-0.5	0	0	0	1	0	0	0.5	0	0	0	0	0	0.746771	0	0	0.349213	0	0	low
atr-MIR171b-p5_1ss22AC_1	CCTCCTCCTCTTCCTCTTCTTC	22	NC_026660.1	+	14850806	14850909	5'	New	gp2b	.........................................................................((((....))))..(((.....)))......	1	47.1	-10.6	0	0	0	0.5	1	0	0	0	0	0	0	0	0.373385	0.755229	0	0	0	0	low
atr-MIR171b-p5_1ss22AC_2	CCTCCTCCTCTTCCTCTTCTTCT	23	NC_026660.1	+	17380495	17380597	5'	New	gp2b	..........(((.((((((.((....(((((..((.....))..))))).....))..)))).)).))).................................	60	35	-8.5	0	0	0	0.5	1	0	0	0	0	0	0	0	0.373385	0.755229	0	0	0	0	low
atr-MIR171b-p5_1ss4CT	CTCTTCCTCTTCCTCTTCTTAT	22	NC_026656.1	-	16584608	16584709	5'	New	gp2b	......................(((((((.((.(((....((((....((....))....(((.....)))....))))....))).))..)))))))....	1	51	-17.7	0	0	2	0	1.5	0	0	0	0	0	0	1.32975	0	1.13284	0	0	0	0	low
atr-MIR319b-p5_1ss17GA	AAGCAGCCATCCTTTGAA	18	NC_016005.1	-	1063355	1063437	5'	New	gp2b	.((((.((((((.(((........))).........(((......)))....)))))).))))....................	14	50.6	-19.2	0	0	0.5	0	0	0	0	10	2	0	0	0.332437	0	0	0	0	35.3152	1.74552	middle
atr-MIR396d-p5_1ss10AG	TCTTACAAGGTCAAGAAA	18	NC_026660.1	+	15110380	15110459	5'	New	gp2b	...(((.((.(((...((((((((....(..(((((.....))))....)..)...))))).)))..))).)).)))...	74	38.8	-15.3	0	0	0	0	0	0	2	0	0	0	0	0	0	0	0	1.39685	0	0	low
atr-MIR477-p5_1ss7TA	TTTTGGATTCTATCAATC	18	NC_026658.1	+	12291741	12291835	5'	New	gp2b	...((((((((..((((((((((((((..........)))))))........((((......)))).........)))))))..))))))))...	89	16.8	-15.6	0	0	0.5	0	0	0	0.5	0	0	0	0	0.332437	0	0	0	0.349213	0	0	low
atr-MIR8552a-p5_1ss12AT	TTTGAATTTTATTAATTT	18	NC_026657.1	+	34345710	34345734	5'	New	gp2b	...((((...........))))...	19	16	-0.1	0	0.5	0	0	0	0.5	0.5	0	0.5	0	0.393098	0	0	0	0.557193	0.349213	0	0.436379	low
atr-MIR8552a-p5_1ss1GC	CTTTCAAGGGTATTTTGGTC	20	NC_026660.1	+	8939255	8939303	5'	New	gp2b	..(((((((((((((((.........)))))))))......))))))..	45	32.7	-10.6	0	0	0.5	0	0	1	0	0	0	0	0	0.332437	0	0	1.11439	0	0	0	low
atr-MIR8552c-p5_1ss9TC	TTATTTTTCTTATATATT	18	NC_026659.1	-	21506665	21506739	5'	New	gp2b	...(((((((((..((((((((((..((..(((((....)))))..))..))).)))))))..)))))))))...	69	14.7	-13.8	0	0	0	0	0	0	0	3	0	0	0	0	0	0	0	0	10.5946	0	middle
atr-MIR8553b-p3_1ss3CA	TCACAGCCGTCCGATCTT	18	NC_026660.1	-	12810624	12810712	3'	New	gp2b	...((((((((......((((.(((((...(((((.(((...............))).)))))..)))))..)))))))))))).....	81	51.7	-32.5	0	0	0	0	0	0	0	2	2	0	0	0	0	0	0	0	7.06304	1.74552	low
atr-MIR8565d-p3_1ss12AC	AGAAAAGTCAACTCTTACACC	21	NC_026660.1	+	14447711	14447779	3'	New	gp2b	...((((...(((((.(((((.....((....))....)))))....)))))...))))..........	56	31.9	-5.8	0	0	0	0	0	0	3	0	0	0	0	0	0	0	0	2.09528	0	0	low
atr-MIR8565d-p3_1ss15TA	GAAAAGTCAAATCTAACAC	19	NC_026659.1	-	19296063	19296188	3'	New	gp2b	((((((((((((((((((....(((((((((.((((((((.(((..((..((((((..........))))))....))..))).)))))))).))).)))))))))))))))))...)))))))..	124	18.3	-21.4	0	0	0	0	1	0	0	0	0	0	0	0	0	0.755229	0	0	0	0	low
atr-MIR8566-p3_1ss12TA	TATGATGATGAAGATGATGATGATT	25	NC_026656.1	-	9723832	9723901	3'	New	gp2b	...(((.....(((((((..(........((((....))))........)..))))))).....)))...	64	35.7	-14	0	0	0	0	0	0	0	0	1.5	0	0	0	0	0	0	0	0	1.30914	low
atr-MIR8566-p5_1ss16AG	AAGGCTATGATGATGGTG	18	NC_026656.1	-	1677203	1677308	5'	New	gp2b	...(((((.(((((...((((...((.(((.((((.(((((((............)))))))........)))).)))))....))))....))))).)))))...	100	45.3	-23.6	0	0	0	0	0	0	0	0.5	2.5	0	0	0	0	0	0	0	1.76576	2.1819	low
atr-MIR8566-p5_1ss1TA	AGGTTTGATGAAGATGTT	18	NC_026658.1	-	20636439	20636485	5'	New	gp2b	...((((((..((..((((.........))))..))..))))))...	41	42.6	-14.6	0	0	0	0	0	0	0	3	0	0	0	0	0	0	0	0	10.5946	0	middle
atr-MIR8572-p3_1ss14TC	TCCCCAGTGGAGTCGCCA	18	NC_016005.1	+	188779	188801	3'	New	gp2b	...(((((.....))))).....	15	56.5	-2.9	30.5	5	17.5	9.5	5	6	8	4.5	3.5	37.7584	3.93098	11.6353	7.09432	3.77614	6.68631	5.5874	15.8918	3.05465	middle
atr-MIR8576-p3_1ss1CG	GTTCTCCACTAACCACAAGGATA	23	NC_026655.1	+	25109722	25109809	3'	New	gp2b	...(((((.(((...((.((((......((((..(((..((.....))...)))...)))).....)).))))...))).)))))...	82	42	-17.3	1.5	0	2	0	0	2	1	2	1	1.85697	0	1.32975	0	0	2.22877	0.698425	7.06304	0.872758	low
atr-MIR8576-p5_1ss10CG	CCGATGGCTGTTCTCCACTAACC	23	NC_026655.1	+	25109722	25109809	5'	New	gp2b	...(((((.(((...((.((((......((((..(((..((.....))...)))...)))).....)).))))...))).)))))...	82	42	-17.3	5.5	1	2.5	0	0.5	4.5	1	2.5	3.5	6.80889	0.786196	1.66219	0	0.377614	5.01473	0.698425	8.8288	3.05465	low
atr-MIR8576-p5_1ss20AC	CCTTGTGGTTAGTGGAGAACAGC	23	NC_016005.1	-	78	108	5'	New	gp2b	.......((((((.((.....))))))))..	22	48.4	-6.2	0	0	0	0	0.5	0	0	0.5	0	0	0	0	0	0.377614	0	0	1.76576	0	low
atr-MIR8577-p3_1ss3GT	CATATGATGATGATGATGAT	20	NC_026660.1	+	9319926	9320025	3'	New	gp2b	..(((((((.((..((.((((..(...((((((..((((...........))))..))))))....)..)))).))...))...))))))).........	89	39	-19.1	0	0	0	0	0	0.5	0	1	0	0	0	0	0	0	0.557193	0	3.53152	0	low
atr-MIR8591-p3_1ss16TA	TTCATTTTTCTTTTCAAG	18	NC_026659.1	-	7021582	7021685	3'	New	gp2b	..((((.((((...........(((..((((........))))..))).(((((((.((((...))))..)))))))...............)))).))))...	99	28.8	-16.9	0	0	0	0	0	2	0	0	0	0	0	0	0	0	2.22877	0	0	0	low
atr-MIR8591-p5_1ss4TA	TATATTTATTTACTATTCCT	20	NC_026655.1	-	13910560	13910659	5'	New	gp2b	..................(((...(((((((((.........((((..(((.((((.....)))).)))..)))).)))))))))..)))..........	72	27	-13	0	0	0	1	0	0	0	0	0	0	0	0	0.746771	0	0	0	0	0	low
atr-MIR8601-p5_1ss18AT	GAAGAAATTTTGAACTCT	18	NC_026657.1	+	11336231	11336272	5'	New	gp2b	...........(((..(((.(((.....))).)))..)))..	29	38.1	-8.5	0	0	0	0	0	0	0	0	1	0	0	0	0	0	0	0	0	0.872758	low
atr-MIR8603-p3_1ss10AT	CCACAGTGGTTTTCTTTGA	19	NC_026658.1	+	21282235	21282346	3'	New	gp2b	.(((((((((..(((((...(((((.((((.....((..(.((((((..((((.......))))...)))))))..))......)))))))))..)))))..))))))).))	111	33.9	-22.3	0	0	0	0	0	0	0	2	0	0	0	0	0	0	0	0	7.06304	0	low
atr-MIR8614-p5_1ss13CG	TGGATTTCATGTGCAATAG	19	NC_026656.1	-	15652028	15652198	5'	New	gp2b	...((...(((((..((((..(((..((((.(((((((((..(((((.((((...(((((((((((....(((...........)))....)))))).......)))))....))))..)))))....)))))...))))))))..)))..)))).....))))).))...	165	34.5	-33.8	0	0	0	0	0	0	0	0	2	0	0	0	0	0	0	0	0	1.74552	low
bna-MIR166b-p5_1ss21GA	ATGATGATGATAATGATAATAATA	24	NC_026655.1	-	15453493	15453558	5'	New	gp2b	...((((((...((((....((....((.((....)).))....))....))))...))))))...	60	15.2	-3.3	0	0	1	0	0	0	0	0	0	0	0	0.664874	0	0	0	0	0	0	low
bna-MIR168b-p5	TTGGATCCCGCCTTGCATCAAT	22	NC_026658.1	-	10111623	10111666	5'	New	gp2b	.(((.((((..(((...)))..)))).((....))...)))...	21	52.3	-5.4	11	34.5	41.5	67	122.5	42	32	14.5	49	13.6178	27.1237	27.5923	50.0337	92.5155	46.8042	22.3496	51.207	42.7651	middle
bol-miR398a-3p_L+3R-1	AATTGTGTTCTCAGGTCACCCCT	23					3'	Diff	gp3	..(((((((.(((...((((((((((.((.(((..(((((...............)))))....))).))))))))))))...))).))))))).	92	41.1	-34.3	2	12.5	186	20	59	25	865	6	41	2.47596	9.82744	123.667	14.9354	44.5585	27.8596	604.138	21.1891	35.7831	middle
bra-miR1885b	TACATCTTCTCCGCGGAAGCTC	22					3'	Yes	gp3	...(((((.((((.((((((((...((((((((((((.((((.((((((.(((((((.(((.......((((((((((.((((((((((((((((((((...((.((((((((((............((((((((((..((((((((...((((....)))).))))))))..))))))))))(((((((...)).))))))))))))))).))...)))))))))).)))))))))).))))))))))........))).))))))).)))))).)))).))))))))))))....)))))))).)))).))).))...	181	37.2	-147.5	0	0	0	2	0	0	0	0	0	0	0	0	1.49354	0	0	0	0	0	low
bra-MIR408-p5_1ss1GC	CAGCCAGGGAAGAGGCAGTGCATG	24	NC_026659.1	-	20905220	20905323	5'	New	gp2b	.............(((((.((((((((.(((...((((((...(((((((....)))))))...............))))))....))).)))))))).)))))	91	43.3	-29.7	0	1	0	4	2	4	0	0	0	0	0.786196	0	2.98708	1.51046	4.45754	0	0	0	low
bra-MIR9557-p5_1ss15TA	TTTTCAGAAGAACAATGAAGAGG	23	NC_026656.1	-	19799519	19799626	5'	New	gp2b	...(((((.((.(..(((....(..(((((((......((((((.((((((...........))))))..))))))...)))))))..)..)))..).)))))))...	102	38.9	-27.6	0	0	0	0	2	0	0	0	0	0	0	0	0	1.51046	0	0	0	0	low
cas-MIR11592-p3_1ss5GA	AACCAAACCGAACCGAACCGAACC	24	NC_026657.1	-	23343164	23343226	3'	New	gp2b	...((..(((((..((.((((((....(((....)))...)))))).))..)))))..))...	57	47.6	-20.7	0	1	0	0	1	0	0	0	0.5	0	0.786196	0	0	0.755229	0	0	0	0.436379	low
cas-MIR11592-p3_1ss9TC	TATTTTTGCATTGGTATG	18	NC_026656.1	-	18827191	18827272	3'	New	gp2b	...((((((((((...(..(((((((..((.((((..((....))..)))).)).))))).))..)...))))))))))...	76	31.7	-17.4	0	0	0	0	0	0	2	0	0	0	0	0	0	0	0	1.39685	0	0	low
cas-MIR11592-p5_1ss2GA	CAAACCGAACCGAACCGAA	19	NC_026660.1	+	9032151	9032209	5'	New	gp2a	...((((...(((((.((...((((((......))))))..)).)))))...))))...	53	45.8	-15.6	0	0	0	0	0	0	0	2	0	0	0	0	0	0	0	0	7.06304	0	low
cas-MIR11592-p5_1ss6AC	AACCGCACCGAACCGAACCGAACC	24	NC_026661.1	-	17376152	17376228	5'	New	gp2b	.............((((((....(((..(((((.....((((.....))))..)))))...)))....))))))...	61	35.1	-7.2	16	42	31.5	59	41	28	35.5	3.5	27.5	19.8077	33.0202	20.9435	44.0595	30.9644	31.2028	24.7941	12.3603	24.0008	middle
cas-miR159b-3p_R+1	TTTGGATTGAAGGGAGCTCTTT	22					3'	Diff	gp3	(((((.((.(((.((((((((((((..(((((((.((((..(..((((((((((.((((((((.(((((.((((((..(((((((((((((((...((((.....)))))))))))))....))))))..))))))))).)).)))))).))))))))).......)))..)..)))).)))))))..)))))))))))).))))))).))).	212	39.4	-90.1	1160.83	1543.33	2018.08	1999.75	2682.08	1616.08	2320.42	865.25	4273.5	1437.09	1213.36	1341.77	1493.36	2025.59	1800.94	1620.64	3055.65	3729.73	high
cas-miR159b-5p_L+2	AAAGCTGCTAAGCTATGGATCCC	23					5'	Diff	gp3	(((((.((.(((.((((((((((((..(((((((.((((..(..((((((((((.((((((((.(((((.((((((..(((((((((((((((...((((.....)))))))))))))....))))))..))))))))).)).)))))).))))))))).......)))..)..)))).)))))))..)))))))))))).))))))).))).	212	39.4	-90.1	0	1	3	1	0	0	1	0	0	0	0.786196	1.99462	0.746771	0	0	0.698425	0	0	low
cas-MIR162b-p3_1ss20GT	CGATGAACCGCTGCCTCCAT	20	NC_026655.1	+	2135592	2135708	3'	New	gp2b	.((((((((..((((.((((.(((((((((((.((((((((((.....)))))))))).........(((.....)))))))))))))).)))).))))..).)))....))))...	113	50.4	-50.9	0	0	2	1	1	0	2	0	0	0	0	1.32975	0.746771	0.755229	0	1.39685	0	0	low
cas-miR5139_L+1R-1	GAAACCTGGCTCTGATACC	19	NC_026655.1	+	4295024	4295054	5'	Diff	gp2b	.......((..((((((.....)))))))).	23	48.4	-6.1	1.5	3	2	2.5	6.5	4	3.5	2.5	6	1.85697	2.35859	1.32975	1.86693	4.90899	4.45754	2.44449	8.8288	5.23655	low
cas-MIR828-p5_1ss8CT	TTTTTTGTTTTTGTTGAT	18	NC_026656.1	+	1372131	1372198	5'	New	gp2b	.....((((((.((((.......((..((...........))..))........))))....))))))	63	30.9	-1.6	0	0	0	0	0	0	0	1	0	0	0	0	0	0	0	0	3.53152	0	low
cas-miR858_L-1R+1_1ss21TC	TTCGTTGTCTGTTCGACCTCG	21					3'	Diff	gp3	((((.(((..((((((..(((.((((............(((((((.......)).)))))............)))))))))))))))).))))	93	45.2	-19.5	2	2	0	4	3	1	2	4	3	2.47596	1.57239	0	2.98708	2.26569	1.11439	1.39685	14.1261	2.61827	middle
cca-MIR6105b-p3_1ss8GC	TGTGAAGCTTTTGTGTTGTT	20	NC_026657.1	+	7296494	7296534	3'	New	gp2b	.((((((((((..(......)..))))))))))........	32	31.7	-11.2	0	0	0	0	0	0	0	0	3	0	0	0	0	0	0	0	0	2.61827	low
cca-miR6114-3p_L+1R-1_1ss13GT	TTCACGTCCATTTTCCCTTTC	21					3'	Diff	gp3	...((((((((((..((((....))))(((((....(((((.(((..((.(((.(((((......))))).))).))..))))))))...)))))......))))))))))....	108	41.7	-40.2	0	0	0	0	0	0	0	0	1	0	0	0	0	0	0	0	0	0.872758	low
cca-MIR6114-p5_1ss1CT	TATGAACGTGAGGATGCTTT	20	NC_026660.1	+	3580450	3580548	5'	New	gp2b	.....(((((..(((((.........(((((((((.........)))))))))........)))))....(((((....))))).......)))))...	91	19.2	-14	1	0	0	0	4	0	0	0	0	1.23798	0	0	0	3.02092	0	0	0	0	low
cca-MIR6117-p3_1ss17GA_1	AACCCAACCCAACCTAACCCG	21	NC_026659.1	-	15298400	15298429	3'	New	gp2b	.((((......))))...............	14	46.7	-2.1	0	0	0	0	0	0	0	0	1	0	0	0	0	0	0	0	0	0.872758	low
cca-MIR6117-p3_1ss17GA_2	AACCCAACCCAACCTAACCCGT	22	NC_026657.1	-	17291354	17291469	3'	New	gp2a	...................(((((((((((.........)))))))))))............((((((((((((((((((((((((...))))))))))))))))))))))))...	31	44.8	-59.1	0	0	0	0	0	0	0	0	1	0	0	0	0	0	0	0	0	0.872758	low
cca-MIR6117-p5_1ss4CT	AATTTTAACCCAACCCAA	18	NC_026657.1	-	39778659	39778732	5'	New	gp2b	...(((((.....((((((((((((((.................)))))...))))))))).....)))))...	68	23	-8.9	0	0	2	0	0	0	0	0	0	0	0	1.32975	0	0	0	0	0	0	low
cca-MIR6117-p5_2ss1TN18GA	NAACCCAACCCAACCTAACCC	21	NC_026656.1	+	18042854	18042953	5'	New	gp2b	...................(((((((((....(((((((............(((((.((....)))))))...........))))))))))))))))...	78	31	-16.9	0	0	0	0	0	0.5	0.5	0	0	0	0	0	0	0	0.557193	0.349213	0	0	low
cln-MIR166-p3	CTCTGCCAAGGTCTCCTCTGC	21	NC_026655.1	+	19763823	19763907	3'	New	gp2b	...((((((((((((...))))))((((((..((.....)).)))))).....)))))).((....)).................	24	52.9	-19.7	0	0	1.5	0	0	1	0	1.5	0.5	0	0	0.997311	0	0	1.11439	0	5.29728	0.436379	low
cln-MIR166-p3_1ss9AG	TGGACCCAGTCGACAGCAGTT	21	NC_026660.1	+	28494664	28494754	3'	New	gp2b	...((((..(((((.........(((((.(((....))).)))))...........)))))...))))..((((......)))).......	65	48.4	-16.9	0	3	2.5	0.5	3	0	4.5	3.5	0	0	2.35859	1.66219	0.373385	2.26569	0	3.14291	12.3603	0	middle
cln-MIR166-p5_1	AAAGGAACTCTGCCAAGGTCT	21	NC_026655.1	+	19763823	19763907	5'	New	gp2b	...((((((((((((...))))))((((((..((.....)).)))))).....)))))).((....)).................	24	52.9	-19.7	0	0	2.5	0.5	0	0	1.5	0	0	0	0	1.66219	0.373385	0	0	1.04764	0	0	low
cln-MIR166-p5_2	ACAGCAGTTCCTGTAGCCTTT	21	NC_026660.1	-	10028768	10028862	5'	New	gp2b	......((((....))))..........(((.(((((((............))))))))))....((.(((((((.......))))))).))...	33	53.7	-28.4	0	0	2.5	0.5	0	0	1.5	0	0	0	0	1.66219	0.373385	0	0	1.04764	0	0	low
cme-miR156a	TGACAGAAGAGAGTGAGCAC	20	NC_026656.1	+	1701649	1701821	5'	Yes	gp1b	.(((.(((........................(((.......)))......((((((((((((((((((((((.(((((...(((..(((((((...(((..(((.....)))..)))..)))))))..))).))))).)))))))))).))))).))))))).))))))...	112	36.4	-51.8	556.743	229.9	1080.55	286.543	196.35	239.793	1089.42	293.75	422.95	689.237	180.746	718.43	213.982	148.289	267.222	760.876	1037.38	369.133	high
cme-miR156b	TTGACAGAAGATAGAGAGCAC	21	NC_026655.1	+	2522424	2522602	5'	Yes	gp1b	......((.(((((((((((((((((((((((((((((((((........))).))))))))).............(((..(..((.....))..)..))).....(((((.(((((((..........)))..)))).)))))..)))))))))))).))))))))).))........	165	32.4	-55.4	196.5	322	661	416	533.5	305.5	668.167	188	457	243.263	253.155	439.482	310.657	402.915	340.445	466.665	663.926	398.85	middle
cme-MIR156b-p3	CTCTCTATGCTTCTGTCATC	20	NC_026655.1	+	2522424	2522602	3'	New	gp1b	......((.(((((((((((((((((((((((((((((((((........))).))))))))).............(((..(..((.....))..)..))).....(((((.(((((((..........)))..)))).)))))..)))))))))))).))))))))).))........	165	32.4	-55.4	0.5	0	3	0	5	0	0	0	2	0.61899	0	1.99462	0	3.77614	0	0	0	1.74552	low
cme-MIR156c-p3	TGCTCACTTCTCTTTCTGTCAGC	23	NC_026655.1	+	13072556	13072660	3'	New	gp1b	(((..((((..((((((((((((((((((((.((((...((.(((.(((((.....))))).))))).)))).))))))))).))))).)))))).)))))))..	103	54.3	-50.8	39.5	150.667	121	280.333	1057	250.333	176	47	163.5	48.9002	118.453	80.4498	209.345	798.277	278.968	122.923	165.981	142.696	middle
cme-MIR156d-p3	TGCTCACTTCTCTCTCTGTCAGA	23	NC_026656.1	+	19844375	19844475	3'	New	gp1b	..(((((((((((((((((((((((((((.((((((..((((.((((.....)))).)))).)))))).)))))))).))))).))))))))))).)))..	97	40.6	-43.6	30	38.6667	59	53.3333	6	31.3333	69.5	9	36	37.1394	30.3996	39.2276	39.8278	4.53137	34.9174	48.5406	31.7837	31.4193	middle
cme-miR156e	TTGACAGAAGATAGAGGGCAC	21	NC_026656.1	-	20893453	20893548	5'	Yes	gp1b	.....((.(((((((((((((((((((((((.(((((.((((.........)))).))).)).)))))))))))))).))))))))).))......	85	40.6	-43.6	7.5	19	28	22	27.5	9.5	12	0	15	9.28485	14.9377	18.6165	16.429	20.7688	10.5867	8.38111	0	13.0914	middle
cme-miR156e_R+1	TTGACAGAAGATAGAGGGCACT	22	NC_026656.1	-	20893384	20893481	5'	Diff	gp2b	((.(((((((((((((((((((((((.(((((.((((.........)))).))).)).)))))))))))))).))))))))).)).............	85	42.9	-43.4	0	0	0	0	0	1	0	0	0	0	0	0	0	0	1.11439	0	0	0	low
cme-MIR156e-p3	CTATACTTCTGTCATCACCTTTT	23	NC_026656.1	-	20893453	20893548	3'	New	gp1b	.....((.(((((((((((((((((((((((.(((((.((((.........)))).))).)).)))))))))))))).))))))))).))......	85	40.6	-43.6	11.5	20	45	25	33	25	46	7	31	14.2368	15.7239	29.9193	18.6693	24.9226	27.8596	32.1276	24.7206	27.0555	middle
cme-miR156f_L+1R+1	TTGACAGAAGATAGAGAGCACT	22	NC_026657.1	-	22789997	22790116	5'	Diff	gp2a	...((((((((....((((((((((((((..((((((((((....(((..((((((......))))))..))).......))))))))))...))))))))))))))...))))))))..	115	34.2	-53.4	3	3	9	9	18	5	10	2	10	3.71394	2.35859	5.98387	6.72094	13.5941	5.57193	6.98425	7.06304	8.72758	middle
cme-MIR156g-p3	TGCTTTCTCTCTCTCTGTCACC	22	NC_026655.1	+	22344997	22345096	3'	New	gp1b	.......(((((((((((((((..((((((((.(((.....(((.(((((......))))).))).))).))))))))..)))))).)))))))))....	89	46	-48.9	0	0	0	0	3	0	1	0	0	0	0	0	0	2.26569	0	0.698425	0	0	low
cme-MIR156h-p3	TGCTCTCTATCTCTCTGTCACC	22	NC_026660.1	-	16464231	16464380	3'	New	gp1b	.((((((((((((((((((.((((((((((((.((((......((((....))))........((((...(((((.(((..........))).)))))...))))......)))).)))))))))))).))).))))))))))).)))).	148	37.3	-60.2	0	4	7	48	62	11	1	4	13	0	3.14478	4.65412	35.845	46.8242	12.2582	0.698425	14.1261	11.3459	middle
cme-MIR156i-p3	TGCTCATTTCTCTTTCTGTCAGG	23	NC_026656.1	+	1701649	1701821	3'	New	gp1b	.(((.(((........................(((.......)))......((((((((((((((((((((((.(((((...(((..(((((((...(((..(((.....)))..)))..)))))))..))).))))).)))))))))).))))).))))))).))))))...	112	36.4	-51.8	9	14	7	59	37	205	30	9	21	11.1418	11.0067	4.65412	44.0595	27.9435	228.449	20.9528	31.7837	18.3279	middle
cme-miR159a	TTTGGATTGAAGGGAGCTCTA	21	NC_026655.1	+	4427165	4427374	3'	Yes	gp1b	((((.((((((((((..(((((((..((((((((...(((((.(((..((((.((.((.((((....((((((..(((((((((.((......(((((((...)))))))...)).))).)))))).))))))....)))).)).)).))))..)))))))).......)))).))))..)))))))..))))))))))....))))...	207	42.9	-74	92762.5	105508	231597	146904	171336	118274	283354	96357.5	268678	114838	82949.5	153983	109704	129398	131803	197902	340288	234490	high
cme-MIR159a-p5	CAGAGCTCCTTGAAGTCCAATAG	23	NC_026655.1	+	4427165	4427374	5'	New	gp1b	((((.((((((((((..(((((((..((((((((...(((((.(((..((((.((.((.((((....((((((..(((((((((.((......(((((((...)))))))...)).))).)))))).))))))....)))).)).)).))))..)))))))).......)))).))))..)))))))..))))))))))....))))...	207	42.9	-74	328	799	1493	1034	1264	766	854	228	539	406.057	628.17	992.657	772.161	954.609	853.619	596.455	805.186	470.417	high
cme-miR159b_R-1	ATTGGATTGAAGGGAGCTCC	20	NC_026657.1	+	6905109	6905300	3'	Diff	gp1b	..((.(((((((((((((((((((..((((((..(((.((((((...((((...(((.((((..((((...((((.((((((((.((...(((.....))).)).)))))..))).))))...))))..)))).)))..)))).)))))))))..)))))).))))))))))))))))))))).........	181	52.1	-99.1	292	175.5	362.167	379.333	485.167	375.333	444.833	113.5	168.5	361.49	137.977	240.795	283.275	366.412	418.266	310.683	400.827	147.06	middle
cme-MIR159b-p5	TGCTGCGAGTTCATGAATACC	21	NC_026657.1	+	6905109	6905300	5'	New	gp1b	..((.(((((((((((((((((((..((((((..(((.((((((...((((...(((.((((..((((...((((.((((((((.((...(((.....))).)).)))))..))).))))...))))..)))).)))..)))).)))))))))..)))))).))))))))))))))))))))).........	181	52.1	-99.1	63	43	87	130	269	102	60	10	36	77.9927	33.8064	57.8441	97.0802	203.157	113.667	41.9055	35.3152	31.4193	middle
cme-miR160a	TGCCTGGCTCCCTGTATGCCA	21	NC_026660.1	+	18254076	18254174	5'	Yes	gp1b	......((((((.(((((((..(((((((((..(..(((.((.((.((.......)).)))))))..)..)))))))))..))))))).))))))....	89	54.5	-45.2	3373.33	13853.6	26279.5	6971	1896.25	3279.17	10513	2870.25	5607.92	4176.12	10891.6	17472.6	5205.74	1432.1	3654.26	7342.55	10136.3	4894.35	high
cme-MIR160c-p3	CTCGAATGGCATGCAAGGAGC	21	NC_026660.1	-	20693683	20693784	3'	New	gp1b	........((((.(((((((.(((((((((((((..(((.(((((...........))))).)))..))))))))))))).))))))).)))).........	85	46.1	-48.2	0	0	3	4	9	1	0	0	0	0	0	1.99462	2.98708	6.79706	1.11439	0	0	0	low
cme-MIR160d-p3_1ss11CT	ATTGGCATCATGGGAGTCATGC	22	NC_026660.1	+	26243541	26243638	3'	New	gp1b	((((.(((((((((((.((((((.((.(((((...(((...............))).))))).)).))))))))).)))))))).)))).........	89	46.9	-40.2	3	0	0	1	0	0	0	0	0	3.71394	0	0	0.746771	0	0	0	0	0	low
cme-miR162	TCGATAAACCTCTGCATCCAG	21	NC_026655.1	-	2135593	2135695	3'	Yes	gp1b	.....((((.((((.((((.(((((((..(((.((...(((((...(((....))))))))..)).)))..))))))).)))).)))).))))..........	88	51.5	-34.7	4887	6127	12422	3728	8690	4469	7921	2008	9063	6050.01	4817.02	8259.07	2783.96	6562.94	4980.19	5532.23	7091.29	7909.81	high
cme-miR164a	TGGAGAAGCAGGGCACGTGCT	21	NC_026658.1	+	13196322	13196410	5'	Yes	gp1b	..((((((.((((..((((((..(((....((..((..............))..)).....)))..))))))..)))))))))).....	82	34.8	-15.9	10562	29333	29139	127214	99319.2	67362.8	43565.5	1879.5	8249.5	13075.5	23061.5	19373.8	95000	75008.7	75068.2	30427.3	6637.49	7199.82	high
cme-MIR164a-p3_1ss9GT	CTAACTCATTTCCAATTCAAAAA	23	NC_026658.1	+	13196322	13196410	3'	New	gp1b	..((((((.((((..((((((..(((....((..((..............))..)).....)))..))))))..)))))))))).....	82	34.8	-15.9	0	1	0	0	0	0	0	0	0	0	0.786196	0	0	0	0	0	0	0	low
cme-MIR164a-p3_1ss9TC	TTTTCTTTCTCTTTCTCTTTTT	22	NC_026658.1	-	7187464	7187518	3'	New	gp2b	...(((((((((....................)))))))))..............	38	27.3	-3.2	0	0	0.5	0	0	0	0.5	0	0	0	0	0.332437	0	0	0	0.349213	0	0	low
cme-miR164b	TGGAGAGGCAGGGCACATGCT	21	NC_026660.1	+	17956729	17956817	5'	Yes	gp1b	.((((((...((((((((.((((((((((((((((((((((......)))))))).)))))))))))))).))))))))...))).)))	88	46.1	-49.4	313.5	927.5	1274.5	816.333	655.667	505.833	1269	355	795	388.107	729.196	847.382	609.614	495.178	563.693	886.302	1253.69	693.843	high
cme-MIR164b-p3	CATGTGCTCTTCTTCTCCAAC	21	NC_026660.1	+	17956729	17956817	3'	New	gp1b	.((((((...((((((((.((((((((((((((((((((((......)))))))).)))))))))))))).))))))))...))).)))	88	46.1	-49.4	52	72	234	86	228	77	164	41	116	64.375	56.6061	155.581	64.2223	172.192	85.8077	114.542	144.792	101.24	middle
cme-miR164c	TGGAGAAGCAGGGCACGTGCA	21	NC_026661.1	-	15347573	15347656	5'	Yes	gp1b	...((.(((((((((((..(((((((((((((...................)))))))))))))..))))))))))).))....	77	50	-38.4	3120.5	8109.5	16157.5	10867.3	9318.17	8191.33	16172.5	772.5	3061.5	3863.12	6375.65	10742.7	8115.41	7037.35	9128.3	11295.3	2728.1	2671.95	high
cme-miR164c_R+1	TGGAGAAGCAGGGCACGTGCAT	22	NC_026655.1	-	20943681	20943798	5'	Diff	gp2b	...((((((....((.((((((((..(((((((((((.(((....))).........((......)).................)))))))))))..)))))))).))....))))))	115	51.7	-42.8	22	86.5	145	136.5	90	133	152	10	42	27.2356	68.0059	96.4068	101.934	67.9706	148.213	106.161	35.3152	36.6558	middle
cme-MIR164c-p3	CACGTGCTCCCCTTCTCCAAC	21	NC_026661.1	-	15347573	15347656	3'	New	gp1b	...((.(((((((((((..(((((((((((((...................)))))))))))))..))))))))))).))....	77	50	-38.4	2467	6320	11283	3695	4981	3361	8436	4901	8233	3054.1	4968.76	7501.78	2759.32	3761.79	3745.45	5891.92	17308	7185.42	high
cme-MIR164d-p3	GTGCCCCTCTTCTCCATC	18	NC_026658.1	-	21620593	21620636	3'	New	gp2b	...(((((.................)))))..............	27	59.1	-3.1	0	0	1	0.5	0.5	0	0	0	0.5	0	0	0.664874	0.373385	0.377614	0	0	0	0.436379	low
cme-MIR164d-p5	AGCAGGGCACGTGCATTACTCACT	24	NC_026657.1	-	27316634	27316741	5'	New	gp2b	(((..(((((((((....((((((((..((....))..(((((.((((...))))..)))))......))))))))....)))))))))..)))..............	94	54.6	-40.4	0	0	2	1	0	0	0	0	1	0	0	1.32975	0.746771	0	0	0	0	0.872758	low
cme-miR166a	TCGGACCAGGCTTCATTCCCC	21	NC_026657.1	+	9416447	9416547	3'	Yes	gp1b	(((.((((((((..((((((((((((.(((.....)))........(((((((((.....)))))))))))))))))))))..)))))))).)))......	95	51.5	-49.3	230783	532336	696136	347896	1.27879e+06	413223	534285	220163	733670	285704	418520	462843	259799	965777	460490	373158	777511	640316	high
cme-miR166a_1ss21CA	TCGGACCAGGCTTCATTCCCA	21	NC_026657.1	-	6590348	6590448	3'	Diff	gp2b	...(((.((((((((..((((((..(((.((((((........((((.........))))......)))))).)))..))))))..)))))))).)))...	95	45.5	-44.8	1619.5	8258	6806	2758	11753.5	4877.5	14019	3433	9742	2004.91	6492.4	4525.13	2059.59	8876.58	5435.42	9791.23	12123.7	8502.41	high
cme-miR166a_L+1R+1	GTCGGACCAGGCTTCATTCCCCT	23	NC_026660.1	+	7030197	7030300	3'	Diff	gp2a	...(((.((((((((..((((((..(((.((((((..(((..((((....)))).........)))...)))))).)))..))))))..)))))))).)))...	98	40.4	-44.3	9	26	12	31	14	16	10	4	17	11.1418	20.4411	7.97849	23.1499	10.5732	17.8302	6.98425	14.1261	14.8369	middle
cme-miR166a_L+2R-2_1ss15TC	TCTCGGACCAGGCTCCATTCC	21	NC_026657.1	+	9416443	9416545	3'	Diff	gp2b	...((((.((((((((..((((((((((((.(((.....)))........(((((((((.....)))))))))))))))))))))..)))))))).))))...	97	51.5	-52.7	63	174	222	131	412.5	139	144	50	159.5	77.9927	136.798	147.602	97.827	311.532	154.9	100.573	176.576	139.205	middle
cme-miR166a_R+2	TCGGACCAGGCTTCATTCCCCTT	23	NC_026660.1	+	18652852	18652962	3'	Diff	gp2b	.(((((((.(((((((.((((.(((....)))..((((((........)))))).................)))).))))))).)))))))....................	90	36.9	-28.1	32.5	97	80	69	136	60.5	49	17.5	60	40.2344	76.261	53.1899	51.5272	102.711	67.4203	34.2228	61.8016	52.3655	middle
cme-MIR166a-p5	GGAATGCTGTCTGGTTCGAGA	21	NC_026657.1	+	9416447	9416547	5'	New	gp1b	(((.((((((((..((((((((((((.(((.....)))........(((((((((.....)))))))))))))))))))))..)))))))).)))......	95	51.5	-49.3	28	23	132.333	37	43.3333	22	51.3333	4.33333	10	34.6634	18.0825	87.985	27.6305	32.7266	24.5165	35.8525	15.3032	8.72758	middle
cme-MIR166b-p5	GGAATGTTGTCTGGCTCGAGG	21	NC_026660.1	+	7030200	7030302	5'	New	gp1b	(((.((((((((..((((((..(((.((((((..(((..((((....)))).........)))...)))))).)))..))))))..)))))))).))).....	98	39.8	-44.1	208.833	399.5	701.833	231	819.667	153	300.833	42.8333	74	258.532	314.085	466.631	172.504	619.036	170.501	210.11	151.267	64.5841	middle
cme-miR166e	TCGGACCAGGCTTCATTCCTC	21	NC_026656.1	-	22471794	22471834	3'	Yes	gp2b	...(((((..((......))..)))))..............	24	46.3	-3.6	204	225.5	320.5	316.5	675.5	238	308	179	623	252.548	177.287	213.092	236.353	510.157	265.224	215.115	632.142	543.728	middle
cme-MIR166e-p5	TCTCGGACCAGGCTTCATTCCT	22	NC_026656.1	-	22471794	22471834	5'	New	gp2b	...(((((..((......))..)))))..............	24	46.3	-3.6	1568	3983.5	5905	3104.5	9331	3304.5	2569	766	2985.5	1941.15	3131.81	3926.08	2318.35	7047.04	3682.49	1794.25	2705.14	2605.62	high
cme-MIR166e-p5_1ss4TG	TCTGTTTCTTCTTCTTCCTCT	21	NC_026655.1	-	10770882	10770982	5'	New	gp2b	................................(((((((................)))))))..((((.((((((..(((.....)))...))))))))))	1	36.6	-10.7	0	0	1	0	0	0	2	0	0	0	0	0.664874	0	0	0	1.39685	0	0	low
cme-MIR166e-p5_1ss6TC	CTTCTCCTTCCTCTTATTT	19	NC_026657.1	-	8018138	8018167	5'	New	gp2b	........(((.............)))...	19	43.3	-1.2	0	0	0	0.5	1	0	0	0	0	0	0	0	0.373385	0.755229	0	0	0	0	low
cme-miR166g_L+2R-1	TCTCGGACCAGGCTTCATTCC	21	NC_026660.1	+	19158806	19158935	3'	Diff	gp1b	(((((((((((..(..(((..(((((((.((((((..(((...(((.((((..((((.........))))..)))).)))......)))..)))))))))))))..)))..)..))))))))))).....	125	34.6	-47.6	104824	198931	292114	156804	748492	257427	258795	95402.6	327506	129770	156399	194219	117097	565283	286873	180749	336916	285834	high
cme-MIR166g-p5_1ss10TC	GAATGTTGTCTGGCTCGAGGTT	22	NC_026660.1	+	19158806	19158935	5'	New	gp1b	(((((((((((..(..(((..(((((((.((((((..(((...(((.((((..((((.........))))..)))).)))......)))..)))))))))))))..)))..)..))))))))))).....	125	34.6	-47.6	4	12	38	6	11.3333	2	10	1	9	4.95192	9.43435	25.2652	4.48063	8.55926	2.22877	6.98425	3.53152	7.85482	middle
cme-MIR166h-p3_1ss3TC	TTCAGGCTTCGGACCAGGC	19	NC_016005.1	+	506756	506791	3'	New	gp2b	.....((((((((...........))))..))))..	29	50	-5.7	0	0	0.5	0	1	0	0	0	0	0	0	0.332437	0	0.755229	0	0	0	0	low
cme-miR166i_L+2R-1	TCTCGGACCAGGCTTCATTCT	21	NC_026656.1	+	10289974	10290074	3'	Diff	gp1b	....(((((((((..(((((((((((.((((((.(((((.((.(((.....)))..)).))))).)))))).)))))))))))..))))))))).......	90	43.6	-45.1	4914.62	4119.33	7853.52	1588.83	13054.8	3137.93	8964.83	3897.33	13791.1	6084.2	3238.6	5221.6	1186.49	9859.39	3496.87	6261.27	13763.5	12036.3	high
cme-MIR166i-p5	AGAATGGAAACTGGTTCGAGA	21	NC_026656.1	+	10289974	10290074	5'	New	gp1b	....(((((((((..(((((((((((.((((((.(((((.((.(((.....)))..)).))))).)))))).)))))))))))..))))))))).......	90	43.6	-45.1	0	0	1	0	3	0	4	0	6	0	0	0.664874	0	2.26569	0	2.7937	0	5.23655	low
cme-miR167a	TGAAGCTGCCAGCATGATCTA	21	NC_026661.1	+	14051642	14051798	5'	Yes	gp1b	(((((..(((((.((((.((((((((((((.((..(((.(((((((((..........))))...((((.((((((((((........))))))))))..)))).......))))))))..)).)))))))))))..).)))).)))))..))))).	156	41.4	-55.4	1411.25	2662.5	5520.58	1651	2394.92	1068.08	3490.33	1476.92	3242.75	1747.1	2093.25	3670.49	1232.92	1808.71	1190.26	2437.74	5215.76	2830.14	high
cme-MIR167a-p3	GGTCATGCTCTGACAGCCTCACT	23	NC_026661.1	+	14051642	14051798	3'	New	gp1b	(((((..(((((.((((.((((((((((((.((..(((.(((((((((..........))))...((((.((((((((((........))))))))))..)))).......))))))))..)).)))))))))))..).)))).)))))..))))).	156	41.4	-55.4	162	652	765	595	827	259	280	70	107	200.553	512.6	508.629	444.329	624.574	288.626	195.559	247.206	93.3851	middle
cme-MIR167b-p3	ATCAGATCATATGGTAGCTTCACC	24	NC_026656.1	-	11090157	11090254	3'	New	gp1b	...((..((.(((((((((((..(((((((...(((.((((((((.........)).)))))))))...))))))).))))))))))).))..))...	92	43.9	-34.1	6	5	16	3	0	0	4	0	0	7.42788	3.93098	10.638	2.24031	0	0	2.7937	0	0	middle
cme-miR167c	TGAAGCTGCCAGCATGATCTT	21	NC_026655.1	-	28512406	28512452	3'	Yes	gp2b	...((((((((......(((....)))))))))))............	32	40.4	-9	3623.5	5910.5	16047.5	6884.5	587.5	4500.5	11463.5	3432.5	6653.5	4485.82	4646.81	10669.6	5141.14	443.697	5015.29	8006.4	12121.9	5806.9	high
cme-miR167c_R+1	TGAAGCTGCCAGCATGATCTTA	22	NC_026656.1	-	11090197	11090324	5'	Diff	gp2a	...((((..(((((((((.((..((.(((((((((((..(((((((...(((.((((((((.........)).)))))))))...))))))).))))))))))).))..)).)))).))))).)))).	124	42.2	-44.7	1663.5	2755	5934.5	3073.5	428.5	2120.5	4114.5	791.5	2035.5	2059.38	2165.97	3945.7	2295.2	323.616	2363.05	2873.67	2795.2	1776.5	high
cme-MIR167c-p3	CTACTTCTTCCTCTTCTTT	19	NC_026658.1	+	57317	57342	3'	New	gp2b	...(((........))).........	14	38.5	-2.8	0	0	0	0.5	0	0	0	0	1	0	0	0	0.373385	0	0	0	0	0.872758	low
cme-MIR167c-p3_1ss11AT	TTTCTCTTCTTCTTCTTCCTC	21	NC_026659.1	+	722172	722221	3'	New	gp2b	...((((((..(.((......)).)..)))))).................	30	40	-7.1	0	0	0	0	1	0	0	0	0	0	0	0	0	0.755229	0	0	0	0	low
cme-MIR167c-p5_1	CTACTTCTTCCTCTTCTTTCTT	22	NC_026657.1	-	9186302	9186404	5'	New	gp2b	.........................((((((((((..........)))))..)))))..............................................	1	24.3	-3.2	3.5	6	11.5	5	6.5	7	6	2.5	8.5	4.33293	4.71717	7.64605	3.73385	4.90899	7.8007	4.19055	8.8288	7.41844	low
cme-MIR167c-p5_1	CTACTTCTTCCTCTTCTTTCTT	22	NC_026660.1	-	3772024	3772074	5'	New	gp2b	.................(((....((((((.......))))))..)))...	31	35.3	-2.8	3.5	6	11.5	5	6.5	7	6	2.5	8.5	4.33293	4.71717	7.64605	3.73385	4.90899	7.8007	4.19055	8.8288	7.41844	low
cme-MIR167c-p5_2	GATCATGCGGCAGTTTCACC	20	NC_026657.1	-	9637095	9637139	5'	New	gp2b	(((..((((.((.((..(((......)))..)))).))))..)))	45	46.7	-8.6	3.5	6	11.5	5	6.5	7	6	2.5	8.5	4.33293	4.71717	7.64605	3.73385	4.90899	7.8007	4.19055	8.8288	7.41844	low
cme-MIR167c-p5_3	TTCTACTTCTTCCTCTTCTTTC	22	NC_026661.1	+	4681249	4681349	5'	New	gp2b	...((((......(((((..((.((((((((.(((...((((...((.......))...))))..)))...)))))))).))..))))).....))))...	95	44.6	-15.9	3.5	6	11.5	5	6.5	7	6	2.5	8.5	4.33293	4.71717	7.64605	3.73385	4.90899	7.8007	4.19055	8.8288	7.41844	low
cme-miR167d	TGAAGCTGCCAGCATGATCTG	21	NC_026660.1	+	28939468	28939569	5'	Yes	gp1b	.(((((.((((((((((((.((.(((((((((((((.((((((((.....))).....)))))...)))).))))))))))).)))))))))))).))))).	100	41.2	-45.6	5563.75	14116.5	12950.2	24561.3	70086.4	20916.1	11139.2	3775.08	7938.92	6887.81	11098.3	8610.29	18341.7	52931.3	23308.6	7779.88	13331.8	6928.75	high
cme-miR167d_L+1	CTGAAGCTGCCAGCATGATCTG	22	NC_026660.1	+	28939459	28939578	5'	Diff	gp2a	...((((((((((((.((((((((((((.((.(((((((((((((.((((((((.....))).....)))))...)))).))))))))))).)))))))))))).)))))..))))))).	116	41.7	-54.6	16	75	48	116	282	101	38.5	9	31	19.8077	58.9647	31.914	86.6254	212.975	112.553	26.8894	31.7837	27.0555	middle
cme-miR167d_R+1	TGAAGCTGCCAGCATGATCTGT	22	NC_026661.1	+	14060887	14061003	5'	Diff	gp2a	...((((..(((...(((((((((((..(((((((((.(((((.....(((.((...........)).)))....))))).)))))))))..)))))))))))...)))..))))..	112	53	-51.4	116	333	333.5	425.5	1475.5	239	187	53	133	143.606	261.803	221.736	317.751	1114.34	266.338	130.606	187.171	116.077	high
cme-miR167e_R+1	TCAAGCTGCCAGCATGATCTAA	22	NC_026656.1	-	10691119	10691234	5'	Diff	gp1b	..(((.(((...(((((((((..(((((((.(((((((((((.......(((((...........)))))....)))))).))))).))))))).)))))))))...))).)))..	112	30.2	-36.9	3836.25	6341	15906.6	12456.2	47.75	8026.75	11583.2	1589.58	3818.08	4749.2	4985.27	10575.9	9301.9	36.0622	8944.89	8089.98	5613.64	3332.26	high
cme-MIR167e-p3	AGATCATATGGCAGTTTTACC	21	NC_026656.1	-	10691119	10691234	3'	New	gp1b	..(((.(((...(((((((((..(((((((.(((((((((((.......(((((...........)))))....)))))).))))).))))))).)))))))))...))).)))..	112	30.2	-36.9	6	2	2	2	0	4	3	0	0	7.42788	1.57239	1.32975	1.49354	0	4.45754	2.09528	0	0	low
cme-MIR168-p3	TGGATCCCGCCTTGCATCAAC	21	NC_026658.1	-	4716620	4716829	3'	New	gp1b	(((.((..((((..((((((((((.(((((.((..((((((((.....((((..(((.....)))..)))).............((((................((............))...........(((((...)))))...........)))).......))))))))..)).))))).))))))))))..))))..)).))).	209	48.1	-69.4	1435	4011	5030	6426	11217	4499	4690	1978	5283	1776.5	3153.43	3344.32	4798.75	8471.4	5013.62	3275.62	6985.34	4610.78	high
cme-miR169a_R+1	TAGCCAAAAATGACTTGCCTGC	22	NC_026659.1	-	7354643	7354762	5'	Diff	gp1b	.(((((.((((((((((((.((((.(((((.((((.....((((.....((.((((((......)).)))).)).......)))).)))).))))))))))))))))))).)).))))).	118	34.2	-36.9	1717	1678.5	535.75	14617.3	26477.1	4128.5	1043.7	630	7876	2125.61	1319.63	356.206	10915.8	19996.3	4600.74	728.947	2224.86	6873.84	high
cme-miR169a_R+2_1ss9AG	TAGCCAAAGATGACTTGCCTGCC	23					5'	Diff	gp3	......(((((.(((((.....((((((((.(((((.(((((..(((((((...(((..(((((((((((..((((.(((((.((.(((((.(((.............((((((((.(((((((.((.(((((....)))))...)).))).))))..))))))))...))).))))))).)))))))))..))))))))).))..)))..)))))))..))))).))))).)).))))))......))))).)))))....	252	46.6	-109.85	1	2	0	1	1	0	0	0	0	1.23798	1.57239	0	0.746771	0.755229	0	0	0	0	low
cme-miR169c_R+1	TAGCCAAAGATGACTTGCCTGT	22	NC_026659.1	-	7359409	7359536	5'	Diff	gp1b	(((...(((((..(((..((.(((((((((...((((......))))..(((((((..((((((((........))))))))..)))))))......)))))))))))..)))..)))))....))).	127	31.2	-45.1	1321	1609.5	337.75	10181	13975.5	2758.5	862.7	278	1670	1635.37	1265.38	224.561	7602.84	10554.7	3074.03	602.532	981.762	1457.51	high
cme-miR169c_R+1_1ss9GA	TAGCCAAAAATGACTTGCCTGT	22	NC_026659.1	-	7359493	7359531	3'	Diff	gp2b	...(((((...(((((...)))))...))))).......	29	41	-7.7	5.5	15.5	2	85.5	95.5	13.5	3.5	3.5	15.5	6.80889	12.186	1.32975	63.8489	72.1244	15.0442	2.44449	12.3603	13.5277	middle
cme-miR169e_R+1_1ss8GA	TAGCCAAAGATGACTTGCCTGC	22	NC_026658.1	+	1678197	1678321	5'	Diff	gp1b	(((..((...((((((((((.((((.(((((((...((((((....((((..((.....((((....)))).....)).))))...))))))..)))))))))))))))))))))....)).)))	125	39.2	-46.3	13.5	28.5	12.75	33.7833	101.95	31.5	24.5333	5	20	16.7127	22.4066	8.47715	25.2284	76.9956	35.1031	17.1347	17.6576	17.4552	middle
cme-MIR169e-p3	TAGGCAGTCTCCTTGGCTAAT	21	NC_026658.1	+	1678197	1678321	3'	New	gp1b	(((..((...((((((((((.((((.(((((((...((((((....((((..((.....((((....)))).....)).))))...))))))..)))))))))))))))))))))....)).)))	125	39.2	-46.3	9	5	11	0	0	0	5	1	2	11.1418	3.93098	7.31362	0	0	0	3.49213	3.53152	1.74552	middle
cme-miR169f	CAGCCAAGGATGACTTGCCGG	21	NC_026655.1	-	4895776	4895877	5'	Yes	gp1b	((..(.((...((((((((((((((((((((((((........)))))).((((...((.....))))))...))))))))))))))))))...)).)..))	102	58.8	-48.2	2	5	3	0	11	2	1	1	0	2.47596	3.93098	1.99462	0	8.30752	2.22877	0.698425	3.53152	0	low
cme-MIR169f-p3	CGGCAAGTCGTCCTTGGCTAC	21	NC_026655.1	-	4895776	4895877	3'	New	gp1b	((..(.((...((((((((((((((((((((((((........)))))).((((...((.....))))))...))))))))))))))))))...)).)..))	102	58.8	-48.2	4	13	18	35	328	79	11	4	6	4.95192	10.2205	11.9677	26.137	247.715	88.0365	7.68268	14.1261	5.23655	middle
cme-miR169g	AAGCCAAGGATGAATTGCCGG	21	NC_026656.1	-	4754810	4754943	5'	Yes	gp1b	(((.((((..(((((((((((((((((((((...(((((((.......)))))))....(((((.((((....)))))))))...................)))))))))).)))))))))))....)))))))	134	38.1	-48.7	23	20	6	24	43	26	14	4	15	28.4735	15.7239	3.98924	17.9225	32.4748	28.974	9.77796	14.1261	13.0914	middle
cme-MIR169g-p3	GGCAATTCCATTCTTGGCTAAG	22	NC_026656.1	-	4754810	4754943	3'	New	gp1b	(((.((((..(((((((((((((((((((((...(((((((.......)))))))....(((((.((((....)))))))))...................)))))))))).)))))))))))....)))))))	134	38.1	-48.7	41	10	21	56	398	63	30	12	36	50.7572	7.86196	13.9624	41.8192	300.581	70.2063	20.9528	42.3782	31.4193	middle
cme-MIR169h-p5_1	CCAAGGATGACTTGCCGGCA	20	NC_026655.1	-	4895819	4895944	5'	New	gp2b	...((((((.(((((..(.((...((((((((((((((((((((((((........)))))).((((...((.....))))))...))))))))))))))))))...)).)..))))).)))))).	122	55.6	-60.9	0	0	2	0	0	0	0	0	0	0	0	1.32975	0	0	0	0	0	0	low
cme-MIR169h-p5_2	TCGGCAAGGCGTCTTTGGCTA	21	NC_026657.1	-	32649303	32649392	5'	New	gp2b	...((((((.((...(((.......))).................((((((.(((((....)))))))))))......)).))))))...	84	42.2	-16.7	0	0	2	0	0	0	0	0	0	0	0	1.32975	0	0	0	0	0	0	low
cme-miR169k	TGAGCCAAGGATGACTTGCCT	21	NC_026655.1	+	15616415	15616534	5'	Yes	gp1b	.((((.((..((((((((((((((((((.((..((.....(((((...........((((.........))))...))))).....))..)).))))))))))))))))))..)).))))	119	39.2	-43.8	16	35	7	201.2	190.533	58	9.53333	7	51	19.8077	27.5168	4.65412	150.25	143.896	64.6344	6.65832	24.7206	44.5107	middle
cme-MIR169k-p3_1ss20CT	TCATCCTTGGCTCATTTTTT	20	NC_026655.1	+	15616415	15616534	3'	New	gp1b	.((((.((..((((((((((((((((((.((..((.....(((((...........((((.........))))...))))).....))..)).))))))))))))))))))..)).))))	119	39.2	-43.8	0	0	0	5	10	1	1	0	1	0	0	0	3.73385	7.55229	1.11439	0.698425	0	0.872758	low
cme-MIR169m-p3	AGGCAGTCTTTTTGGCTAATC	21	NC_026659.1	-	7354643	7354762	3'	New	gp1b	.(((((.((((((((((((.((((.(((((.((((.....((((.....((.((((((......)).)))).)).......)))).)))).))))))))))))))))))).)).))))).	118	34.2	-36.9	2	0	0	4	7	1	4	0	1	2.47596	0	0	2.98708	5.2866	1.11439	2.7937	0	0.872758	low
cme-MIR169n-p3	TGCCATCAAACCCTGTTGTGTC	22	NC_026660.1	-	6265249	6265374	3'	New	gp1b	.((.((((((((((((.(((((.(((((((........(((....)))((((....((((..(((............)))....))))..)))).))))))))))))))))))))).))).))...	122	46.8	-42.4	0	1	0	0	1	0	0	0	0	0	0.786196	0	0	0.755229	0	0	0	0	low
cme-MIR169o-p3_1ss13TA	AGGCAGTTGTCTAAGGCTAATT	22	NC_026659.1	-	7359409	7359536	3'	New	gp1b	(((...(((((..(((..((.(((((((((...((((......))))..(((((((..((((((((........))))))))..)))))))......)))))))))))..)))..)))))....))).	127	31.2	-45.1	5	3	0	19	7	1	0	0	0	6.1899	2.35859	0	14.1886	5.2866	1.11439	0	0	0	middle
cme-MIR169o-p3_1ss6GA	AGGCAATTGTCTTAGGCTAATT	22	NC_026659.1	-	7351255	7351357	3'	New	gp2b	...((((((.(((((((.((((((((((((((((((....))).)))))))(((((((........))))))).....))))))))))))))).))))))...	97	34	-40.7	0	0	0	1	0	0	0	0	0	0	0	0	0.746771	0	0	0	0	0	low
cme-miR169p_1ss10GC	TGAGCCAAACATGACTTGCCT	21	NC_026659.1	+	7360865	7360902	3'	Diff	gp2b	...((((..(((((((....)))))))..)))).....	30	39.5	-13.2	73	24	8	430	674	77	12	15	72	90.3725	18.8687	5.31899	321.111	509.024	85.8077	8.38111	52.9728	62.8386	middle
cme-miR169r_L+1R+1	TGAGCCAAGAATGACTTGCCGGC	23	NC_026655.1	+	15612199	15612289	5'	Diff	gp1b	((.((((((.((((((((((.(((..((((((((.....((((....)))).....))))))))...)))))))).))))).)))))))).	90	57.1	-45.9	293	840	183	2564	3999	1225	366	136	1097	362.728	660.404	121.672	1914.72	3020.16	1365.12	255.624	480.287	957.416	high
cme-MIR169t-p3	CGGCGCGGTCTTCTTCGGCTCTTG	24	NC_026655.1	+	15612199	15612289	3'	New	gp1b	((.((((((.((((((((((.(((..((((((((.....((((....)))).....))))))))...)))))))).))))).)))))))).	90	57.1	-45.9	150	458	132	3432	7126	1696	197	91	1110	185.697	360.078	87.7634	2562.92	5381.76	1890	137.59	321.368	968.761	high
cme-miR171a	TGATTGAGCCGCGCCAATATC	21	NC_026655.1	-	12101567	12101658	3'	Yes	gp1b	(((.((((((((((.(((((((((.((.(((..(((((((((...)))))))))...))))).))))))))).)))))))))).))).....	87	41.3	-39.9	2999.68	5409.87	9653.15	3205.92	5805.32	2238.12	9509.2	1604.95	2648.82	3713.55	4253.21	6418.13	2394.09	4384.34	2494.12	6641.47	5667.91	2311.78	high
cme-MIR171a-p5	CGATATTGGTGAGGTTCAATC	21	NC_026655.1	-	12101567	12101658	5'	New	gp1b	(((.((((((((((.(((((((((.((.(((..(((((((((...)))))))))...))))).))))))))).)))))))))).))).....	87	41.3	-39.9	16	12	43	13	23	16	17	5	13	19.8077	9.43435	28.5896	9.70802	17.3703	17.8302	11.8732	17.6576	11.3459	middle
cme-miR171b_R+1	TTGAGCCGTGCCAATATCACGT	22	NC_026656.1	+	21671424	21671514	3'	Diff	gp1b	.(((.((((((((..((((((((((((((((.((..(((..........)))..)).)))))....)))))))))))..)))))))).)))	90	38.5	-37.2	120	117	91.9167	62.1667	28.5833	41.5833	192.333	25.1667	28.3333	148.558	91.9849	61.113	46.4243	21.587	46.3399	134.33	88.8766	24.7281	middle
cme-MIR171b-p5	GGATATTGGTGCGGTTCAATA	21	NC_026661.1	+	2408691	2408789	5'	New	gp1b	...(((.((((((((..(((((((((.(((((((((..(((((........)))))..))))))))).)))))))))..)))))))).)))........	88	40.4	-46.9	5	9	19	18	9	8	11	4	5	6.1899	7.07576	12.6326	13.4419	6.79706	8.91508	7.68268	14.1261	4.36379	middle
cme-miR171c	TGATTGAGCCGTGCCAATATC	21	NC_026655.1	-	241218	241304	3'	Yes	gp1b	(((.((((((((.(((((((((((((((.(((...((((.....))))...))).))))))))))))))).))))))))))).....	82	39.1	-40.7	1430.6	3032.03	5731.57	1384.08	3285.15	827.783	6807.2	1208.2	2894.57	1771.05	2383.77	3810.77	1033.59	2481.04	922.47	4754.32	4266.78	2526.26	high
cme-miR171c_L+1	CTGATTGAGCCGTGCCAATATC	22	NC_026656.1	-	15576675	15576782	3'	Diff	gp2a	...(((..((((((((..(((((((.((((((((((((...((((((((....).)))))))...))....))))).))))).)))))))..))))))))..)))...	102	38.9	-37.7	34	98.5	124	37.5	81	16.5	208	27	65	42.0913	77.4403	82.4444	28.0039	61.1735	18.3874	145.272	95.351	56.7293	middle
cme-miR171c_R+1	TGATTGAGCCGTGCCAATATCT	22	NC_026657.1	-	36644896	36645017	3'	Diff	gp2a	...(((((.(((.((((..(((((((((.(((((((.(((((((..(((.(((...(((........)))...))).)))))))))).))))))).)))))))))..)))).))).))))).	118	33.6	-46.2	57.5	71.5	145	30.5	49	21	143.5	38.5	56.5	71.1839	56.213	96.4068	22.7765	37.0062	23.4021	100.224	135.963	49.3108	middle
cme-MIR171c-p5	TGATGTTGGAACGGTTCAATC	21	NC_026655.1	-	241218	241304	5'	New	gp1b	(((.((((((((.(((((((((((((((.(((...((((.....))))...))).))))))))))))))).))))))))))).....	82	39.1	-40.7	10	1	6	3	4	0	3	1	3	12.3798	0.786196	3.98924	2.24031	3.02092	0	2.09528	3.53152	2.61827	middle
cme-MIR171e-p5	TATTGGTCCGGTTCACTCAGA	21	NC_026656.1	-	15576606	15576711	5'	New	gp1b	((..((((((((..(((((((.((((((((((((...((((((((....).)))))))...))....))))).))))).)))))))..))))))))..))......	100	38.7	-35.5	3031	3910	7304	2002	5646	1495	5985	1587	2732	3752.32	3074.02	4856.24	1495.04	4264.02	1666.01	4180.08	5604.52	2384.37	high
cme-MIR171g-p3_1ss5TC	TTGTCTTCTTCAATTCCTC	19	NC_026655.1	-	16292655	16292719	3'	New	gp2b	........................................((..(((((.......)))))))..	1	35.4	-1.8	0	0	0	0	0	0	0	0	1	0	0	0	0	0	0	0	0	0.872758	low
cme-MIR171g-p5	CGATGTTGGGGCAGTTCAATC	21	NC_026656.1	+	1330910	1331009	5'	New	gp1b	(((.((((((((.((.((((((((...((((.((((((((.............)))))))).))))....)))))))).)).)))))))).)))......	94	43	-37.1	128	115	152	97	551	94	104	6	51	158.461	90.4125	101.061	72.4368	416.131	104.752	72.6362	21.1891	44.5107	middle
cme-miR171h_R+1_1ss14TC	TGATTGAGCCGCGCCAATATCC	22	NC_026657.1	+	2131526	2131583	5'	Diff	gp2b	...(((((..(((..(((((((...........))))).))....)))..)))))...	52	56.9	-18.7	2	16.5	15	5	6.5	3.5	6.5	1	1	2.47596	12.9722	9.97311	3.73385	4.90899	3.90035	4.53977	3.53152	0.872758	middle
cme-MIR171i-p3	AAGGATTGGAGGATGGTGGGGG	22	NC_026658.1	-	3357559	3357739	3'	New	gp1b	...........(((((((.((((((.(((((....((..(((...((((.(..(((((..(((((((.((....))......((((((((.....)))).)))).)))))))..)))).......)..)..))))....))).))......)))))))).))).)))))))..........	160	49.7	-42.2	0	0	0	0	0	1	0	0	3	0	0	0	0	0	1.11439	0	0	2.61827	low
cme-MIR171i-p5_1ss12TC	TGATTGAGCCGCTCCAATATC	21	NC_026658.1	-	3357559	3357739	5'	New	gp1b	...........(((((((.((((((.(((((....((..(((...((((.(..(((((..(((((((.((....))......((((((((.....)))).)))).)))))))..)))).......)..)..))))....))).))......)))))))).))).)))))))..........	160	49.7	-42.2	0	4.08333	2.75	0.916667	0.666667	5	3.41667	0.333333	1.08333	0	3.2103	1.8284	0.68454	0.503486	5.57193	2.38629	1.17717	0.945488	low
cme-miR172a	GGAATCTTGATGATGCTGCAG	21	NC_026657.1	-	28389625	28389735	5'	Yes	gp2b	...((.((.(((..(((((....(((....))).....((((((((((..(((..(.((....)))..))).))....)))))))).))))).......))).)).))...	105	55	-33.9	0	0.5	0	1	2	0.5	0	1	1	0	0.393098	0	0.746771	1.51046	0.557193	0	3.53152	0.872758	low
cme-miR172b	AGAATCTTGATGATGCTGCAT	21	NC_026660.1	-	10216876	10216978	3'	Yes	gp1b	((((((((((((((((((((((((.((((((((((((..(((..........)))..)))))....))).)).)).))))))))))))))))))))))))...	100	40.8	-49.4	355	568.667	846.167	283.5	622.167	133.333	577.833	178.667	593	439.483	447.083	562.594	211.71	469.878	148.585	403.573	630.965	517.546	middle
cme-MIR172b-p5	GTAGCATTATCAAGATTCACA	21	NC_026660.1	-	10216876	10216978	5'	New	gp1b	((((((((((((((((((((((((.((((((((((((..(((..........)))..)))))....))).)).)).))))))))))))))))))))))))...	100	40.8	-49.4	6	8	5	4	22	3	7	0	10	7.42788	6.28956	3.32437	2.98708	16.615	3.34316	4.88898	0	8.72758	middle
cme-miR172d	GGAATCTTGATGATGCTGCAT	21	NC_026660.1	-	12350314	12350345	5'	Yes	gp2b	........(((((((((...)))))))))...	21	40.6	-8.6	0	0.5	1.5	4	2	0.5	1	2	3	0	0.393098	0.997311	2.98708	1.51046	0.557193	0.698425	7.06304	2.61827	low
cme-miR172d_R+2_1ss1GA	AGAATCTTGATGATGCTGCATTT	23	NC_026660.1	-	18465292	18465365	5'	Diff	gp2b	...(((((..((((..(.((((.(((((.(((.............)))))))))))))..))))..)))))...	68	33.8	-18.8	4.5	4.5	12.5	6	3.5	3.5	3.5	3	11.5	5.57091	3.53788	8.31093	4.48063	2.6433	3.90035	2.44449	10.5946	10.0367	middle
cme-miR172e	AGAATCTTGATGATGCTGCAG	21	NC_026659.1	+	18168148	18168240	3'	Yes	gp1b	((((((((.(((((.(((((((((.((((..............................)))).))))))))).))))).)))))))).....	88	38.7	-35.5	657	365.667	894.667	1038.5	27.6667	395.333	1241.83	222.667	588	813.353	287.486	594.841	775.522	20.8947	440.554	867.328	786.352	513.182	high
cme-MIR172e-p5	TATTGCTGCATCTTCAAGATT	21	NC_026659.1	+	18168148	18168240	5'	New	gp1b	((((((((.(((((.(((((((((.((((..............................)))).))))))))).))))).)))))))).....	88	38.7	-35.5	10	1	9	5	0	8	4	1	5	12.3798	0.786196	5.98387	3.73385	0	8.91508	2.7937	3.53152	4.36379	middle
cme-MIR172f-p3	TGCAGCATCATCAAGATTCTC	21	NC_026660.1	+	18465241	18465337	3'	New	gp2b	...((((..(((((...((((........................((((((...(((....)))))))))))))...)))))........))))...	91	35.1	-16.1	0	0.5	0	0	0	0	0	0	0	0	0.393098	0	0	0	0	0	0	0	low
cme-MIR172f-p5	TGCAGCATCATCAAGATTCTC	21	NC_026655.1	+	8885455	8885554	5'	New	gp2b	((.((((((.(((((((((.((((........)))).(((.(((((......((((.....)))).....))))).)))))))))))).)))))).))..	98	31	-25.5	0	0.5	0	0	0	0	0	0	0	0	0.393098	0	0	0	0	0	0	0	low
cme-miR1863_1ss23TA	AGCTCTGATACCATGTTAGATTAG	24					3'	Diff	gp3	....(((((((((.((..((....(((((((...........((((.(((((..((..(..(((......)))..)..))..))))).)))).....((.((((((..((((.............)))).)))))).)).((((((((.......(((((....)))))......(((((((..((((......((((((((...(((....((..(......)..))....)))...))))))))...((.((((((.(((((.....((((..((.((.(((((..................))))).)).))..)))).(((((......(((((......((((....)))).(((((..((((....)).))..))))).....)).)))....…	595	50.6	-159	1	1	0	0	0	0	2	0	1	1.23798	0.786196	0	0	0	0	1.39685	0	0.872758	low
cme-miR1863_L-2R-1_1ss19GA	CTCTGATACCATGTTAAATTT	21	NC_026660.1	+	15347833	15347867	3'	Diff	gp2b	...((((((((((........)).))))))))...	29	34.3	-5	0	0	1.5	0	0.5	0	0	0	0	0	0	0.997311	0	0.377614	0	0	0	0	low
cme-MIR1863-p5_1ss4AG	CTAGAGCTCTGATACCATGTT	21	NC_026656.1	+	15356794	15356887	5'	New	gp2b	.(((.(((.((((.(((((.......))))).)))).....(((((((((((....))))).))))))..))))))..................	27	26.6	-13.6	0	0	0	0	0	0.5	2	0.5	0	0	0	0	0	0	0.557193	1.39685	1.76576	0	low
cme-miR2111a	TAATCTGCATCCTGAGGTTTA	21	NC_026657.1	+	27889248	27889347	5'	Yes	gp1b	((((..(((((((((((..(((((((..((((..(((.....(((..((......))..))))))..))))..)))))))..)))))))))))..)))).	99	40	-45.9	600	1636	3029.5	2297.5	4144.5	1944	2708.5	734.5	1727	742.788	1286.22	2014.24	1715.71	3130.05	2166.37	1891.69	2593.9	1507.25	high
cme-MIR2111a-p3	GCCCTCGGGTCGCAGATTACC	21	NC_026657.1	+	27889248	27889347	3'	New	gp1b	((((..(((((((((((..(((((((..((((..(((.....(((..((......))..))))))..))))..)))))))..)))))))))))..)))).	99	40	-45.9	83	315	474	1083	2314	813	322	40	196	102.752	247.652	315.15	808.753	1747.6	905.995	224.893	141.261	171.061	high
cme-MIR2111b-p3	GTCCTTGGGATGCAGATTATC	21	NC_026658.1	-	12220917	12221120	3'	New	gp1b	(((((...((((((((((((((..(((..(((((((..((......((((((.(((((...(..((((......((((((((................)))))))).....))))..).............(((((......)))))....))))).))))))..)).)))))))..)))..))))))))))))))...)))))	204	37.3	-75.3	135	134	324	325	334	299	267	36	85	167.127	105.35	215.419	242.701	252.246	333.201	186.48	127.135	74.1844	middle
cme-miR319a	TTGGACTGAAGGGAGCTCCC	20	NC_026659.1	+	23952489	23952681	3'	Yes	gp1b	...(((((((((((((((((((((.....((((((...(..(((((..((((.(((.(((..(((((((.(((..(((((.((((((((....)))).)))).)).......)))..))).)))))))..))).))).)))).)))))..))))))).....)))))))))))))))))))))..........	180	48.2	-84.8	44070.3	70300.4	157639	30502	134960	28856.8	114007	32322.8	79087.3	54558.2	55269.9	104810	22778	101926	32157.5	79625.6	114148	69024.1	high
cme-MIR319a-p5	AGAGCTTTCTTCAGTCCACTC	21	NC_026659.1	+	4663060	4663248	5'	New	gp1b	..(((.(((((..((((((((((...(..((..((..((((((((((((..((.(((..(((((((.((...((.((((((((..................)))))))).))...)).)))))))..))).))...)))))))))))).))..))..)...))))))))))..))))).))).......	180	40.2	-77.1	369	886	1267.5	494	1776.5	439	605.5	266	701	456.815	696.569	842.728	368.905	1341.66	489.215	422.897	939.384	611.803	high
cme-miR319c	TTGGACTGAAGGGAGCTCCT	20	NC_026659.1	+	19951203	19951405	3'	Yes	gp1b	(((((((((((((((((((...((.((((....((.(((((((..((((((.(((((.((((((.(((..(((.((((((.............(((((((((....))))))))))))))).)))..))).))))))))).)).)))))).))))))).))..)))).))...)))))))))))))))))))...........	192	40.4	-84.5	5316.5	5182.92	10669.4	7448.5	27725	8436.58	8391	2310.92	6880.83	6581.72	4074.79	7093.82	5562.32	20938.7	9401.61	5860.49	8161.05	6005.3	high
cme-MIR319c-p5	AACTGCCGACTCATTCACTCA	21	NC_026659.1	+	10279774	10280014	5'	New	gp1b	..(((.(((((((((((((((((..((.(((..((......(((((.((.((((((.((.(((..((((((((.(((.(((..((((((((((...((....))....)))....((((((((((...(((...)))..))).))))))).)))))))))).))).))))))))..))).)).)))))))))))))...))..))).))..))))))))))))))))))))..........	229	39.4	-88.4	186	168	414.5	346	928.5	281	153.5	76	160	230.264	132.081	275.59	258.383	701.23	313.142	107.208	268.395	139.641	middle
cme-MIR319d-p5	TGCTGCTCATTCGTTAGTTCA	21	NC_026659.1	+	19951203	19951405	5'	New	gp1b	(((((((((((((((((((...((.((((....((.(((((((..((((((.(((((.((((((.(((..(((.((((((.............(((((((((....))))))))))))))).)))..))).))))))))).)).)))))).))))))).))..)))).))...)))))))))))))))))))...........	192	40.4	-84.5	551	431	902	935	4237	456	731	77	430	682.127	338.85	599.716	698.231	3199.9	508.16	510.549	271.927	375.286	high
cme-miR390a	AAGCTCAGGAGGGATAGCGCC	21	NC_026660.1	-	11751222	11751336	5'	Yes	gp1b	((((.(..(.((((((((((..(((((((((...(((.....((...(((....(((....))).....)))...))...))).)))))))))..)))))))))).)..).))))	115	47	-42.6	5196	7158.75	12996.8	6651.5	6493.75	2721.25	11909.8	1809.5	3411.5	6432.54	5628.18	8641.2	4967.15	4904.27	3032.52	8318.07	6390.28	2977.41	high
cme-MIR390b-p3	CGCTATCTATCCTGAGTTTCA	21	NC_026655.1	+	18955991	18956127	3'	New	gp1b	..((((.(((((((.((((.((((((((((.(((((((((((.((((((..((.(((....))).))..(((((..........))))).))))))))))))))))).)))))))))).)))).)))))))))))..	133	38.7	-56.8	101.333	111.833	218	73	159	42.8333	284	48.3333	157.25	125.449	87.9229	144.943	54.5143	120.081	47.7328	198.353	170.69	137.241	middle
cme-MIR390d-p5_1ss8GT	CTCAGGATGGATAGCGCCGCG	21	NC_026657.1	+	27385909	27386027	5'	New	gp2b	(((((((((..((((.(((((((.(((((((((((.(((.((....))......(((....)))...........)))..))))))))))).))))))).))))..)).)))))))...	116	50.4	-55.7	2	4	2.5	1	18	0	4	3	3	2.47596	3.14478	1.66219	0.746771	13.5941	0	2.7937	10.5946	2.61827	middle
cme-miR393a	TCCAAAGGGATCGCATTGATC	21	NC_026660.1	+	1038278	1038413	5'	Yes	gp1b	(((((...((((((((((((.((((.(((((...((..(((((..................(((.....))).((........)).......)))))..))....))))))))).))))))))))))...))))).	135	37.5	-42.4	72	94.5	183	348.5	181	260.5	131.5	18	69.5	89.1346	74.2955	121.672	260.25	136.696	290.297	91.8429	63.5673	60.6567	middle
cme-miR393a_R+1	TCCAAAGGGATCGCATTGATCT	22	NC_026659.1	-	8638456	8638572	5'	Diff	gp2b	(((...((((((((...((((.(((((((.((((.(((((.((.((((.....................)))).)).))))))))).))))))).))))...)))))))).)))...	114	37.6	-37.7	0.5	1	2.5	4.5	10.5	2	2.5	1	0	0.61899	0.786196	1.66219	3.36047	7.9299	2.22877	1.74606	3.53152	0	low
cme-MIR393b-p3	TCATGCCATCTCTTTGGATT	20	NC_026660.1	+	1038278	1038413	3'	New	gp1b	(((((...((((((((((((.((((.(((((...((..(((((..................(((.....))).((........)).......)))))..))....))))))))).))))))))))))...))))).	135	37.5	-42.4	4	2	6	29	12	39	7	0	1	4.95192	1.57239	3.98924	21.6564	9.06275	43.461	4.88898	0	0.872758	middle
cme-MIR393c-p3	ATCGTGCGATCCCTTAGGAAT	21	NC_026657.1	-	12618391	12618507	3'	New	gp1b	.(((((..(((((.((((((((((((.(((((((((..(((((((......))).)))).......(((((((...)))))))))))))))))))))))))))).)))))..)))))	116	41	-52.6	8	7	26	42	76	23	10	2	2	9.90384	5.50337	17.2867	31.3644	57.3974	25.6309	6.98425	7.06304	1.74552	middle
cme-miR394a	TTGGCATTCTGTCCACCTCC	20	NC_026658.1	+	22864779	22864828	5'	Yes	gp2b	...(((((((........))))))).........................	22	44	-3.6	17975.5	16336	56496.5	13466	7084	7939.5	40367	10669	24805.5	22253.3	12843.3	37563.1	10056	5350.04	8847.66	28193.3	37677.8	21649.2	high
cme-miR394a_R+1	TTGGCATTCTGTCCACCTCCT	21	NC_026660.1	-	5742180	5742267	5'	Diff	gp2b	.((((((..........((((((....))).)))........((((((...(((((((....))))))))))))).....))))))..	85	46.6	-23.9	77.5	129.5	261.5	75.5	22.5	35	143.5	21.5	96	95.9435	101.812	173.865	56.3812	16.9926	39.0035	100.224	75.9277	83.7848	middle
cme-MIR394b-p3	GGCATTCTGTCCACCTCCCC	20	NC_026658.1	+	22864779	22864828	3'	New	gp2b	...(((((((........))))))).........................	22	44	-3.6	0	0.5	3	1	0	0	0	2	0	0	0.393098	1.99462	0.746771	0	0	0	7.06304	0	low
cme-miR395a_L-1R+1_1ss21CT	TGAAGTGTTTGGGGGAACTTT	21	NC_026659.1	+	17058981	17059082	3'	Diff	gp2b	.(..(((((((((((((..(((..............((((..((((.((.............)).)))).)))))))..)))))))))))))..).......	94	40.2	-29.1	0.5	1	0.5	1	5	3	0.5	0	0	0.61899	0.786196	0.332437	0.746771	3.77614	3.34316	0.349213	0	0	low
cme-miR396a	TTCCACAGCTTTCTTGAACTT	21	NC_026656.1	+	1364803	1364956	5'	Yes	gp1b	((((((.(((((((((((((((((((((((((.....((((............((((......))))(((((((((.....))))))))).......................))))....))))))))))))))))))))))))).)))))).	153	35.7	-61.3	1703.58	2896.5	3937	3171.17	6071.58	2217.5	3877.33	693.75	2119.17	2109	2277.22	2617.61	2368.14	4585.43	2471.15	2708.03	2449.99	1849.52	high
cme-miR396a_1ss21TA	TTCCACAGCTTTCTTGAACTA	21	NC_026655.1	-	12061118	12061222	5'	Diff	gp2b	....((((((((((.((((((.((((................(((((((((((......))))))))))).............)))).)))))).))))))))))	101	36.2	-34.7	16.5	27	26	84.5	296.5	91	65.5	5	26	20.4267	21.2273	17.2867	63.1021	223.925	101.409	45.7469	17.6576	22.6917	middle
cme-MIR396a-p3	GCTCAAGAAAGCTGTGGGAAA	21	NC_026655.1	-	12065092	12065211	3'	New	gp1b	...(((..(((((((((((((((((((.(((.(((..................................................))).))).)))))))))))))))))))..)))...	114	33.3	-30.449	4	1	11	0	4	0	11	0	7	4.95192	0.786196	7.31362	0	3.02092	0	7.68268	0	6.10931	low
cme-MIR396a-p3_1ss15AT	TTTGAAGCTCAAGATAGCTG	20	NC_026655.1	-	12061118	12061222	3'	New	gp2b	....((((((((((.((((((.((((................(((((((((((......))))))))))).............)))).)))))).))))))))))	101	36.2	-34.7	0	1	0	0	0	0	0	0	0	0	0.786196	0	0	0	0	0	0	0	low
cme-miR396b	TTCCACAGCTTTCTTGAACTG	21	NC_026655.1	+	12055087	12055240	5'	Yes	gp1b	.((((((..((((((((((((.((((((((((.........(((((..((..((((................((((((......))))))......))))..))..)))))..........)))))))))).))))))))))))..))))))..	151	40.3	-55.2	1371.75	2263	2253	25042	60238.2	15410.5	4133	856.75	2700	1698.2	1779.16	1497.96	18700.6	45493.7	17173.2	2886.59	3025.63	2356.45	high
cme-MIR396b-p3	GTTCAATAAAGCTGTGGGAAG	21	NC_026655.1	+	12055087	12055240	3'	New	gp1b	.((((((..((((((((((((.((((((((((.........(((((..((..((((................((((((......))))))......))))..))..)))))..........)))))))))).))))))))))))..))))))..	151	40.3	-55.2	23.5	17.5	47.5	147.5	469	180	28.5	7	34.5	29.0925	13.7584	31.5815	110.149	354.202	200.589	19.9051	24.7206	30.1102	middle
cme-MIR396c-p3	CTCAAGATAGCTGTGGGAAA	20	NC_026655.1	-	12061032	12061152	3'	New	gp1b	((.((((...((((((((((.((((((.((((................(((((((((((......))))))))))).............)))).)))))).))))))))))...)))))).	120	37.2	-40.3	21	19	41	4	21	16	40	8	24	25.9976	14.9377	27.2598	2.98708	15.8598	17.8302	27.937	28.2522	20.9462	middle
cme-MIR396d-p3	TTCAAGAAAGCTGTGGGAGA	20	NC_026656.1	+	1364803	1364956	3'	New	gp1b	((((((.(((((((((((((((((((((((((.....((((............((((......))))(((((((((.....))))))))).......................))))....))))))))))))))))))))))))).)))))).	153	35.7	-61.3	10	11	37	24	90	10	30	11	19	12.3798	8.64815	24.6003	17.9225	67.9706	11.1439	20.9528	38.8467	16.5824	middle
cme-miR396e	TTCCACGGCTTTCTTGAACTG	21	NC_026656.1	-	1372154	1372315	5'	Yes	gp1b	..((((((..((((((((((((.((((((((((..(((((.....(((.......))).................((((((((((((((....))))))..............))))))))..))))).)))))))))).))))))))))))..))))))..	158	30.9	-48.9	5051	4245	5243	335.5	1438	252.5	4887.5	791	1975.5	6253.04	3337.4	3485.94	250.542	1086.02	281.382	3413.55	2793.43	1724.13	high
cme-miR397	TCATTGAGTGCAGCGTTGATG	21	NC_026655.1	+	7211715	7211804	5'	Yes	gp1b	((((.((((.((((((((.((((((((((..(((....................)))..)))))))))).)))))))).)))).))))..	88	37.8	-30.7	1	6	34	27	13	5	24	0	13	1.23798	4.71717	22.6057	20.1628	9.81797	5.57193	16.7622	0	11.3459	middle
cme-MIR397-p3	TCAGCGCTTCATTCAATCACG	21	NC_026655.1	+	7211715	7211804	3'	New	gp1b	((((.((((.((((((((.((((((((((..(((....................)))..)))))))))).)))))))).)))).))))..	88	37.8	-30.7	1	5	38	12	6	1	15	2	9	1.23798	3.93098	25.2652	8.96125	4.53137	1.11439	10.4764	7.06304	7.85482	middle
cme-miR398a	TGTGTTCTCAGGTCGCCCCTG	21	NC_026655.1	+	24920780	24920890	3'	Yes	gp2a	...(((((((((..(((.((.((.((.(((((.(((((((((..((((((.....))))))......))))))))).))))).)).)).)).)))....)))))))))...	105	40.5	-40.6	201	1229	2379	392	1181	128	2203	111	1948	248.834	966.234	1581.74	292.734	891.925	142.641	1538.63	391.999	1700.13	high
cme-MIR398a-p5_1ss15GT	CATGTCACTGTATTTTCT	18	NC_026659.1	+	18595806	18595887	5'	New	gp2b	...(((((((..(((((..((....((((((..((.((((.......)))).))..)))))))))))))...)))))))...	76	26.8	-14.3	0	0	0	0	0	0	0	1.5	0	0	0	0	0	0	0	0	5.29728	0	low
cme-MIR398a-p5_1ss16TC	TGGTCGTCCTGAGAACACATG	21	NC_026655.1	+	24920780	24920890	5'	New	gp2a	...(((((((((..(((.((.((.((.(((((.(((((((((..((((((.....))))))......))))))))).))))).)).)).)).)))....)))))))))...	105	40.5	-40.6	0	3	5	0	1	0	0	0	2	0	2.35859	3.32437	0	0.755229	0	0	0	1.74552	low
cme-miR398b_L+1R-1	TTGTGTTCTCAGGTCACCCCT	21	NC_026659.1	-	22921419	22921540	3'	Diff	gp1b	.(((((((.(((.(((((((((((((((...(((.(((((.....(((((.(((........)))))))).....))))).....)))..)))))))))))))))))).)))))))......	115	40.2	-52.5	1283	2421	54964	4196	10786	4839	295571	3860	2176	1588.33	1903.38	36544.1	3133.45	8145.9	5392.51	206434	13631.7	1899.12	high
cme-MIR398b-p5_1ss10CT	GAGTGAACCTGAGAACACAAGA	22	NC_026659.1	-	22921419	22921540	5'	New	gp1b	.(((((((.(((.(((((((((((((((...(((.(((((.....(((((.(((........)))))))).....))))).....)))..)))))))))))))))))).)))))))......	115	40.2	-52.5	17	6	83	31	38	9	303	16	7	21.0457	4.71717	55.1846	23.1499	28.6987	10.0295	211.623	56.5043	6.10931	middle
cme-MIR398b-p5_1ss17AT	TTTGTTGGGAGGATTATTT	19	NC_026656.1	-	7651149	7651181	5'	New	gp2b	......(((((((..........)))))))...	24	42.4	-12.2	0	0	1	0	0	0	0	0	0	0	0	0.664874	0	0	0	0	0	0	low
cme-miR399a	TGCCAAAGGAGATTTGCCCCG	21	NC_026660.1	-	27676182	27676290	3'	Yes	gp1b	......((((((...((((((((((((....((...((.((((((((((.......)))))).)))).))..))...))))))))))))..))))))............	91	46.8	-45.5	6	19	211.333	81.1667	86.8333	282.333	152	1.33333	7	7.42788	14.9377	140.51	60.6129	65.579	314.628	106.161	4.70869	6.10931	middle
cme-miR399b	TGCCAAAGGAGAGTTGCCCTA	21	NC_026659.1	+	5408036	5408128	3'	Yes	gp2a	...((((((..(((((((..((((((.((((((((....((((.........))))..)))))))).))))))..)))))))..))))))...	87	46.2	-45.1	0	1	8.5	17	25	19	10	0	1	0	0.786196	5.65143	12.6951	18.8807	21.1733	6.98425	0	0.872758	middle
cme-miR399b_L+1	TTGCCAAAGGAGAGTTGCCCTA	22	NC_026659.1	-	7002888	7002949	3'	Diff	gp2b	...(((((.((.(((.((..(((((..((...))..)))))...)).))).)).)))))...	56	33.9	-7.7	0	0	1.5	3.5	12	4	1	0	4.5	0	0	0.997311	2.6137	9.06275	4.45754	0.698425	0	3.92741	low
cme-miR399b_L+1R+1_1ss22AG	CTGCCAAAGGAGAGTTGCCCTGC	23	NC_026659.1	+	5412584	5412688	3'	Diff	gp2a	...(((((((((((..(((((((..((((((.((((((((.....(((((........))))).)))))))).))))))..)))))))..))))))).))))...	99	43.8	-51.8	0	1	1.5	1	8.5	1	1	0	0	0	0.786196	0.997311	0.746771	6.41945	1.11439	0.698425	0	0	low
cme-miR399c	TGCCAAAGGAGATTTGCCCGG	21	NC_026655.1	+	16879742	16879901	3'	Yes	gp1b	(((.((((((((...((((.((((((((.((..........................(((((((((((...))))).))))))............(((((((........)))))))........)).)))))))).))))..)))))))).))).....	155	36.9	-51	1	10	17	115.5	125.833	70.6667	44.6667	4	1.66667	1.23798	7.86196	11.3029	86.252	95.033	78.7499	31.1963	14.1261	1.4546	middle
cme-MIR399e-p5_1ss3AN	AGNGCTTCTCTCCATTGGCAGG	22	NC_026659.1	+	5412597	5412675	5'	New	gp1b	...(((((((..((((((.((((((((.....(((((........))))).)))))))).))))))..)))))))....	72	48.1	-41.4	0	1.5	1.5	1.5	1.5	2	1	0	2.5	0	1.17929	0.997311	1.12016	1.13284	2.22877	0.698425	0	2.1819	low
cme-MIR399f-p5_1ss23AG	AGGGCAATTCTCCTTTGGCAAAGA	24	NC_026655.1	+	16876364	16876487	5'	New	gp1b	(((((.((((((((((((((((((...(((((((((((((((((....)))).(((((((((....)))))))))...)))))))).....))))).)))))))))))))))))).)))))...	121	33.9	-48.9	0	0	2	0	0	0	0	0	0	0	0	1.32975	0	0	0	0	0	0	low
cme-miR399g	AGGGCTTCTCTCCATTGGCAGG	22	NC_026659.1	+	5408044	5408124	5'	Yes	gp1b	...(((((((..((((((.((((((((....((((.........))))..)))))))).))))))..))))))).......	71	45.7	-39.2	298	1281.5	2461.5	8298.5	12042.5	7973	2121	345	1924.5	368.918	1007.51	1636.59	6197.08	9094.84	8885	1481.36	1218.37	1679.62	high
cme-miR408	ATGCACTGCCTCTTCCCTGGC	21	NC_026659.1	+	20905141	20905247	3'	Yes	gp2b	.....((((((.(((((....((((((....................................))))))...))))).))))))...(((........)))......	79	44.9	-23.604	497.5	4660	10990	1348	9244	876	9370	321	16189.5	615.895	3663.67	7306.97	1006.65	6981.34	976.202	6544.25	1133.62	14129.5	high
cme-miR408_L-1R+3	TGCACTGCCTCTTCCCTGGCTTT	23					3'	Diff	gp3	..(((((((((((.((.(((.((((((.(((((....((((((...........................................))))))...))))).)))))).))).)).))))))).)))).......	125	47.8	-42.712	1.5	22.8333	67.9167	4.66667	15	0.333333	43.4167	0.25	46.9167	1.85697	17.9515	45.156	3.48493	11.3284	0.371462	30.3233	0.88288	40.9469	middle
cme-miR408_L-1R-2_1ss19GA	TGCACTGCCTCTTCCCTA	18	NC_026657.1	+	14386000	14386104	5'	Diff	gp2b	...(((..((((((((((((................................(((....))).....(..((.....))..).....))))).))))))).))).	101	37.1	-19.4	0	0	0	0	0	0	0.5	0	1	0	0	0	0	0	0	0.349213	0	0.872758	low
cme-miR408_L-5R+2	CTGCCTCTTCCCTGGCTG	18	NC_026656.1	+	21179534	21179597	5'	Diff	gp2b	...(((((((...(((((((.....))...)))))..((((......))))...)))))))...	58	54.7	-19	0.5	0	0	0	0.5	0	0.5	0	0.5	0.61899	0	0	0	0.377614	0	0.349213	0	0.436379	low
cme-miR408_R-3	ATGCACTGCCTCTTCCCT	18	NC_026660.1	-	15631064	15631110	3'	Diff	gp2b	((.((((...(((((((.....))).))))..)))).))........	39	61.7	-10.5	0	2	16	0	2.5	0	6	0	9	0	1.57239	10.638	0	1.88807	0	4.19055	0	7.85482	middle
cme-MIR408-p5	CAGAGCATGAATGGAGTCCTC	21	NC_026659.1	+	20905141	20905247	5'	New	gp2b	.....((((((.(((((....((((((....................................))))))...))))).))))))...(((........)))......	79	44.9	-23.604	10	14	96	4	31	4	44	0	15	12.3798	11.0067	63.8279	2.98708	23.4121	4.45754	30.7307	0	13.0914	middle
cme-MIR477a-p5_1ss1CT	TCCTCAAAGGCTTCCAATATT	21	NC_026657.1	-	16019749	16019849	5'	New	gp2a	..(((((((....(((((((((((.((..((((((((...((.................))...))))))))..)).)))))))))))....)))))))..	97	35.6	-40	3	0	0	1	13	1	2	4	2	3.71394	0	0	0.746771	9.81797	1.11439	1.39685	14.1261	1.74552	middle
cme-miR477b_L+2R+1	TTCTCTCCCTCAAAGGCTTCTGG	23	NC_026659.1	+	27357280	27357384	5'	Diff	gp1b	...((((..(...((((((((..((((((((.(((((((...(((....(((....)))..))).....))).)))).)))))))).))))))))...)..))))	102	45.7	-42.6	147	944	353	8946	11111	2896	420	115	703	181.983	742.169	234.701	6680.61	8391.35	3227.26	293.339	406.125	613.549	high
cme-MIR477b-p3_1ss1TC	CGAGGCCTTAGGGGAGAGTACG	22	NC_026659.1	+	27357280	27357384	3'	New	gp1b	...((((..(...((((((((..((((((((.(((((((...(((....(((....)))..))).....))).)))).)))))))).))))))))...)..))))	102	45.7	-42.6	50	365	188	4750	7082	1866	241	103	429	61.899	286.961	124.996	3547.16	5348.53	2079.44	168.321	363.746	374.413	high
cme-miR530a_L+2R+2_1ss16GA	CCTGCATTTGCACCTACACCTTAT	24	NC_026657.1	-	9435257	9435293	5'	Diff	gp2b	..(((....)))........(((((....)))))...	14	48.6	-6.2	1.5	0	0	1	18.5	0	5	0.5	2	1.85697	0	0	0.746771	13.9717	0	3.49213	1.76576	1.74552	middle
cme-miR530a_R+1_1	TGCATTTGCACCTGCACCTTA	21	NC_026655.1	-	8733730	8733797	3'	Diff	gp2b	...((((((....((((..(((((....)))))........(((....)))...)))).))))))...	62	41.2	-13.3	1	3	6	1	12	0	4	3	12	1.23798	2.35859	3.98924	0.746771	9.06275	0	2.7937	10.5946	10.4731	middle
cme-miR530a_R+1_2	TGCATTTGCACCTGCACCTTC	21	NC_026660.1	+	10267295	10267433	5'	Diff	gp2a	...((.((((......((((((..((...((.(((((.((((...((((((.((((((...(((((............))))).....)))))).))))))...)))).))))).))))..)))))).....)))).))	136	43.9	-47.5	1	3	6	1	12	0	4	3	12	1.23798	2.35859	3.98924	0.746771	9.06275	0	2.7937	10.5946	10.4731	middle
cme-MIR530b-p3_1ss18GT	TGCAGGTGCTTCTGCAATT	19	NC_026660.1	+	10267322	10267418	3'	New	gp1b	..((.(((((.((((...((((((.((((((...(((((............))))).....)))))).))))))...)))).))))).)).......	88	45.4	-34.5	0	0	1	0	0	0	0	1	3	0	0	0.664874	0	0	0	0	3.53152	2.61827	low
cme-miR7129_L-1R+1_1ss2GA	ATCAAATCTAAACGATCGTGTATC	24	NC_026659.1	+	11931502	11931563	5'	Diff	gp1b	(((((((((((((((((......(((((....)))))......)))))))))))))))))..	60	32.3	-26.3	20	19	15	16	10	10	22	0	14	24.7596	14.9377	9.97311	11.9483	7.55229	11.1439	15.3654	0	12.2186	middle
cme-MIR7129-p3_1ss3GA	AAAAAATCGTTTAGATTTGGCTAC	24	NC_026659.1	+	11931502	11931563	3'	New	gp1b	(((((((((((((((((......(((((....)))))......)))))))))))))))))..	60	32.3	-26.3	1	0	4	7	0	2	2	1	0	1.23798	0	2.6595	5.2274	0	2.22877	1.39685	3.53152	0	low
cme-MIR7130-p3_1ss15TC	CATCTCGCACATTTCAAACT	20	NC_026657.1	+	19776564	19776617	3'	New	gp1b	((((..((((((((((((((((........))))))))))))))))..))))..	52	40.7	-30.8	0	2	2	2	1	3	7	4	0	0	1.57239	1.32975	1.49354	0.755229	3.34316	4.88898	14.1261	0	middle
cme-MIR7130-p5	ATGTGCGAGATGTGTGCGAGATGA	24	NC_026657.1	+	19776564	19776617	5'	New	gp1b	((((..((((((((((((((((........))))))))))))))))..))))..	52	40.7	-30.8	135	136	164	116	125	82	116	12	54	167.127	106.923	109.039	86.6254	94.4036	91.3796	81.0173	42.3782	47.1289	middle
cme-MIR854-p3	AATGCAGGTCCTGGGATCACT	21	NC_026661.1	+	8211259	8211386	3'	New	gp2b	...((((..(.....(((((((.....(((((.(((.............)))....((.((.....)).)).............)))))....))))))).......)..))))..............	111	43.8	-19.1	0	0	0	1	0	0	0	1	7	0	0	0	0.746771	0	0	0	3.53152	6.10931	low
cme-MIR854-p5_1ss12GA	GATAGTGAGGAAGAGGAAGACA	22	NC_026661.1	+	8211259	8211386	5'	New	gp2b	...((((..(.....(((((((.....(((((.(((.............)))....((.((.....)).)).............)))))....))))))).......)..))))..............	111	43.8	-19.1	1	0	0	0	0	0	0	0	0	1.23798	0	0	0	0	0	0	0	0	low
cme-miR858_R+1	TCTCGTTGTCTGTTCGACCTTG	22	NC_026659.1	-	12374203	12374365	5'	Diff	gp1b	((((((..((.(((..(((.((.(((.((((((..((((((.....(((((......)))))......(((((.((((....)))).))))).....................))))))..))))))..))).))..)))..))))).)))))).........	154	27.6	-25.5	363	1509	2203	89	472	43	984	456	1260	449.387	1186.37	1464.72	66.4626	356.468	47.9186	687.251	1610.37	1099.68	high
cpa-miR159a_1ss21AT	TTTGGATTGAAGGGAGCTCTT	21	NC_026655.1	+	4427298	4427368	3'	Diff	gp2b	.............((((((((.................(((((......)))))....)))))))).....	53	42.3	-15.3	2849	4451	7030.5	6100	7586	4825	9125.5	3190.5	10234	3527.01	3499.36	4674.4	4555.3	5729.17	5376.91	6373.48	11267.3	8931.81	high
cpa-miR159a_R+1_1ss21AT	TTTGGATTGAAGGGAGCTCTTG	22					3'	Diff	gp3	(((((((((..(((((((..(((((((..(((((((....((((((.(((((.((((....((.((..(((((((((((........)))).)))))))..)).))....)))).))).)))))).))..)))))..))..)))))))..)))))))..)))))))))...	168	47.4	-79	0.833333	3	3.5	4.66667	9.83333	6.83333	4.66667	1.66667	7	1.03165	2.35859	2.32706	3.48493	7.42642	7.61497	3.25932	5.88587	6.10931	low
cpa-miR159b_1ss1CT	TTTGGATTGAAGGGAGCTCC	20	NC_026657.1	+	6905238	6905292	3'	Diff	gp2b	...((((((.......(((((.....(((......)))..))))).))))))...	49	45.5	-16.7	60.5	65	100.5	57	131.5	84	219.5	88	130.5	74.8978	51.1027	66.8199	42.5659	99.3126	93.6084	153.304	310.774	113.895	middle
cpa-MIR159b-p5_1ss14TC	CCTTCTCTTTTCCCTTCTT	19	NC_026659.1	-	5916885	5916919	5'	New	gp2b	.................((((.......))))...	15	37.1	-0.8	0	0	0	0	0	0	0	1	0	0	0	0	0	0	0	0	3.53152	0	low
cpa-MIR159b-p5_1ss16TA	CCTTCTCTTTTCCTTACT	18	NC_026655.1	-	9313332	9313414	5'	New	gp2b	...(((((.....(((..((.....))...((((..((....(((.......)))...))..)))).))).....)))))...	77	28.9	-12.6	0	0	0	0	0	0	0	1	1	0	0	0	0	0	0	0	3.53152	0.872758	low
cpa-miR160a_1ss15TC	TGCCTGGCTCCCTGCATGCCA	21	NC_026656.1	-	14789448	14789486	5'	Diff	gp2b	......(((((((((......)))))....)))).....	28	51.3	-11	1	3.5	6.5	0.5	1	2.5	1	0.5	1	1.23798	2.75168	4.32168	0.373385	0.755229	2.78596	0.698425	1.76576	0.872758	low
cpa-miR160a_R+1	TGCCTGGCTCCCTGTATGCCAC	22	NC_026659.1	+	24808639	24808732	5'	Diff	gp2a	..((((((((.(((((((..((((((((((((..((((.((((((...)))))).).)))..))))))))))))..))))))).))))))))..	90	54.3	-59.5	15.5	50.5	76	23.5	3	9	46.5	5	13	19.1887	39.7029	50.5304	17.5491	2.26569	10.0295	32.4768	17.6576	11.3459	middle
cpa-miR160a_R-1_1ss20CT	TGCCTGGCTCCCTGTATGCT	20	NC_026660.1	+	18254079	18254173	5'	Diff	gp2a	...((((((.(((((((..(((((((((..(..(((.((.((.((.......)).)))))))..)..)))))))))..))))))).))))))...	89	55.8	-45.2	30	148	283	83	35	46.5	306.5	373	626	37.1394	116.357	188.159	61.982	26.433	51.8189	214.067	1317.26	546.347	high
cpa-miR160c-3p	GCGTATGAGGAGCCATGCATA	21	NC_026660.1	+	18254076	18254174	3'	Yes	gp1b	......((((((.(((((((..(((((((((..(..(((.((.((.((.......)).)))))))..)..)))))))))..))))))).))))))....	89	54.5	-45.2	63	70.5	152	68	72.5	58	48	12	24	77.9927	55.4268	101.061	50.7804	54.7541	64.6344	33.5244	42.3782	20.9462	middle
cpa-miR162a_R+1	TCGATAAACCTCTGCATCCAGT	22	NC_026655.1	-	2135521	2135638	3'	Diff	gp2a	.(((((((..((((((.((((.((((.(((((((..(((.((...(((((...(((....))))))))..)).)))..))))))).)))).)))).)))...)))..))).))))...	114	52.5	-42.3	128	207	375	85	221	83	167	21	196	158.461	162.742	249.328	63.4755	166.906	92.494	116.637	74.1619	171.061	middle
cpa-miR164d	TGGAGAAGGGGAGCACGTGCA	21	NC_026661.1	+	15347583	15347649	5'	Yes	gp1b	(((((((((((.(((((((((((..(..((....))..)...)))))))))))))).))))))))..	65	53.7	-35.8	0	0	2	1	0	1	6	1	4	0	0	1.32975	0.746771	0	1.11439	4.19055	3.53152	3.49103	low
cpa-MIR164d-p5_1ss12CA	CTTTGCACGTGACCTGCTTCT	21	NC_026657.1	-	32632868	32632980	5'	New	gp2b	...(((((((...(((....((......((((..((((((((((........)))))...)).))).((....))..............))))..))..))).)))))))...	107	48.7	-22.2	0	0	0	0	0	0	0	1	1	0	0	0	0	0	0	0	3.53152	0.872758	low
cpa-MIR164e-p3	CACGTGCCCTGCTTCTCCAAC	21	NC_026661.1	+	15347583	15347649	3'	New	gp1b	(((((((((((.(((((((((((..(..((....))..)...)))))))))))))).))))))))..	65	53.7	-35.8	0	0	0	3	1	3	2	0	6	0	0	0	2.24031	0.755229	3.34316	1.39685	0	5.23655	low
cpa-miR319_L-1R+3	TTGGACTGAAGGGAGCTCCTTT	22	NC_026659.1	+	19951372	19951399	3'	Diff	gp2b	.........(((((((...)))))))..	17	50	-8.5	5	5.5	14	10	25.5	4.5	2.5	2	10.5	6.1899	4.32408	9.30824	7.46771	19.2583	5.01473	1.74606	7.06304	9.16396	middle
cpa-miR390a_R+1	AAGCTCAGGAGGGATAGCGCCT	22	NC_026657.1	-	27385972	27386090	5'	Diff	gp2a	...(((((((.((..((((((((((((.((((((((((((.(((.((((((...((((....))))...))..))))...))))))))))))))).))))))))))))..)))))))))	116	50.4	-64	150.5	399	486.5	373.5	267	102	453	121	310.5	186.316	313.692	323.461	278.919	201.646	113.667	316.387	427.314	270.991	middle
cpa-MIR8137-p5_1ss12TG	AGAAAATTGTGGGAATGGC	19	NC_026661.1	-	14662089	14662120	5'	New	gp2b	...........((((((......))))))...	18	43.8	-4.9	0	2	0	0	0	0	0	0	0	0	1.57239	0	0	0	0	0	0	0	low
cpa-miR8144_L-3R-3_1ss10AC	AGTAGACCGAGTTAGAAA	18					3'	Diff	gp3	.((((((((((..(((((.((((((((.........(((((...............))))).........)))))))))))))..))))))))))...	94	29.6	-20.5	1	0	0	0	0	0	0	0	0	1.23798	0	0	0	0	0	0	0	0	low
cpa-miR8146_L-1R-4_1ss17GC	GGAAGACGGTGAGTACAAG	19					5'	Diff	gp3	((((((((.((((((.(((((...((((((....)))))).......)).))))))))).)).))))))..	69	31	-15	0	0	0	0	0	0	1	0	0	0	0	0	0	0	0	0.698425	0	0	low
cpa-miR8155_1ss1TC	CAACCTGGCTCTGATACCA	19	NC_026657.1	+	29356612	29356641	3'	Diff	gp2b	...(((.(((((.....)))))))).....	22	53.3	-10.5	1	1	0	0	0	0	0	0	0	1.23798	0.786196	0	0	0	0	0	0	0	low
cpa-miR8155_L+1_1ss2TA	GAAACCTGGCTCTGATACCA	20	NC_026657.1	-	23120875	23120911	3'	Diff	gp2b	...((((..(((.((.....))))).)))).......	27	40.5	-8	10.5	1	5	0.5	0.5	1.5	0	0	0	12.9988	0.786196	3.32437	0.373385	0.377614	1.67158	0	0	0	middle
cpa-miR8155_L-1	AACCTGGCTCTGATACCA	18	NC_026658.1	+	10152360	10152395	3'	Diff	gp2b	...(((((...((((.....)))).)))))......	27	50	-8	41	0	1.5	2	7.5	1	0	0	1	50.7572	0	0.997311	1.49354	5.66422	1.11439	0	0	0.872758	middle
cpa-miR8155_L-1_1ss5CT	AACTTGGCTCTGATACCA	18	NC_026660.1	+	15413629	15413679	3'	Diff	gp2b	...(((((......((((((.......))))))......)).)))......	42	33.3	-5.8	1	0	0.5	0	0	0	0	0	0	1.23798	0	0.332437	0	0	0	0	0	0	low
cre-miR1171_L-2R+1_1ss14AT	GAGTGGAGTGGTGTGGAGTGGA	22					5'	Diff	gp3	((((((((((.(((.(((...((.((((...((((.(((((.((((((((.((...((((((.((.(((((..((.((((((.......((((........)))).......))))))..)).))))))).)))))))))))))))).))....))).)))).)))).)).))))))))))))))))	187	69.5	-93.8	0	0	0	0	0	1	0	0	1	0	0	0	0	0	1.11439	0	0	0.872758	low
csa-mir001	AATAAATTTGGTTAGACAGTCGTT	24	NC_026660.1	-	17615688	17615779	3'	New	gp4	...((((((((...(((.(((((((.....(((((((((.((((..........)))))))))))))...))))))).)))))))))))...	86	22.8	-17.5	6	5	6	0	1	0	6	0	2	7.42788	3.93098	3.98924	0	0.755229	0	4.19055	0	1.74552	low
csa-mir002	CAACTCTCAATGCTTTCTGGCTCC	24	NC_026657.1	+	21588357	21588465	3'	New	gp4	...(((..(.((((.(((....((((..(((((.((((((((((..((.....))..)))......))))))))))))..)))).))))))))..)))...........	95	43.1	-26.2	73	94	146	32	42	27	102	18	89	90.3725	73.9024	97.0716	23.8967	31.7196	30.0884	71.2394	63.5673	77.6755	middle
csa-mir003	CAAAGATCATCAGAGGTGGAAACC	24	NC_026657.1	-	16863001	16863104	3'	New	gp4	...(((((((((..(((((((..((((..((..(((..(((..((((........))))..)))..)))..).)..)))).)))))))..)))))..))))...	98	38.5	-30.8	1	1	1	8	5	3	3	0	0	1.23798	0.786196	0.664874	5.97417	3.77614	3.34316	2.09528	0	0	low
csa-mir004	ATGTAGACTTCCTCCACTATGTCT	24	NC_026661.1	+	8857745	8857859	3'	New	gp4	..(((..((..(((((...(((.....(((((((((((....(((..((...(((((.......)))))....)))))..))))))))))).)))..)))))...))..)))...	110	38.3	-28.3	4	10	14	2	1	4	1	1	3	4.95192	7.86196	9.30824	1.49354	0.755229	4.45754	0.698425	3.53152	2.61827	low
csa-mir005	CGAAGCCCACGAGGAGGGGATG	22	NC_026658.1	+	4246411	4246532	3'	New	gp4	...(((((((((.((((((.((((((.((((..((((((((((...(((.................)))...))))))))))..)))))))))).)).)))))))))))))...........	108	49.2	-52.7	2	1	0	27	49	26	2	0	0	2.47596	0.786196	0	20.1628	37.0062	28.974	1.39685	0	0	middle
csa-mir006	AAGGCCACCATGGAGTGTACGAGC	24	NC_026658.1	+	7978507	7978649	3'	New	gp4	.(((((..((..((((.((((..((((((((((.(((((((((((((((((((((((((((((((....)))))))))))))))))))))))))))))))..)).))))).......)))..)))))))).))..)))))...	139	41.3	-72.5	5	13	12	5	1	2	12	0	3	6.1899	10.2205	7.97849	3.73385	0.755229	2.22877	8.38111	0	2.61827	middle
csa-mir007	ATATCCGTCTCTATCAATGTCTAT	24	NC_026658.1	-	7989505	7989636	3'	New	gp4	...((((((((..((((((((((((.(((((((((....(((((........))))).....))))))))).))))))))))))......))))))))((((((..........))))))............	95	21.2	-30.2	5	7	6	2	3	0	4	1	3	6.1899	5.50337	3.98924	1.49354	2.26569	0	2.7937	3.53152	2.61827	low
csa-mir008	ATGTTATGTGTCGAGAGATCTTCT	24	NC_026657.1	+	10275625	10275694	3'	New	gp4	..((((((((((((((..((((..(((.((((.......)))).)))..))))))))))))))))))...	65	38.6	-27.3	4	5	7	2	1	1	1	0	0	4.95192	3.93098	4.65412	1.49354	0.755229	1.11439	0.698425	0	0	low
csa-mir009	ATTTTCGAACATGGGTTTTTT	21	NC_007144.1	-	118599	118743	3'	New	gp4	...(((((((((..............((((((((((((((.(((((((((((((....................))))).)))))))).)))))))))))...)))))))))))).((((.......))))..............	80	25.5	-27.4	11	72	78	304	232	144	41	16	38	13.6178	56.6061	51.8602	227.018	175.213	160.472	28.6354	56.5043	33.1648	middle
csa-mir010	ATATTGGTTTATCACTGATAGACT	24	NC_026659.1	-	10072817	10072920	3'	New	gp4	...(((((...(((((((((((((((.(((((..(((((((...(((((.....))))).....)))))))))))).)))))))))))..))))..)))))...	98	25	-25	2	2	5	0	1	0	0.5	0	0	2.47596	1.57239	3.32437	0	0.755229	0	0.349213	0	0	low
csa-mir011	AGGGTCGAATCGGATTTTT	19	NC_026660.1	-	9912312	9912372	3'	New	gp4	...((((((((.(((..((((...(((.....))).....)))).))).)))))).))...	55	41	-16.2	0	2	6	34	27	16	5	0	0	0	1.57239	3.98924	25.3902	20.3912	17.8302	3.49213	0	0	middle
csa-mir012	CCGTCGGTCCCCGTTGTTTCATT	23	NC_026657.1	-	20061011	20061129	3'	New	gp4	...((((((.(((((((.(..(((.((((((.....((..(((....)))..)).....)))))))))..).)))))))....)))))).(((((..((..........))..))).))	86	48.7	-32.9	0	7	7	15	18	9	9	7	33	0	5.50337	4.65412	11.2016	13.5941	10.0295	6.28583	24.7206	28.801	middle
csa-mir013	TGGAGGGTCGAATTTTTT	18	NC_026660.1	+	9202415	9202500	3'	New	gp4	..((..((.((((((((((((((....((((((((...............)))...)))))...))))))))))))))))..))..	82	29.1	-19.9	0	1	2	10	20	8	0	0	2	0	0.786196	1.32975	7.46771	15.1046	8.91508	0	0	1.74552	middle
csa-mir014	AATTATTGTTGGAGCAGAGAGAAT	24	NC_026659.1	-	99433	99557	5'	New	gp4	...(((((((((((((((((((((((((((((((((((((((((((((((((((((((((((....)))))))))))))))))))))))))))))))))))))))))))))))))))))))))))	122	25.6	-91.7	2	0.5	0.5	6	9	3	0.5	0	0.5	2.47596	0.393098	0.332437	4.48063	6.79706	3.34316	0.349213	0	0.436379	low
csa-mir015	ACTCGTAGATAGTAAATATAATTC	24	NC_026656.1	+	8135819	8135951	5'	New	gp4	............(((((........))))).(((((((..((((((((.((((..(((..((((..(((((((((((....))))))..))))).))))..)))..)))).))))).)))..)))))))....	98	20.3	-16.8	0	1	1	5	4	2	1	0	4	0	0.786196	0.664874	3.73385	3.02092	2.22877	0.698425	0	3.49103	low
csa-mir016	CACGGCGACGCAGATCTGGGTAAC	24	NC_026657.1	-	13436559	13436711	5'	New	gp4	(((((((((((((((((((((((((..((.((((..(((....(((((((....))))..)))....))).)))).))....)))))))))))))))))))))))))(.((((((..((.........))...)))))).)............	107	64.7	-85.4	82	149	136	68	91	34	72	30	79	101.514	117.143	90.4229	50.7804	68.7258	37.8891	50.2866	105.946	68.9479	middle
csa-mir017	CTTCCAGAAAGTCGGGGTTTTT	22	NC_026658.1	-	10179313	10179467	5'	New	gp4	........(((.(((((...)))))))).(((..(((((...)))))...))).....((..(((((((((((((((....((((..(((((......((....))......)).)))..)))).....))))))))....)))))))..))...	94	43.2	-35.8	145	711	771	1518	2172	1202	734	209	861	179.507	558.985	512.618	1133.6	1640.36	1339.49	512.644	738.088	751.445	high
csa-mir018	GACAAAAACTCGTGCTCGAAAAT	23	NC_007144.1	-	118599	118743	5'	New	gp4	...(((((((((..............((((((((((((((.(((((((((((((....................))))).)))))))).)))))))))))...)))))))))))).((((.......))))..............	80	25.5	-27.4	1	4	3	16	26	10	5	20	16	1.23798	3.14478	1.99462	11.9483	19.6359	11.1439	3.49213	70.6304	13.9641	middle
csa-mir019	CTCTTCTTGCGTGATGGGACATGA	24	NC_026657.1	-	3495058	3495165	5'	New	gp4	..........(((.((((((.((((.((((....(((..(((.(((.((((((((......))))))))...)))..)))..))))))).))))..)))))))))...	95	27.8	-17.9	5	4	6	0	3	0	1	2	1	6.1899	3.14478	3.98924	0	2.26569	0	0.698425	7.06304	0.872758	low
csa-mir020	ATGTGATAGACGGTAGGGTAGTGT	24	NC_026656.1	+	18096531	18096595	5'	New	gp4	.....((((((((((..((..((.(((((........)))))..))..))..))))))))))...	57	33.8	-15.7	2	0	0	5	5	5	1	0	3	2.47596	0	0	3.73385	3.77614	5.57193	0.698425	0	2.61827	low
csa-mir021	TTTATCACCGATGGACCATGTTGT	24	NC_026661.1	+	2179325	2179498	5'	New	gp4	.....((((....(((((.(((((((.((((((((.(((((((....(((((.....(((((((((...))))))))))))))))))))).)))))).)).))))))).)))))...((((.......)))).....................................)))).	101	28.2	-45.8	22	32.5	47.5	14	6.5	13	40	3	30.5	27.2356	25.5514	31.5815	10.4548	4.90899	14.487	27.937	10.5946	26.6191	middle
csa-mir022	TGTCTTCTTCTTCCTCTCACT	21	NC_026660.1	+	8185772	8185915	5'	New	gp4	...((((((((((......((((.(((((((((((((.((((((((.(((((((((((((((((((((((.........)))))))))))))))))))))))..)))))))))))))..)))).))))))))..))))))))))	141	38.2	-75.5	0	0	1	2	1	1	0	1	0	0	0	0.664874	1.49354	0.755229	1.11439	0	3.53152	0	low
csa-mir023	TGTGTTGGCTGGTAGAGG	18	NC_026655.1	-	15650613	15650775	5'	New	gp4	...((((((((.......(((.(..((((((.((((..(((......(((((.....(((((..(((.((..(((..(((((((.(((((....))).)))))))))..))))))))..))))))))))..)))..)))))))))).))))....))))))))	160	46	-45.9	0	0	1	2	1	1	0	3	0	0	0	0.664874	1.49354	0.755229	1.11439	0	10.5946	0	middle
csa-mir024	GGGCGGATCTTTTTTGGCAGG	21	NC_026660.1	+	27682118	27682222	5'	New	gp4	...(((..(((((..((((((..(((((((((((((((..(((............)))..)))))))))))))))..))))))..)))))..)))..........	92	41.9	-43.1	3	4	40	115	103	116	13	2	2	3.71394	3.14478	26.595	85.8787	77.7886	129.269	9.07953	7.06304	1.74552	middle
csa-mir025	CTCTCGTATTTGCAACCACCA	21	NC_026657.1	-	34131975	34132092	5'	New	gp4	.(((..((.........))..)))((((((.(((((.(((((((((.(((((((((((.(((((((....))))).)).)).)))))))))))))))))).)).))).))))))....	90	39.8	-43.6	1	3	0	6	13	7	1	0	7	1.23798	2.35859	0	4.48063	9.81797	7.8007	0.698425	0	6.10931	low
csa-mir026	TTTCCCGACGTCGTTATGCATGGC	24	NC_026660.1	-	1854649	1854814	5'	New	gp4	.............................((((((....))))))........((((((((((((.((((((((((((((((((((((((((((..((.((((((......))))))...))..))))).))))))))))))))))))))))).))))))))))))	113	30.7	-63.6	4.5	5	9	20	19	14	11	4	13	5.57091	3.93098	5.98387	14.9354	14.3493	15.6014	7.68268	14.1261	11.3459	middle
csa-mir027	TCAACCCAACCCGACTCAACCCAT	24	NC_026659.1	+	20858517	20858637	3'	New	gp4	...((..((....(..(((((..((.(((((((.(((((((((((....((((((..((......))..))))))..))))))))))).)))))))))..)))))..)....))..))...	115	44.6	-47.5	0	0	0	7	4	3	2	0	2	0	0	0	5.2274	3.02092	3.34316	1.39685	0	1.74552	low
csa-mir028	CTTGGATAGACACAGATAGCAATC	24	NC_026660.1	-	14910630	14910793	3'	New	gp4	.....((((((..........(((((.((((((((((((((((((((((((((.(((((......))))).))))....)))))))))))))))))))))).)))))..(((((((.....))))))).....(((((((....))....))))).))))))..	86	31.7	-59.3	24	17	26	9	5	2	14	5	17	29.7115	13.3653	17.2867	6.72094	3.77614	2.22877	9.77796	17.6576	14.8369	middle
csa-mir029	ATTCGGGTTGGGTTGGCACGTGGT	24	NC_026658.1	+	19201142	19201219	3'	New	gp4	.......((((((((..((((((((((((((.((.(((...))).)).)).))))))))))))....))))))))...	68	41	-25.6	3	13	4	15	19	12	8	0	6	3.71394	10.2205	2.6595	11.2016	14.3493	13.3726	5.5874	0	5.23655	middle
csa-mir031	ACAAACACGTGACCACTGTCCAGT	24	NC_026659.1	-	14822375	14822468	3'	New	gp4	...(..(((((.(((((.(((((.....((((((((.....)))..))))).))))).))))).)).)))..)........((((....)))).	70	40.4	-23.7	7	8	16	11	14	9	3	1	5	8.66586	6.28956	10.638	8.21448	10.5732	10.0295	2.09528	3.53152	4.36379	middle
csa-mir032	AATTAAGTGTGCTTTCGTTGAGTC	24	NC_026655.1	-	16256431	16256556	3'	New	gp4	...(((((((((((((.(((....((..(((.((((....((((((((((((..((((((.......)))))).)))))))))))))))).)))..)).))))))))))........))))))...	120	31.7	-28.5	8	2	13	13	1	4	29	3	23	9.90384	1.57239	8.64336	9.70802	0.755229	4.45754	20.2543	10.5946	20.0734	middle
csa-mir033	CGAGTTGACATGATCATTACATGC	24	NC_026658.1	-	14113440	14113537	5'	New	gp4	...(((..(((((((..(((..(((((((((((....(((..............)))....).)))).)))))).)))..)))...))))..)))...	92	39.8	-17.9	9	0	3	5	3	4	3	0	1	11.1418	0	1.99462	3.73385	2.26569	4.45754	2.09528	0	0.872758	middle
csa-mir034	AAGAGGCTTGTGCAAGATATGATT	24	NC_026659.1	+	15064487	15064657	5'	New	gp4	.....(((((.(((..(((((.(.....).)))))...)))..)))))...............((((((((..((((((((((..((((.((((((.((((((((((.................))))))))))...)))))).))))..))))))))))...))))))))	108	30.4	-37	6	2	2	3	3	3	2	0	0	7.42788	1.57239	1.32975	2.24031	2.26569	3.34316	1.39685	0	0	low
csa-mir035	AATGTTGTTATATCTTTGATTATT	24	NC_026656.1	-	14268781	14268885	5'	New	gp4	...(((((((.....(((((..((((((((((...(((((((...((.(((.....))).))..)))))))...))))))))))..)))))....)))))))...	99	18.1	-19.1	0	1	1	2	3	3	0	0	1	0	0.786196	0.664874	1.49354	2.26569	3.34316	0	0	0.872758	low
csa-mir036	AGATAAAGATAGAATTTCATCTCT	24	NC_026655.1	-	27806184	27806327	5'	New	gp4	................(((.(((((((..((((......((((((((((..(((((.(..((((((..((((((((((....))))).)))))..))))))..).)))))..))))))))))...)))).....))))))))))	128	33.3	-46.2	5	8	6	7	6	4	4	0	0	6.1899	6.28956	3.98924	5.2274	4.53137	4.45754	2.7937	0	0	low
csa-mir037	ATATCACTAATAGACGTCCATGCT	24	NC_026656.1	+	841708	841840	5'	New	gp4	...(((((((((((((((((((((((((((((((((((((((((((((((((((((((((((((((....)))))))))))))))))))))))))))))))))))))))))))))))))))))))))))))))	130	21.1	-92	1	0.5	2	1.5	3	2	0.5	0	1	1.23798	0.393098	1.32975	1.12016	2.26569	2.22877	0.349213	0	0.872758	low
csa-mir038	AATTGTGTCGGGAGATCCATCTCT	24	NC_026657.1	+	29292279	29292432	5'	New	gp4	.......((((..((((...........((((((......(((((.....((((..((((((((((..(..((((((((((.......))))))))))..)....))))))))))..))))......))))).....))))))))).)..))))	147	40.9	-43.2	8	4	4	0	1	1	4	1	2	9.90384	3.14478	2.6595	0	0.755229	1.11439	2.7937	3.53152	1.74552	low
csa-mir039	TGTCTCGTCATTGCCGGGGGCTTG	24	NC_016005.1	+	1300061	1300189	5'	New	gp4	.......((((....))))..(((.(((((((((....((((..((((.(((((..((((..((((.((....)).))))..)))).....))))).))))..))))....))).))))))...)))..	106	48.8	-47.8	0	0	7	6	5	4	3	0	1	0	0	4.65412	4.48063	3.77614	4.45754	2.09528	0	0.872758	low
csa-mir040	CCTCCGGACCGTCGGCTGAATGA	23	NC_016005.1	-	362608	362741	5'	New	gp4	(((((....)))))...((((..(((((((((((.(((((((...((((((((((...((((...((((......))))..))))..)))).)))).))...))))))).)))......))))))))..)))).	116	50.7	-45.7	4	10	18	16	20	15	2	1	11	4.95192	7.86196	11.9677	11.9483	15.1046	16.7158	1.39685	3.53152	9.60034	middle
csa-mir041	ATTCGGGTTATCATGTAATGAGTT	24	NC_026656.1	+	3753117	3753249	5'	New	gp4	...((((((((.((((((((((((((..((((.((..((((.................))))..)).))))..))))..))))))))))....))))))))...............((((.......))))..	98	29.3	-23.1	2	9	20	46	20	28	7	0	11	2.47596	7.07576	13.2975	34.3515	15.1046	31.2028	4.88898	0	9.60034	middle
csa-mir042	ACGAATTGAGAATAAGAGCTCTAT	24	NC_026660.1	+	8030925	8031041	5'	New	gp4	................((((((((....))).))))).((((((((..(((((..((..((.((..(((..(((....))).)))..))))..))..)))))....))))))))...	76	30.8	-20.6	2	1	1	7	3	4	1	0	1	2.47596	0.786196	0.664874	5.2274	2.26569	4.45754	0.698425	0	0.872758	low
csa-mir043	AAAAGGTCAGAGGTTCGAATCTCC	24	NC_026661.1	-	16388620	16388789	5'	New	gp4	....................(((((((((((((((((((((((((((((((..(((.((.(((((((((.(((((.(((((.(((((((.(((......))).))))))).))))).)))))))))))))).)).)))))))).))))))))))))))))))))))))))	150	33.5	-79.4	2815	2734	4481	3198	4436	2026	1307	81	468	3484.91	2149.46	2979.3	2388.17	3350.2	2257.74	912.842	286.053	408.451	high
csa-mir044	TCGCAGAAGAGATGGTGCCGT	21	NC_026660.1	+	14067640	14067765	5'	New	gp4	...(((((((((((...(((((....((((((.((.(((((((((..(((....((((......))))....)))..))))))))).)).))))))....)))))....)))).)....)))))).	122	44.4	-43.1	32	123	104	16	79	5	135	34	93	39.6154	96.7021	69.1469	11.9483	59.6631	5.57193	94.2874	120.072	81.1665	middle
csa-mir045	ATTTTAAACCCTGAACTTTCGAGT	24	NC_026658.1	-	19464836	19464930	5'	New	gp4	....(((..((((((((((((..((((((((....(((((................)))))....))))..))))..)))))))))))))))...	88	24.2	-18.8	38	79	111	126	152	75	37	8	49	47.0432	62.1095	73.801	94.0931	114.795	83.5789	25.8417	28.2522	42.7651	middle
csa-mir046	AGTTCCTGGACATCTCCTGACGCT	24	NC_026659.1	-	1974357	1974468	5'	New	gp4	......................(((((....((((((..((((((((((((((((.....((((........))))))))))))))))))))..))))))....)))))...	87	45.5	-43.1	13.5	12	17.5	10.5	14	10	6.5	0	0	16.7127	9.43435	11.6353	7.84109	10.5732	11.1439	4.53977	0	0	middle
csa-mir047	TTATAGTGGAAATATGGACAAGT	23	NC_026659.1	+	19253879	19253969	5'	New	gp4	.............((((((...(((((.(((((....((((.....(((.....)))....))))....))))))))))...))))))...	75	34.1	-18.6	7	2	9	0	1	1	8	2	9	8.66586	1.57239	5.98387	0	0.755229	1.11439	5.5874	7.06304	7.85482	low
csa-mir048	CTGACACTTTTCCTTTCCCGAGCC	24	NC_026658.1	-	7941024	7941171	3'	New	gp4	...(((((((((((((.(((...(((((....((((((.(((.((((((((.((....((.((........)).))..)).))))))))..))))))))).....)))))..))).))))))..)))))))..((((....))))...	128	42.6	-45.7	5	7	7	0	7	2	1	0	1	6.1899	5.50337	4.65412	0	5.2866	2.22877	0.698425	0	0.872758	low
csa-mir049	AAGAAGGGGTGAGCCCAAAACTAC	24	NC_026658.1	-	18180418	18180492	5'	New	gp4	.......((((((.(((((.((.(((((((((..(((....)))...))))))))).)).))))).))))))...	65	34.7	-22.8	2	4	5	6	9	0	0	0	1	2.47596	3.14478	3.32437	4.48063	6.79706	0	0	0	0.872758	low
csa-mir050	AAAATGTGGGCAGAGATATGTTGT	24	NC_026658.1	-	19118338	19118433	5'	New	gp4	......(((.((((((((((((.(((..(((.(((((...)))))..))).))).))).))))))))).)))........................	66	33.3	-18.6	12	17	16	21	8	11	7	1	1	14.8558	13.3653	10.638	15.6822	6.04183	12.2582	4.88898	3.53152	0.872758	middle
csa-mir051	ATTTGATTGAACCGTTCCAACATC	24	NC_026655.1	+	241219	241315	3'	New	gp4	....((((((.((((.((((.((((((((((((((....((........))...)))))))))))))).)))).)))).))).)))...........	82	38.1	-32.5	13	15	24	6	8	5	4	0	7	16.0937	11.7929	15.957	4.48063	6.04183	5.57193	2.7937	0	6.10931	middle
csa-mir052	AGAGGTGAGAGGTTTCAATCTATG	24	NC_026661.1	+	15810687	15810827	5'	New	gp4	......................................((((((((.(((...((((..(((((......(((((((((..................))))))))).....)))))..))))...))).)).))))))...	100	25.5	-15.4	2	4	3	13	2	5	13	2	11	2.47596	3.14478	1.99462	9.70802	1.51046	5.57193	9.07953	7.06304	9.60034	low
csa-mir053	AACACTTAGAAAGTCAATCCAAAC	24	NC_026657.1	-	1143221	1143316	3'	New	gp4	...((((..((((((((.((((((((((((((...(((((...............))))).....)))))))))))))).)))))))).))))...	90	26	-32.9	1	1	0	1	1	3	4	1	3	1.23798	0.786196	0	0.746771	0.755229	3.34316	2.7937	3.53152	2.61827	low
csa-mir054	CCATGACATGTGGTAGAGGGACGT	24	NC_026658.1	-	7048052	7048229	3'	New	gp4	(((((....(((((((..((((...........))))..)))))))...)))))...........((((((((((((((((((((((((((((((.((((((((...(((((...............)).))).)))))..))).))))))))))))))))))))))))))))))...	110	42.1	-78.8	3	7	10	1	8	5	2	0	1	3.71394	5.50337	6.64874	0.746771	6.04183	5.57193	1.39685	0	0.872758	low
csa-mir055	AAAATGGGTTTACTTGACGCTAGC	24	NC_026661.1	+	1835084	1835250	5'	New	gp4	....((((((.....((....)).....))))))..((((.....))))...........(((((((((((((((((((((((((((((((((((((((((((((((((((.....)))))))))))))))))))))))))))))))))))))))))))))))))))	107	31.7	-89	220.5	259.5	261	216	170	103	163.5	12	67	272.975	204.018	173.532	161.303	128.389	114.782	114.193	42.3782	58.4748	middle
csa-mir056	ATGATGGTAGAGGTAAACGAGTGT	24	NC_026660.1	+	5138416	5138524	3'	New	gp4	...((((((((((.....)).(((((....((((((((((((((..((((((((...))))))))......)))).))))))))))......))))).))))))))...	103	33	-24.3	7	6	12	12	9	1	3	0	2	8.66586	4.71717	7.97849	8.96125	6.79706	1.11439	2.09528	0	1.74552	low
csa-mir057	ATATGTTGCTATCACTGATAGATG	24	NC_026659.1	-	128031	128150	3'	New	gp4	...(((((((((((..(((((((((((((((((...((((.((((((((((((..(((.....)))..)))))))))))).))))..)))))))))))))))))..)))))))))))...	114	30.8	-60	5	7	9	8	12	3	4	0	0	6.1899	5.50337	5.98387	5.97417	9.06275	3.34316	2.7937	0	0	low
csa-mir058	TTAGCTGGTGCTAGTCTGGCCTC	23	NC_026657.1	+	9263513	9263599	3'	New	gp4	...(((.((((...((..(((((((((....(((..((((.......))))..)))...)))))))))..))..)))).))).....	79	31	-16.7	6	8	13	16	4	10	3	0	5	7.42788	6.28956	8.64336	11.9483	3.02092	11.1439	2.09528	0	4.36379	middle
csa-mir059	CTTTGTTTGGAGCTCTGAAATAGT	24	NC_026655.1	+	23428244	23428329	3'	New	gp4	...(((((((((..((((.((((..((((((....))))))..))))..))))..)))))))))......................	61	32.6	-16.3	0	4	5	8	3	1	7	2	9	0	3.14478	3.32437	5.97417	2.26569	1.11439	4.88898	7.06304	7.85482	low
csa-mir060	ACGCATGGAGTCGTGGATCGAGTC	24	NC_026659.1	-	20163859	20163989	3'	New	gp4	((.((((((((((.((((((((..(...((....((....(..(((((((....)))))))..)....))....)))..)))))))).)))))).))))))........((.((((......))))))...	101	43.5	-39.9	10	13	20	9	6	2	10	0	1	12.3798	10.2205	13.2975	6.72094	4.53137	2.22877	6.98425	0	0.872758	middle
csa-mir061	ATTTTTTCGGGTTGGGTTGGTTGT	24	NC_026660.1	+	2699945	2700050	5'	New	gp4	.............................(((..(((((((((((((((((...(..(..(((........)))..)..).)))))))))))))))))..)))...	74	39.6	-35.1	18	37.5	25.5	24	13.5	24.5	11.5	2	5	22.2836	29.4823	16.9543	17.9225	10.1956	27.3024	8.03189	7.06304	4.36379	middle
csa-mir062	AATTGGTGTCATGAGCTGTGTTTT	24	NC_026655.1	+	17295229	17295302	3'	New	gp4	...(((((.(((((..((((((((((.(((((((...)))))))...))))))))))..))))).)).)))...	68	28.4	-18.7	10	7	15	11	6	1	6	0	0	12.3798	5.50337	9.97311	8.21448	4.53137	1.11439	4.19055	0	0	middle
csa-mir063	ATTTTGGATTCTATCAATAATAGA	24	NC_026660.1	+	8409824	8409945	5'	New	gp4	...((((.((.....((((.(((((((((.((((((((((((((((((((((((..........))))))..)))))....))))))))))))).)))))))))..))))..)).))))...	116	19.7	-28	5	10	10	4	6	5	6	0	2	6.1899	7.86196	6.64874	2.98708	4.53137	5.57193	4.19055	0	1.74552	low
csa-mir064	AAAGTTAGAACATCTCATGGCATG	24	NC_026657.1	-	15422901	15423056	5'	New	gp4	((((((..(((((((((.((..((((.....((((((.....))))))...(((.(((((.((.((((((.(((.(((((.....)).))))))....)))))).)).))))).)))........)))).)))))))))))..)))))).......	66	36.5	-45	41	36	67	25	41	9	28	4	11	50.7572	28.303	44.5466	18.6693	30.9644	10.0295	19.5559	14.1261	9.60034	middle
csa-mir065	ATTGGGTAATTGTTATCTGTCACT	24	NC_026659.1	-	5556318	5556432	5'	New	gp4	........(((((((((((....((((((.((..(((((((((((.......(((.((((......)))))))....)))))))))))..)).))))))..)))))))))))...	104	27.8	-33.6	1	1	2	13	4	1	1	0	0	1.23798	0.786196	1.32975	9.70802	3.02092	1.11439	0.698425	0	0	low
csa-mir066	ATGCATAACGGCGTCGGAAAAAGT	24	NC_026660.1	-	1854649	1854814	3'	New	gp4	.............................((((((....))))))........((((((((((((.((((((((((((((((((((((((((((..((.((((((......))))))...))..))))).))))))))))))))))))))))).))))))))))))	113	30.7	-63.6	9	7	10	6	3	12	2	0	0	11.1418	5.50337	6.64874	4.48063	2.26569	13.3726	1.39685	0	0	middle
csa-MIR10429a	TCAGCATGCTTTGTCCTCACTCAC	24	NC_026657.1	+	5372574	5372607	5'	New	gp2b	......(((((....((....))...)))))...	25	44.1	-5.1	6	5.5	9.5	5	1	1.5	10	1	4.5	7.42788	4.32408	6.3163	3.73385	0.755229	1.67158	6.98425	3.53152	3.92741	low
csa-MIR10429b	TTTCAGCATGCTTTGTCCTCACTC	24	NC_026658.1	+	9703800	9703836	5'	New	gp2b	......((.((((..((........))...)))).))	31	45.9	-3.8	6	5.5	9.5	5	1	1.5	10	1	4.5	7.42788	4.32408	6.3163	3.73385	0.755229	1.67158	6.98425	3.53152	3.92741	low
csa-MIR10429c	TTTTCAGCATGCTTTGTCCTCACT	24	NC_026659.1	-	12526324	12526373	5'	New	gp2b	...((((((((.((((..(((........))).)))).)).))))))...	44	36	-9	6	5.5	9.5	5	1	1.5	10	1	4.5	7.42788	4.32408	6.3163	3.73385	0.755229	1.67158	6.98425	3.53152	3.92741	low
csa-MIR11088b	CAAAAATATGGGTTGGGTTGAG	22	NC_026656.1	+	21768904	21769014	3'	New	gp2a	((((.((((((((((((((((((((....((((((((((.((((.(((.......)))..)))).))))))....))))...))))))))))))))))))))..))))...	108	36.9	-43.6	0	0	1	3	4	3	5	0	4	0	0	0.664874	2.24031	3.02092	3.34316	3.49213	0	3.49103	low
csa-miR1108a	TTCTCAACCCAACCCATATT	20					3'	Diff	gp3	(((((((((((..(((((((((((((((((((...............))))...)))).)))))))))))..)))))))))))	83	53	-45.8	2	13	21	14	8	10.5	27.5	9	31.5	2.47596	10.2205	13.9624	10.4548	6.04183	11.701	19.2067	31.7837	27.4919	middle
csa-miR11333a	AAACCTTTCTGCGACGTCGTGTCC	24	NC_026655.1	-	14602554	14602699	3'	New	gp1a	(((.((((((((((((((((((((((((.(((..(..((.....((((((.((((.....)))).(((..(((((................)))))..)))))))))))..)..))).)))))))))))))))))))))))).)))	146	43.2	-61.7	4	4	10	0	6	3	3	0	1	4.95192	3.14478	6.64874	0	4.53137	3.34316	2.09528	0	0.872758	low
csa-MIR11549a	TGGCCAAAAATGACTTGCCTAC	22	NC_026659.1	+	7341433	7341555	5'	New	gp2a	...((((((((...(((((..(((((((((((((.((((((..((((((((((((..(((....)))..)))......)))))))))..))))))))))))))))))).))))).))))))))	120	36.6	-47.5	53	64	44	341	396	162	73	18	90	65.6129	50.3165	29.2545	254.649	299.071	180.53	50.9851	63.5673	78.5482	middle
csa-miR156a	TGACAGAAGAGAGTGAGCACATTG	24					5'	Diff	gp3	.(((((........(((.(((..(...(((.((((((((.(((((((((((((((((((((((((((((....(((.((((......)))).))).))))))))))))))))).))))).))))))).)))...))))))))...)..)))..))).........))))).	142	38	-60.9	3	6	3	0	3	0	10	3	6	3.71394	4.71717	1.99462	0	2.26569	0	6.98425	10.5946	5.23655	middle
csa-miR159a	TTTGGATTGAAGGGAGCTCCC	21					5'	Diff	gp3	.(((..(((.(((.((((....((((..((....))..))))...)))).))).)))..))).	61	42.9	-13.3	9.5	6.5	7	0.5	3.5	2	9.5	2	4.5	11.7608	5.11027	4.65412	0.373385	2.6433	2.22877	6.63504	7.06304	3.92741	middle
csa-miR160a	TGCCTGGCTCCCTGTATGCCT	21	NC_026660.1	+	10070454	10070546	5'	Diff	gp2a	...(..(((((((((((((....(((..((((......((((........)))).....))))..)))..))))...)))))).)))..)...	87	43	-22.3	133.5	631	957	206	142.5	178.5	981	298	669.5	165.27	496.089	636.285	153.835	107.62	198.918	685.155	1052.39	584.312	high
csa-miR160d	TGCCTGGCTCCCTGTATGCCAA	22	NC_026660.1	+	26243541	26243638	5'	Diff	gp1b	((((.(((((((((((.((((((.((.(((((...(((...............))).))))).)).))))))))).)))))))).)))).........	89	46.9	-40.2	3.5	5.75	12	1	0.25	0	7.5	1.25	7.25	4.33293	4.52062	7.97849	0.746771	0.188807	0	5.23819	4.4144	6.3275	low
csa-MIR162a	GGAGGCAGCGGTTCATCGACC	21	NC_026655.1	-	2135593	2135695	5'	New	gp1b	.....((((.((((.((((.(((((((..(((.((...(((((...(((....))))))))..)).)))..))))))).)))).)))).))))..........	88	51.5	-34.7	57	265	328	306	354	138	111	16	17	70.5649	208.342	218.079	228.512	267.351	153.785	77.5252	56.5043	14.8369	middle
csa-miR164b	CATGTGCCCCTCTTCACCATC	21	NC_026657.1	-	27316634	27316741	3'	Diff	gp2b	(((..(((((((((....((((((((..((....))..(((((.((((...))))..)))))......))))))))....)))))))))..)))..............	94	54.6	-40.4	335.5	1003.5	2506	9105.5	12021.5	8114	1789.5	501	2281	415.342	788.947	1666.17	6799.72	9078.98	9042.12	1249.83	1769.29	1990.76	high
csa-MIR166d	GAATGTTGTCTGGTGCGAGAT	21	NC_026660.1	+	18652839	18652957	5'	New	gp1b	((((((((((((..(((((((.(((((((.((((.(((....)))..((((((........)))))).................)))).))))))).)))))))..)))))))))))).	118	37	-50.2	22.3333	13	39	151	221	129	30	5	26	27.6482	10.2205	25.9301	112.762	166.906	143.756	20.9528	17.6576	22.6917	middle
csa-miR167d	AAGCTGCCAGCATGATCTGAT	21	NC_026656.1	-	10691193	10691302	5'	Diff	gp2a	...(((...(((((((((..(((((((.(((((((((((.......(((((...........)))))....)))))).))))).))))))).)))))))))...)))...	104	30.9	-36.2	100.5	163	243	226	348	149.5	113	12.5	45.5	124.417	128.15	161.564	168.77	262.82	166.601	78.9221	44.144	39.7105	middle
csa-miR168a	CTCGCTTGGTGCAGGTCGGGAA	22					5'	Diff	gp3	(((((.(((.(((.((.((((((((((((((.(((((.((((((.(((.(((..(((((((((....)))))..)))).))).)))...)))))).))))).)))))))))))))).)).))).))).)))))	133	58.6	-69.3	14.5	40	31	110.5	121	51.5	24	10	57	17.9507	31.4478	20.6111	82.5182	91.3827	57.3909	16.7622	35.3152	49.7472	middle
csa-miR168b	TCGCTTGGTGCAGGTCGGGAA	21	NC_026658.1	-	4716620	4716829	5'	Diff	gp1b	(((.((..((((..((((((((((.(((((.((..((((((((.....((((..(((.....)))..)))).............((((................((............))...........(((((...)))))...........)))).......))))))))..)).))))).))))))))))..))))..)).))).	209	48.1	-69.4	7189	13618	15264	33566	52378	26281	10872	4270	12760	8899.84	10706.4	10148.6	25066.1	39557.4	29287.2	7593.28	15079.6	11136.4	high
csa-miR169a	TAGCCAAAAATGACTTGCCTGCA	23	NC_026659.1	-	7354671	7354833	5'	Diff	gp2a	..(((((...((.......))....((((......))))................)))))((((((((((.((((.(((((.((((.....((((.....((.((((((......)).)))).)).......)))).)))).)))))))))))))))))))..	101	33.7	-37.3	4	6	2	41	54	20	3	1	22	4.95192	4.71717	1.32975	30.6176	40.7824	22.2877	2.09528	3.53152	19.2007	middle
csa-MIR171d	AGATGTTGGTCCGGTTCAATA	21	NC_026656.1	+	21671424	21671514	5'	New	gp1b	.(((.((((((((..((((((((((((((((.((..(((..........)))..)).)))))....)))))))))))..)))))))).)))	90	38.5	-37.2	55	124	184	49	20	16	125	24	44	68.0889	97.4883	122.337	36.5918	15.1046	17.8302	87.3032	84.7565	38.4014	middle
csa-MIR172d	CTTTGTCTTTCTCTCTATCT	20	NC_026658.1	-	8391965	8392021	3'	New	gp2b	...(((((((.((((((.................)))))).))))))).........	45	26.3	-11.7	3	2	9.5	1.5	0	0	3.5	1.5	5	3.71394	1.57239	6.3163	1.12016	0	0	2.44449	5.29728	4.36379	low
csa-miR2111a	TAATCTGCATCCTGAGGTTTAAT	23					5'	Diff	gp3	(((((((((((((..((((((((((((((((((((...((((((........(((((...)))))(((((((((....)))))))))......))))))....))))))))))))))))))))..)))))))...))))))	141	39	-65.9	1.66667	2.66667	4.66667	10.6667	12.3333	11	3.33333	0.666667	3.66667	2.0633	2.09652	3.10275	7.96556	9.31449	12.2582	2.32808	2.35435	3.20011	middle
csa-miR2111b	TAATCTGCATCCTGAGGTTTAT	22	NC_026657.1	+	27889236	27889358	5'	Diff	gp2a	...(((((((((((((..(((((((((((..(((((((..((((..(((.....(((..((......))..))))))..))))..)))))))..)))))))))))..))))))))..))))).	119	39.8	-54.9	38	76	128	175	244	130	74	20	42	47.0432	59.7509	85.1039	130.685	184.276	144.87	51.6835	70.6304	36.6558	middle
csa-miR2111c	TAATCTGCATCCTGAGGTTTATA	23					5'	Diff	gp3	(((.(((.((..((((......(((((.((((((((.(((..(((((.(((.(((((((((.((((((........((.(((((((......))))))))))))))).))))))))).))).)))))..))).))).)))))...)).)))..))))..))))))))	167	36.5	-46.2	1.66667	2.66667	4.66667	10.6667	12.3333	11	3.33333	0.666667	3.66667	2.0633	2.09652	3.10275	7.96556	9.31449	12.2582	2.32808	2.35435	3.20011	middle
csa-MIR319b	AGCTGCTGACTCGTTGGCTCA	21	NC_026659.1	+	23952489	23952681	5'	New	gp1b	...(((((((((((((((((((((.....((((((...(..(((((..((((.(((.(((..(((((((.(((..(((((.((((((((....)))).)))).)).......)))..))).)))))))..))).))).)))).)))))..))))))).....)))))))))))))))))))))..........	180	48.2	-84.8	278	703	873	22	38	16	757	199	488	344.158	552.695	580.435	16.429	28.6987	17.8302	528.708	702.772	425.906	middle
csa-miR3711a	AAATGGCGCTAGAAGGAGGGCATG	24					5'	Diff	gp3	...(((.........(((((..(((..((((((((((((...(((.((((....)))))))............((.((((.....))))))....)))))))..)))))....))).))))).........)))	107	43.3	-31.2	1	1	2	1	0	0	1	0	0	1.23798	0.786196	1.32975	0.746771	0	0	0.698425	0	0	low
csa-miR390b	CGCTATCCATCCTGAGTTTCCT	22	NC_026658.1	+	13051829	13051938	3'	Diff	gp2b	((.(((..((((((((((.(((((((((((..((((...))))...........((.....))..............))))))))))).))))))))))..)))))....	106	50	-43.8	472	532.5	612.5	377	258	143.5	718	228.5	787	584.327	418.649	407.235	281.533	194.849	159.914	501.469	806.952	686.861	middle
csa-MIR390b	CGCTATCTATCCTGAGTTTT	20	NC_026660.1	-	11751297	11751406	3'	New	gp2a	...(..(.((((((((((..(((((((((...(((.....((...(((....(((....))).....)))...))...))).)))))))))..)))))))))).)..)..	105	47.3	-39.3	0	1	18	2	3	3	16	5	17	0	0.786196	11.9677	1.49354	2.26569	3.34316	11.1748	17.6576	14.8369	middle
csa-MIR390c	CGCTATCCATCCTGAGTTT	19	NC_026657.1	-	27385912	27386020	3'	New	gp1b	(((.((..((((((((((((.((((((((((((.(((.((((((...((((....))))...))..))))...))))))))))))))).))))))))))))..))))).	108	53.2	-57.9	998	1199.5	2467.5	617	203.5	283	3132.5	2223.5	3435.25	1235.5	943.042	1640.58	460.758	153.689	315.371	2187.82	7852.33	2998.14	high
csa-MIR390d	CGCTATCCATCCTGAGTTTCC	21	NC_026658.1	+	13051828	13051937	3'	New	gp1b	(((.(((..((((((((((.(((((((((((..((((...))))...........((.....))..............))))))))))).))))))))))..))))))..	108	50.9	-45.1	60090.3	60808.8	113500	24659	11696	14265.3	122212	51152.8	105962	74390.6	47807.6	75463.5	18414.6	8833.16	15897.1	85355.6	180647	92479	high
csa-miR394a	TTAGCATTCTGTCCACCTCC	20	NC_026659.1	+	8341371	8341429	3'	Diff	gp2b	...((((((((((.....))))............((.....)).......))))))...	53	50.8	-10.4	2	1.5	8	0.5	0	1	5	0.5	4	2.47596	1.17929	5.31899	0.373385	0	1.11439	3.49213	1.76576	3.49103	low
csa-miR394b	TTGGCATTCTGTCCACCTCCTTT	23					5'	Diff	gp3	(((((..(((((((((...(((((((((((((...(((((((.((((((((....))))))))......))))))).....)))))))))))))...)))))).)))..)))))..	114	41.4	-49	127	169	238	108	31	35	118	9	70	157.223	132.867	158.24	80.6513	23.4121	39.0035	82.4142	31.7837	61.0931	middle
csa-miR395a	TGAAGTGTTTGGGGGAACAT	20	NC_026659.1	-	22540986	22541078	3'	Diff	gp2b	...((((((((((((..(((((((((....((((((.....)))))).(((((.....)))))....)))))))))..))))))))))))...	87	38.7	-43	0.5	1	0.5	8.5	7	4	1.5	0	0	0.61899	0.786196	0.332437	6.34755	5.2866	4.45754	1.04764	0	0	low
csa-miR395b	TGAAGTGTTTGGGGGAACTCC	21	NC_026659.1	+	22543345	22543458	3'	Diff	gp2a	...(((((.(((...((.((((((((((..((((.(((((((((((.(((.(((.....))).))).)))))).)))))))))..)))))))))).))...)))..)))))...	108	37.7	-48.7	28.1667	23.1667	8.5	114.833	165.833	130.5	22.6667	1.5	2.66667	34.8698	18.2135	5.65143	85.7542	125.242	145.427	15.831	5.29728	2.32735	middle
csa-MIR395b	AGTTTCCCTGAATAACTTCATC	22	NC_026659.1	+	22543360	22543448	5'	New	gp1b	((.((((((((((..((((.(((((((((((.(((.(((.....))).))).)))))).)))))))))..)))))))))).))......	83	39.3	-40.7	50	61	58	381	312	318	6	1	3	61.899	47.9579	38.5627	284.52	235.631	354.375	4.19055	3.53152	2.61827	middle
csa-miR395c	TGAAGTGTTTGGGGGAACTCT	21	NC_026659.1	+	17071570	17071649	3'	Diff	gp1b	...(((((((((..((((((((((((.((..((((((.((....)).))))))..))..)))))))))))))))))))))	77	41.2	-39	30.6667	49.6667	20	149.333	180.333	146	24.6667	2	9.66667	37.9647	39.0477	13.2975	111.518	136.193	162.7	17.2278	7.06304	8.43666	middle
csa-MIR395d	AGTTCCCTTCCAAGCACTTCAGG	23	NC_026659.1	+	17071570	17071649	5'	New	gp1b	...(((((((((..((((((((((((.((..((((((.((....)).))))))..))..)))))))))))))))))))))	77	41.2	-39	9	14	8	170	232	94	34	10	37	11.1418	11.0067	5.31899	126.951	175.213	104.752	23.7465	35.3152	32.292	middle
csa-miR395d	TGAAGTGTTTGGGGGAACTCT	21	NC_026659.1	+	22543360	22543448	3'	Diff	gp1b	((.((((((((((..((((.(((((((((((.(((.(((.....))).))).)))))).)))))))))..)))))))))).))......	83	39.3	-40.7	30.6667	49.6667	20	149.333	180.333	146	24.6667	2	9.66667	37.9647	39.0477	13.2975	111.518	136.193	162.7	17.2278	7.06304	8.43666	middle
csa-MIR395f	GTTCCCTTCCAAACACTTCAGA	22	NC_026659.1	+	17058971	17059089	5'	New	gp1b	((..((((((((..(((((((((((((..(((..............((((..((((.((.............)).)))).)))))))..)))))))))))))))))))))..)).....	114	39.5	-40.5	2	17	21	87	121	49	134	12	12	2.47596	13.3653	13.9624	64.9691	91.3827	54.6049	93.589	42.3782	10.4731	middle
csa-miR395h	TGAAGTGTTTGGGGGAACTT	20	NC_026658.1	-	3061379	3061415	3'	Diff	gp2b	...((((((....))))))........((....))..	16	45.9	-5.7	0.5	1	0.5	8.5	7	4	1.5	0	0	0.61899	0.786196	0.332437	6.34755	5.2866	4.45754	1.04764	0	0	low
csa-MIR395j	CCTCTCTCTCTCTACTTTCTCC	22	NC_026657.1	+	14248425	14248531	5'	New	gp2b	...........................................................................(((.....))).....................	1	43.9	2.9	1	1	1	0.5	0.5	0	1	0	0	1.23798	0.786196	0.664874	0.373385	0.377614	0	0.698425	0	0	low
csa-MIR399a	GGGCAATTACTCTTTTGGCAGA	22	NC_026660.1	-	27676182	27676290	5'	New	gp1b	......((((((...((((((((((((....((...((.((((((((((.......)))))).)))).))..))...))))))))))))..))))))............	91	46.8	-45.5	1	1	10	24	35	29	16	0	0	1.23798	0.786196	6.64874	17.9225	26.433	32.3172	11.1748	0	0	middle
csa-miR399b	TGCCAAAGGAGAATTGCCCTG	21	NC_026655.1	-	16876362	16876445	5'	Diff	gp2b	..((((((....(((((((...((((..............))))......)))))))....)))))).................	65	40.5	-14.9	9	23.5	30	45	78.5	46.5	34.5	1	6.5	11.1418	18.4756	19.9462	33.6047	59.2855	51.8189	24.0957	3.53152	5.67293	middle
csa-MIR399c	TGGGCAATTACTCCATTGGCAGT	23	NC_026655.1	+	16879742	16879901	5'	New	gp1b	(((.((((((((...((((.((((((((.((..........................(((((((((((...))))).))))))............(((((((........)))))))........)).)))))))).))))..)))))))).))).....	155	36.9	-51	24	20	98	242	483	225	136	2	44	29.7115	15.7239	65.1577	180.719	364.776	250.737	94.9859	7.06304	38.4014	middle
csa-miR399d	TGCCAAAGGAGAGTTGCCCTTC	22	NC_026659.1	+	5412597	5412675	3'	Diff	gp1b	...(((((((..((((((.((((((((.....(((((........))))).)))))))).))))))..)))))))....	72	48.1	-41.4	197	449	620.333	1821.17	1893.17	1945.5	675.667	40.8333	192.667	243.882	353.002	412.444	1359.99	1429.77	2168.04	471.903	144.204	168.151	high
csa-miR399d	TGCCAAAGGAGAGTTGCCCTTC	22	NC_026659.1	+	5408044	5408124	3'	Diff	gp1b	...(((((((..((((((.((((((((....((((.........))))..)))))))).))))))..))))))).......	71	45.7	-39.2	197	449	620.333	1821.17	1893.17	1945.5	675.667	40.8333	192.667	243.882	353.002	412.444	1359.99	1429.77	2168.04	471.903	144.204	168.151	high
csa-miR482a	GGGATTGGTGGCTTGGAAAGC	21					5'	Diff	gp3	.........(((((((((..(((((.(((((((((((((((((((((....)))..))).)))))))))).))))).)))))..)))))))))...........	84	40.4	-40.9	1	0	0	5	5	4	5	2	4	1.23798	0	0	3.73385	3.77614	4.45754	3.49213	7.06304	3.49103	low
csa-MIR4995a	TGGCTTGGTTAAGGGAACCCA	21	NC_007144.1	-	135267	135312	3'	New	gp2b	..............((((((((...((....))))).)))))....	28	58.7	-11.8	2	0	0.5	4.5	5	4.5	1.5	11.5	3	2.47596	0	0.332437	3.36047	3.77614	5.01473	1.04764	40.6125	2.61827	middle
csa-miR529e	AGAAGAGAGAGAGTACAGCCT	21					5'	Diff	gp3	.....((((((((((((((.(((((((((..((..((.((((((..(.(((.....))).)..)))))).))..))....))))))))).)))))))))))))).....	99	35.8	-44.8	0	0	0	0	0	0	0	2.5	1.5	0	0	0	0	0	0	0	8.8288	1.30914	low
csa-miR530a	TGCATTTACACCTGCACCTTG	21					5'	Diff	gp3	((..(.(((((((((..(((((((((....(((((((((((((..............................)))))))))))))....)))))))))..))))))))).)..))	116	37.9	-46.8	2.84286	1	4	10.8333	10.825	12	5	8.07619	7.99286	3.5194	0.786196	2.6595	8.09002	8.17535	13.3726	3.49213	28.5212	6.97583	middle
csa-miR530b	TGCATTTGCACCTACACCTTC	21	NC_026660.1	+	10267322	10267418	5'	Diff	gp1b	..((.(((((.((((...((((((.((((((...(((((............))))).....)))))).))))))...)))).))))).)).......	88	45.4	-34.5	6382	39578	35584	12959	133964	8275	55272	20198	77078	7900.79	31116	23658.9	9677.4	101173	9221.54	38603.4	71329.6	67270.4	high
csa-MIR5368a	TTCTAACCTTGTGTCAGGACCTAT	24	NC_026656.1	-	18670837	18670933	3'	New	gp2b	..(((((...(((..((((......)))).)))..))))).....((((.(((..((((..((((....))))....)))).....)))))))....	38	49.5	-31.1	1	3	2	10	11	8	1	1	14	1.23798	2.35859	1.32975	7.46771	8.30752	8.91508	0.698425	3.53152	12.2186	middle
csa-miR6300a	TCGTTGTAGTATAGTGGTAAG	21	NC_026657.1	+	27854439	27854525	5'	Diff	gp2b	...((((((((((((.....................((((((.....))))))..(((((.......)))))))))))))))))...	81	52.9	-30.2	9	21.5	15.5	53.5	67.5	67	14.5	431	269.5	11.1418	16.9032	10.3055	39.9522	50.9779	74.6638	10.1272	1522.08	235.208	high
csa-MIR6300b	CATAGTGGTAAGTATTCCCGCC	22	NC_026658.1	-	11542487	11542595	3'	New	gp2b	...(((((((((((.((.((.((((.....)))))))).))))))))))).............((((.(((((....)))))(((((.......)))))....))))..	47	45.9	-28.6	0	0.5	0	2.5	3.5	3.5	0	0	1	0	0.393098	0	1.86693	2.6433	3.90035	0	0	0.872758	low
csa-MIR8175a	CGTGACAGGCGGGAATACTTACT	23	NC_026655.1	-	9972534	9972606	3'	New	gp2b	..(((((((..(((((((((.......)))).)))).)..)).))))).........................	46	58.9	-24.6	0	0.5	1.5	2	3	1.5	1.5	0	0	0	0.393098	0.997311	1.49354	2.26569	1.67158	1.04764	0	0	low
csi-MIR12110-p3_1ss9GC	TTTCTTCACCTTCTTTTT	18	NC_026657.1	-	30627391	30627498	3'	New	gp2b	(((((..((((((........((((.....((((....................))))...))))........)))).))..))))).....................	44	35.2	-10.2	0	0	0	0	0	0	0	1	0	0	0	0	0	0	0	0	3.53152	0	low
csi-miR1515a	TCATTTTTGCGTGCAATGATCC	22	NC_026656.1	-	15244662	15244700	3'	Yes	gp2b	........(((..(((.(((......))))))..)))..	29	43.6	-4.4	126	298.5	321	673	1064	637	250	206.5	1181	155.985	234.679	213.425	502.577	803.563	709.864	174.606	729.259	1030.73	high
csi-miR1515a_1ss22CA	TCATTTTTGCGTGCAATGATCA	22	NC_026659.1	+	14434496	14434546	3'	Diff	gp2b	...(((((((((.........................))))))))).....	43	35.3	-7.6	0	0.5	0	3	0	1	0.5	1	2	0	0.393098	0	2.24031	0	1.11439	0.349213	3.53152	1.74552	low
csi-miR1515a_L+2	AATCATTTTTGCGTGCAATGATCC	24					5'	Diff	gp3	((((((..(((((((((((((((.((((((((.((......(((((................((((..(((........)))..))))....(((((.(((((.......))))).)))))......))))))).)))))))))))))))))))))).......)..)))))).	173	31.6	-44.4	1	1	1	1	1	3	1	1	3	1.23798	0.786196	0.664874	0.746771	0.755229	3.34316	0.698425	3.53152	2.61827	low
csi-miR1515a_L-4R+1	TTTTGCGTGCAATGATCCT	19	NC_026657.1	+	23963724	23963753	5'	Diff	gp2b	......((.((.((((....)))).)))).	23	36.7	-3.8	0	0	0	0	0.5	0.5	0	0	0	0	0	0	0	0.377614	0.557193	0	0	0	low
csi-miR1515a_R-1	TCATTTTTGCGTGCAATGATC	21	NC_026657.1	+	22795320	22795397	5'	Diff	gp2b	........((((((((.((....(((..........((........))..........)))..))..))))))))...	67	30.8	-8.6	13	5	7	6	6.5	5.5	15.5	0.5	11	16.0937	3.93098	4.65412	4.48063	4.90899	6.12912	10.8256	1.76576	9.60034	middle
csi-miR156j-5p_R-3	AGCTGCTGACTCGTTGGT	18					5'	Diff	gp3	......((((((.((.(((((.(((..(((((((.(((..(((.(((((.(((...........)))))))).)))..))).)))))))..))).))))).))))))))...	103	45.5	-45.9	0	0	1	0	0	0	1.5	0.666667	1.33333	0	0	0.664874	0	0	0	1.04764	2.35435	1.16368	low
csi-miR160a-3p_R+3	GCGTATGAGGAGCCATGCATATTT	24	NC_026659.1	+	24808639	24808732	3'	Diff	gp2a	..((((((((.(((((((..((((((((((((..((((.((((((...)))))).).)))..))))))))))))..))))))).))))))))..	90	54.3	-59.5	0	0	3	1	0	0	0	0	0	0	0	1.99462	0.746771	0	0	0	0	0	low
csi-miR160c-3p_1ss5GA	GCGTACGAGGAGCCATGCATG	21					3'	Diff	gp3	.......((((((((.(((((((..(((((((.(..((.(((.(((((((....))))))).))).))..).)))))))..))))))).)))))))).......	90	47.1	-51.7	0	0	0	3	0	0	0	0	0	0	0	0	2.24031	0	0	0	0	0	low
csi-miR160c-5p_1ss19CT	TGCCTGGCTCCCTGTATGTTT	21					5'	Diff	gp3	.......((((((((.(((((((..(((((((.(..((.(((.(((((((....))))))).))).))..).)))))))..))))))).)))))))).......	90	47.1	-51.7	256	785	1321	560	523	481	1538	937	2215	316.923	617.164	878.299	418.192	394.985	536.019	1074.18	3309.03	1933.16	high
csi-miR160c-5p_R+1	TGCCTGGCTCCCTGTATGCTTG	22	NC_026660.1	+	18334901	18334983	5'	Diff	gp2b	...((((.(((..(..((.((((((((..((((.............))))..))))......))))))..)..)))))))...	77	44.6	-19.9	0	0	0	2	0	1	0	1	0	0	0	0	1.49354	0	1.11439	0	3.53152	0	low
csi-miR164a-3p_L+1R-1_1ss10CA	TCATGTGCCATTCTTCCCCAT	21	NC_026657.1	+	7626385	7626471	5'	Diff	gp2b	................................................((....(((.((((((......)).)))))))....)).	1	55.2	-6.2	0	0	0	0	0	0	0	2	0	0	0	0	0	0	0	0	7.06304	0	low
csi-miR164b-3p_R+1_2ss5CT12CT	CACGTGCTCCCTTTCTCCAACT	22	NC_026655.1	-	20943681	20943798	3'	Diff	gp2b	...((((((....((.((((((((..(((((((((((.(((....))).........((......)).................)))))))))))..)))))))).))....))))))	115	51.7	-42.8	7	25	34	12	7	8	22	14	33	8.66586	19.6549	22.6057	8.96125	5.2866	8.91508	15.3654	49.4413	28.801	middle
csi-miR166b-3p_L+5R-2	ATGGATCTCGGACCAGGCTTCATT	24	NC_026657.1	+	33903082	33903128	5'	Diff	gp2b	...((.((..((((((((......))).)))))....)).)).....	39	44.7	-3.2	0	1	0	0	0	2	0.5	0	0	0	0.786196	0	0	0	2.22877	0.349213	0	0	low
csi-MIR166d-p3_1ss2AG	CGTGTGTGTGTGTCTGTGTGT	21	NC_026655.1	-	25092102	25092160	3'	New	gp2a	...(((((.(((((..((..((..((((....))))..))..))..))))))))))...	53	39	-17	0	0	2	0	0	0	0	1	0	0	0	1.32975	0	0	0	0	3.53152	0	low
csi-MIR166g-p5_1ss3AT	ATTGTTGAGGGGAATGCTGTCTGG	24	NC_026657.1	+	9416443	9416545	5'	New	gp2b	...((((.((((((((..((((((((((((.(((.....)))........(((((((((.....)))))))))))))))))))))..)))))))).))))...	97	51.5	-52.7	0	1	1	0	2	4	0	1	0	0	0.786196	0.664874	0	1.51046	4.45754	0	3.53152	0	low
csi-miR166i-3p_R-1_2ss4TC19TC	TCTCGGACCAGGCTTCATCC	20	NC_026656.1	+	10289975	10290070	3'	Diff	gp2a	...(((((((((..(((((((((((.((((((.(((((.((.(((.....)))..)).))))).)))))).)))))))))))..)))))))))...	90	43.8	-45.1	17	25	35	11	91	9	30	12	46	21.0457	19.6549	23.2706	8.21448	68.7258	10.0295	20.9528	42.3782	40.1469	middle
csi-miR167c-3p_L+2R-2	TCAGGTCATCTTGCAGCTTCA	21	NC_026660.1	+	28939459	28939578	3'	Diff	gp2a	...((((((((((((.((((((((((((.((.(((((((((((((.((((((((.....))).....)))))...)))).))))))))))).)))))))))))).)))))..))))))).	116	41.7	-54.6	1	0	4	11	15	4	0	1	2	1.23798	0	2.6595	8.21448	11.3284	4.45754	0	3.53152	1.74552	middle
csi-miR167d-5p_R+2_1ss21AT	TGAAGCTGCCAGCATGATCTTTC	23					5'	Diff	gp3	.((......)).(((..(((((((((..(((((.((((.((((((((((((.((((.......((((((((...(((.................)))..)))))))))))).)))))))))))..).)))).)))))..))))).))))..))).............	142	43.1	-56.2	13.75	34	37.75	32	19.3333	15.1667	32	4.33333	22.0833	17.0222	26.7306	25.099	23.8967	14.6011	16.9015	22.3496	15.3032	19.2734	middle
csi-MIR172a-p5_1ss17GT	ATTTTTCTTCATTTTTTC	18	NC_026656.1	+	7314567	7314662	5'	New	gp2b	...((((((.......((((...(((((.((....))..)))))............((....))............)))).......))))))...	90	32.3	-10.6	0	0	0	0	0	0	0	0	1	0	0	0	0	0	0	0	0	0.872758	low
csi-miR172d-5p_L-1R-1	CGGCATCATCAAGATTCAC	19	NC_026655.1	+	26682562	26682635	5'	Diff	gp2b	...((.....(((((((((((......((((((......)))))).......))))))))).))......))..	69	39.2	-14.4	0	0	1	1	4	0	4	1	7	0	0	0.664874	0.746771	3.02092	0	2.7937	3.53152	6.10931	low
csi-MIR3627b-p5_1ss10GT	AACTTCTTCTCTCACATTTT	20	NC_026660.1	-	26403164	26403263	5'	New	gp2b	........................................................................................((....))....	1	33	-0.2	0	0	0	0	3	0	0	1	0	0	0	0	0	2.26569	0	0	3.53152	0	low
csi-miR393a_L+1	AATCCAAAGGGATCGCATTGATC	23	NC_026660.1	+	1038285	1038312	5'	Diff	gp2b	........((((((.....))))))...	17	50	-9.7	1	0	1	5	0.5	1	0	0	0	1.23798	0	0.664874	3.73385	0.377614	1.11439	0	0	0	low
csi-MIR3946-p5_1ss1AT	TGATGATGATGACAATGAA	19	NC_026660.1	+	4990232	4990304	5'	New	gp2b	.........(((((.((((((((((.......(((.......)))...))).))))..)))....)))))...	61	38.4	-9	0	0	0	0	0	0	0	1	0	0	0	0	0	0	0	0	3.53152	0	low
csi-MIR3946-p5_1ss6AT	TGACATTGAATTTTGTAG	18	NC_026660.1	-	26143964	26144067	5'	New	gp2b	...(((((((..(..............(((...(((......)))...))).((((.......((((.....))))......))))...)..))..)))))...	98	33.7	-18.2	0	0	0	2	0	0	0	0	0	0	0	0	1.49354	0	0	0	0	0	low
csi-MIR3951a-p5_1ss15CA	TCTTCTCTTTTCTTATTTT	19	NC_026657.1	-	30627391	30627498	5'	New	gp2b	(((((..((((((........((((.....((((....................))))...))))........)))).))..))))).....................	44	35.2	-10.2	0	0	0	0	2	0	0	0	0	0	0	0	0	1.51046	0	0	0	0	low
csi-MIR3951a-p5_1ss17TC	CTTCTCTTTTCTTCTTCTT	19	NC_026657.1	+	34528898	34528996	5'	New	gp2b	.....................................................((((.(((..((((.((....)).))))..)))....)))).....	1	35.4	-9.2	0	0	0	0	1	0	0	0	0	0	0	0	0	0.755229	0	0	0	0	low
csi-MIR3951a-p5_1ss7GT	AAAGATTAGAGAAATTTG	18	NC_026661.1	-	10045346	10045382	5'	New	gp2b	...(((..((((((((....))))))))...)))...	31	29.7	-7.1	0	0	0	0	0	1.5	0	0	0	0	0	0	0	0	1.67158	0	0	0	low
csi-MIR3951b-p3_1ss13TC	TTTCTTTTCTTCCTTTTCTCTTA	23	NC_026661.1	+	12888764	12888830	3'	New	gp2b	...(((((..((((((.....((.(((.....))).)).....))))))..)))))...........	53	25.4	-9.6	0	1	0	0	0	0	0	0	0	0	0.786196	0	0	0	0	0	0	0	low
csi-miR396a-5p_L+4	GATCTTCCACAGCTTTCTTGAACTG	25					5'	Diff	gp3	.((..((((((((.(((...((((((((((((((((((.(((.(((......(((........))).....((.....)).))).))).))))))))))))))))))...))).))))))))....)).......(((((......)))))..	127	39.9	-53.4	0	4	1	22.5	31	4	4.5	0	1	0	3.14478	0.664874	16.8023	23.4121	4.45754	3.14291	0	0.872758	middle
csi-MIR396a-p3_1ss18CA	AAGAAAGCTGTGGAAAAAT	19	NC_026655.1	+	12065107	12065205	3'	New	gp2b	((((((((((((((((((((...((((..((...((..((((........))))))...))..))))...)))))))))))))))))))).........	90	31.3	-31.7	0	0	0	0	0	0	0	0	2	0	0	0	0	0	0	0	0	1.74552	low
csi-MIR396c-p5_1ss12TC	TTCTTTCTTTCCTCTTCTTCTT	22	NC_026656.1	+	19079628	19079729	5'	New	gp2b	..........((((............................................................(((.....))).((((....))))))))	92	44.1	-10.9	0	0	0	0	0	0	0	1.5	0	0	0	0	0	0	0	0	5.29728	0	low
csi-MIR396c-p5_1ss14TC	CTTCTTCTTCTTCCTCTTTTTC	22	NC_026658.1	+	6595101	6595128	5'	New	gp2b	...............(((....)))...	10	35.7	2	0	0	0	0	0	1	0	0	0	0	0	0	0	0	1.11439	0	0	0	low
csi-MIR396c-p5_1ss21CT	CTTCTTTCTTTCTTCTTCTTTTT	23	NC_026657.1	+	15645026	15645128	5'	New	gp2b	.............................................((((.....(((((.........))))).....)))).....................	1	26.2	-2.7	0	0	0	0	0	0	1.5	0	0	0	0	0	0	0	0	1.04764	0	0	low
csi-MIR396c-p5_1ss8TC	CTTTCTTCCTTCTTCTTCTTCTT	23	NC_026659.1	-	27322171	27322221	5'	New	gp2b	......................((...(((((.......)))))..))...	26	29.4	0.5	1	1	0.5	0	0	0	0	0	0	1.23798	0.786196	0.332437	0	0	0	0	0	0	low
csi-MIR396c-p5_1ss9TC	CTTCTTCTCCTTCTTTTTCT	20	NC_026657.1	+	5241135	5241234	5'	New	gp2b	................................((.............................................................))...	1	42	4.465	0	0	0	1	0	0	0	0	0	0	0	0	0.746771	0	0	0	0	0	low
csi-MIR396d-p5_1ss16TG	CTTCTTTCCTTCTTCGTCTTC	21	NC_026655.1	-	8814673	8814776	5'	New	gp2b	.........................................................................((((((((...............))))))))	1	31.7	-3	0	0	0	0	0	0	2	0	0	0	0	0	0	0	0	1.39685	0	0	low
csi-MIR396d-p5_1ss17AC	CTTCTTCTTCTTCTCTCATT	20	NC_026661.1	-	5847810	5847835	5'	New	gp2b	.......((((........))))...	16	34.6	-1.1	0	0	1	0	0	0	0	0	0	0	0	0.664874	0	0	0	0	0	0	low
csi-MIR396d-p5_1ss2TC	CCTTCCTTCTTCTTCTTCTCT	21	NC_026660.1	-	13471596	13471696	5'	New	gp2b	.......................................(((((...............))))).............((((........))))........	1	46.5	-1.9	0	0	1	0	0	0	0	0.5	0.5	0	0	0.664874	0	0	0	0	1.76576	0.436379	low
csi-MIR396f-p5	TTCTTGAACTTCCACTGTTT	20	NC_026655.1	-	22202636	22202747	5'	New	gp2b	...(((((..(((((...((((((..(((((((((((..((((((.(((....)))......))))))..))))))....)))))..))))))...))).))..)))))...	106	26.8	-20.8	0	0	1	0	0	0	0	0	3	0	0	0.664874	0	0	0	0	0	2.61827	low
csi-miR399b-5p_R+3_2ss6TG14TA	AGGGCGTCTCTCCATTGGCAGGCA	24	NC_026659.1	+	5408036	5408128	5'	Diff	gp2a	...((((((..(((((((..((((((.((((((((....((((.........))))..)))))))).))))))..)))))))..))))))...	87	46.2	-45.1	0	0	0	1.5	1	0.5	0	0	0	0	0	0	1.12016	0.755229	0.557193	0	0	0	low
csi-miR408-5p_2ss1AG12GA	GCGGGGAACAGACAGAGCATG	21					5'	Diff	gp3	..(((((((((((.((.(((.((((((.(((((....((((((...........................................))))))...))))).)))))).))).)).))))))).)))).......	125	47.8	-42.712	92	1063	4007	113	443	56	963	19	576.5	113.894	835.726	2664.15	84.3851	334.566	62.4056	672.584	67.0989	503.145	high
csi-miR482d-3p_1ss11AG	TCCCTACTCCGCCCATGCCATA	22					3'	Diff	gp3	((((((((.....(((((.(((((((....((((((((((((((((((((((((((((...(((((((((.(((((.............))))).)).)))))))..)))).....)))))))))))))).))))))))))....))))))).))))))))))))).......	166	35.3	-73.2	0	0	1	1	0	0	0	0	0	0	0	0.664874	0.746771	0	0	0	0	0	low
csi-miR536-3p_1ss21CT	TGGTGCCACGCTGTGTGCGTT	21					3'	Diff	gp3	((..(((......(((((((((.((((((((((((..((((((((.(((((((...(((((.............)))))...))))))).)))))))).))))))))).))).)))))))))...)))..))....	132	47.1	-58.4	0	0	0	1	0.5	0	0	0	0	0	0	0	0.746771	0.377614	0	0	0	0	low
cst-MIR11331-p5	CCGAGAGGACTAAAGAGAG	19	NC_026660.1	-	4355007	4355114	5'	New	gp1a	((((((((((((((((((...((((((..(((.(((((.........)))))))).............((.....)).))))))....))))).)))))))))).)))	108	40.7	-36.5	0	0	0	0	0	0	0	1	0	0	0	0	0	0	0	0	3.53152	0	low
cst-MIR11332-p3	CTTTTCCTTGATTCTGCACTCTT	23	NC_026660.1	+	18576474	18576560	3'	New	gp1a	...((((((..(((.(((((((..(((((((((.....................)))))))))...))))))).))).))))))...	81	47.1	-28.8	2	4	14	4	10	12	17	4	16	2.47596	3.14478	9.30824	2.98708	7.55229	13.3726	11.8732	14.1261	13.9641	middle
cst-MIR11332-p5_1ss24AG	ATGAAAGAGAGCTCGTACCCGCAGC	25	NC_026660.1	+	18576474	18576560	5'	New	gp1a	...((((((..(((.(((((((..(((((((((.....................)))))))))...))))))).))).))))))...	81	47.1	-28.8	8	11	12	39	25	17	21	4	14	9.90384	8.64815	7.97849	29.1241	18.8807	18.9446	14.6669	14.1261	12.2186	middle
cst-MIR11333-p5	CTTTTGCGACGTGTCTCTGCAAGA	24	NC_026655.1	-	14602554	14602699	5'	New	gp1a	(((.((((((((((((((((((((((((.(((..(..((.....((((((.((((.....)))).(((..(((((................)))))..)))))))))))..)..))).)))))))))))))))))))))))).)))	146	43.2	-61.7	3	6	4	3	0	2	6	1	1	3.71394	4.71717	2.6595	2.24031	0	2.22877	4.19055	3.53152	0.872758	low
cst-MIR11334-p3_1ss17AC	CTACTTGGTGGAATAACA	18	NC_026657.1	+	620749	620867	3'	New	gp1a	...((((((((((((..((..((((((..(((((..((.((((.((((.....((((.......))))...)))))))).)))))))..)))).))...))...))))))))))))...	113	24.4	-21.3	0	0	2	0	0	0	0	0	0	0	0	1.32975	0	0	0	0	0	0	low
cst-MIR11335-p3_1ss24TC	ATACAGTTGGGAGGATGGAGCGGC	24	NC_026657.1	+	18772568	18772646	3'	New	gp1a	..(((((..(((((.(((((.((..(..((..((..........))..))..).)).)))))..)))))...)))))..	75	49.4	-24	4	3	5	5	9	0	4	1	2	4.95192	2.35859	3.32437	3.73385	6.79706	0	2.7937	3.53152	1.74552	low
cst-MIR11335-p5_1ss21GC	CCGTGAATTCTACAGCTTTACC	22	NC_026657.1	+	18772568	18772646	5'	New	gp1a	..(((((..(((((.(((((.((..(..((..((..........))..))..).)).)))))..)))))...)))))..	75	49.4	-24	3	1	1	2	9	2	3	0	3	3.71394	0.786196	0.664874	1.49354	6.79706	2.22877	2.09528	0	2.61827	low
eun-MIR10211a-p5_1ss18GC	AGTAGTAGAAGAAGAGGC	18	NC_026660.1	+	7460136	7460156	5'	New	gp2b	....((..........))...	14	38.1	1.7	0	0	0	0	0	0	0	0	2	0	0	0	0	0	0	0	0	1.74552	low
eun-MIR10211b-p3_1ss17AG	TTTGGTTCCCTCGCTAGTTT	20	NC_026659.1	-	2392572	2392617	3'	New	gp2b	...((((((...(((......))).....))))))...........	32	47.8	-8.6	0	1	0	0	0	0	0	2	0	0	0.786196	0	0	0	0	0	7.06304	0	low
eun-MIR10211b-p3_1ss5CA	CTCTATCCTCTCCCCCTCTTCTT	23	NC_026659.1	-	9338819	9338870	3'	New	gp2b	...(((((....((((.........))))....)))))..............	35	40.4	-6.6	0	0	0	0	0	0	2	0	0	0	0	0	0	0	0	1.39685	0	0	low
eun-MIR10219-p3_1ss13CG	AAATGATTGATAGCTTTGGTCAGT	24	NC_026658.1	-	19625635	19625659	3'	New	gp2b	....((((..(.....)..))))..	19	36	-4.6	0	0	0	0	0	1	0	0	0	0	0	0	0	0	1.11439	0	0	0	low
eun-MIR10219-p3_1ss7TC	CCAACCCAAATAACTCGAA	19	NC_026657.1	+	25480288	25480320	3'	New	gp2b	.....(((((((((..........)))))))))	28	42.4	-6.8	0	0.5	0	0	0	0	0	0	0.5	0	0.393098	0	0	0	0	0	0	0.436379	low
eun-MIR10219-p3_1ss7TC	CCAACCCAAATAACTCGAA	19	NW_011953818.1	+	186525	186558	3'	New	gp2b	...(((((((((..........)))))))))...	28	35.3	-8.2	0	0.5	0	0	0	0	0	0	0.5	0	0.393098	0	0	0	0	0	0	0.436379	low
eun-MIR10219-p5_1ss14CG	CAAATGATTGATAGCTTTGGTCAG	24	NC_026658.1	-	19625635	19625659	5'	New	gp2b	....((((..(.....)..))))..	19	36	-4.6	1	0	0	0	0	0	0	0	0	1.23798	0	0	0	0	0	0	0	0	low
eun-MIR159-p3_1ss11AG	AAAGAAAAGGGCAGGGAAA	19	NC_026657.1	-	1907717	1907815	3'	New	gp2b	..((((((.....((((.(((((((((.......))))))))).))))...((((((((.............)))))))).......))))))......	91	22.2	-16.6	0	0	0	0	2.5	0	0	0	0	0	0	0	0	1.88807	0	0	0	0	low
eun-MIR396a-p5_1ss14TC	CTTTTTCCCCTTTCTTTT	18	NC_026657.1	-	20644342	20644439	5'	New	gp2b	...........................(((((....(((..((((.........(((......))).........))))...)))....)))))....	1	22.4	-0.3	0	0	0	1.5	0	0	0	0	0	0	0	0	1.12016	0	0	0	0	0	low
eun-miR397b-3p_1ss20TC	TCAACGCTGCACTCAATGACG	21	NC_026655.1	-	7211641	7211765	3'	Diff	gp2a	(..(((((((((......(((((.((((.(((((.((.((((.(((((...(((.(((...........))).)))..))))).)))).)).))))).)))).)))))..)))))))))..)...	122	40.8	-46.8	0	0	0	0	1	1	0	0	0	0	0	0	0	0.755229	1.11439	0	0	0	low
eun-miR397b-3p_L-1_1ss21GT	CAACGCTGCACTCAATGATT	20					3'	Diff	gp3	...(((((((((.(((((((((((((.((..(((((((.....(((((((....))))..)))..........(((((....)))))...)))))))..)).))))))))))))).))))))))).	122	51.6	-64.4	0	0	1	0	0	0	0	0	3	0	0	0.664874	0	0	0	0	0	2.61827	low
eun-miR482c-3p	TTCCCAAGGCCGCCCATTCCGA	22					3'	Yes	gp3	(((((((((((((....((((..(((((((((((.((((((((((((((((((.((((..((......(((((..(..(((((.......)))))..)..)))))....))..))))..)))))).)))))))))))).)))))))))))..)))))))))))))))))	169	50.9	-97.1	11	0	0	16	13	10	9	6	12	13.6178	0	0	11.9483	9.81797	11.1439	6.28583	21.1891	10.4731	middle
eun-miR827-3p_1ss17GA	TTAGATGACCATCAGCAAACA	21					3'	Diff	gp3	(((((..((.(((((((((((.(((((((((((..((((.....)))).))))))))))).)))))))))))))..)))))	81	45.7	-44.3	0.333333	0	1	0	0	0	0	0	0	0.41266	0	0.664874	0	0	0	0	0	0	low
fve-MIR11299-p3_1ss9GC	TTGGAGTTCCTATGATCGT	19	NC_026658.1	-	7148952	7148971	3'	New	gp2b	...((....)).........	8	40	-1	0	0	0	0	0	0	0	1	0	0	0	0	0	0	0	0	3.53152	0	low
fve-MIR11299-p5_1ss9GC	TTGGAGTTCCTATGATCGT	19	NC_026656.1	-	5051044	5051078	5'	New	gp2b	...(((((.((((........))))..)))))...	29	45.7	-6.1	0	0	0	0	0	0	0	1	0	0	0	0	0	0	0	0	3.53152	0	low
fve-miR1511_L-1R+1	CCTAGCTCTGATACCATGTGG	21	NC_026661.1	-	5894605	5894703	5'	Diff	gp2b	...((((((((((((((...(((..(((((((........)))))))..))).....(((((......))))).)))))......)))))..))))...	93	33.3	-21.2	0	0	0.5	0	0	0	0.5	1	2	0	0	0.332437	0	0	0	0.349213	3.53152	1.74552	low
fve-miR1511_L-1R-2_1ss2CN	NCTAGCTCTGATACCATG	18					3'	Diff	gp3	((.(((((.....(((((((..((((((((((((((.((((.(((.(((.(((.((......)).)))))).))).)))).))))))))))))))..))))..)))...))))))).	116	42.7	-47.1	0	0	2	0	0	0	0	0	0	0	0	1.32975	0	0	0	0	0	0	low
fve-miR156h_R-1_1ss18CT	TGACAGAAGAGAGTGAGTT	19	NW_011953818.1	-	114150	114234	5'	Diff	gp2b	..........((((((((..(((......((..((((.((((........)))).))))..)).......))).))))))))...	72	36.5	-16.7	0	0	0	0	0	0	0	1.5	0	0	0	0	0	0	0	0	5.29728	0	low
fve-miR3627a_R-2_1ss18CT	TCGCAGGAGAGATGGCATTA	20					5'	Diff	gp3	(((((((((((...((((((((((((.((((((((...((((((((((((.(((((((............)))))))..........((((.....)))).....)))))).))))))...))))))))))))))))))))...)))....))))))))	159	44.7	-68.7	0	0	0	0	0	0	0	0	1	0	0	0	0	0	0	0	0	0.872758	low
fve-miR396e_L-1R+1	TCCACAGGCTTTCTTGAACTG	21	NC_026657.1	-	29247087	29247171	5'	Diff	gp2b	.......(((((...((..((((.((((((..(....((((.....))))....)..))))))..))))...))...)))))...	75	55.3	-24.7	0	0	2	0	1	0	0.5	0.5	1.5	0	0	1.32975	0	0.755229	0	0.349213	1.76576	1.30914	low
fve-miR396e_L-1R-1	TCCACAGGCTTTCTTGAAC	19	NC_026656.1	+	16404593	16404625	5'	Diff	gp2b	..((.((((..((.........))..)))).))	31	54.5	-7.5	0	0	1.5	0	0	0	0	0	0	0	0	0.997311	0	0	0	0	0	0	low
fve-miR845_1ss5GC	AACCCGCTCTGATACCAATTG	21					3'	Diff	gp3	.....((((((...((..(((((((((((((((.....(((((((((.((..((......)).)).))))))))).....)))))))))))))))..)).....))))))..	105	47.3	-48.3	0	0	0	0	1	0	0	1	0	0	0	0	0	0.755229	0	0	3.53152	0	low
ghr-MIR156c-p5_1ss2GT	ATCTATGTGTGCTCACCC	18	NC_026658.1	-	921282	921300	5'	New	gp2b	......(((....)))...	10	47.4	-1	0	0	2	0	0	0	0	0	0	0	0	1.32975	0	0	0	0	0	0	low
ghr-miR2949a-5p	ACTTTTGAACTGGATTTGCCGA	22					5'	Yes	gp3	((((((((..(.((.((((((((((.(((((((((((((((............))))..(((((.........))))).))))))))))))))))))))).)))..))))))))	114	44.7	-45	0	0	0	0	0	0	0	0.5	0	0	0	0	0	0	0	0	1.76576	0	low
ghr-MIR390c-p5_1ss19AC	ATGTTATTTGATCCTCATCTAG	22	NC_026659.1	+	25995562	25995667	5'	New	gp2b	...((.((((.(((..(..(...((((..((((((((..(..((((..((.....))..))))...)..))).))))).))))...)..)..)))..))))))...	100	37.7	-22.2	0	0	0	2	0	0	0	0	0	0	0	0	1.49354	0	0	0	0	0	low
gma-MIR10190-p3_1ss15GA	GAGGAGGAGGCTCCACCA	18	NC_026658.1	-	15709615	15709632	3'	New	gp2b	..((((....))))....	12	66.7	-5.3	0	0	0	0	0	0	0	0	2	0	0	0	0	0	0	0	0	1.74552	low
gma-MIR10428-p3_1ss15AG	AGATGCATCTTGTTGGTATAGGTA	24	NC_026656.1	-	13461477	13461519	3'	New	gp2b	...((((((((....((.......))...)))))...)))...	37	39.5	-6.4	1	1.5	1	3	1	0.5	0.5	0	1	1.23798	1.17929	0.664874	2.24031	0.755229	0.557193	0.349213	0	0.872758	low
gma-MIR10428-p3_1ss16TG	AATTAAGCATGCTTAGCTTGGAGC	24	NC_026661.1	-	921097	921132	3'	New	gp2b	...((((((...(((((....))))).))))))...	30	41.7	-9.5	0.5	0	0	0	0	0.5	0	0	0	0.61899	0	0	0	0	0.557193	0	0	0	low
gma-MIR10428-p3_1ss2AG	CGCTTAACTTTGGAGTTCT	19	NC_026660.1	+	15764502	15764628	3'	New	gp2a	...((((.....(((..(((((((....(((..(((...(((((....((((((((.((((....)))).).)))))))..)))))...)))..))).....)))))))...))).....))))...	121	40.2	-28.3	0	1	2	0	1	0	1	0	0	0	0.786196	1.32975	0	0.755229	0	0.698425	0	0	low
gma-MIR10428-p3_1ss4AG	CACGCTTAACTTTGGAGTTC	20	NC_026659.1	+	9179328	9179361	3'	New	gp2b	..(((((((.((((....)))).).))))))...	29	41.2	-4.8	0	0.5	0.5	1	0	0	0	0	1	0	0.393098	0.332437	0.746771	0	0	0	0	0.872758	low
gma-MIR10428-p3_1ss7AG	AAACACGCTTAACTTTGGAGTTCT	24	NC_026661.1	-	10707255	10707364	3'	New	gp2b	.....(((((....((....))...)))))..........((((((.(((.((...))...)))))))))(((((((((.......)))......)))))).........	25	36.4	-15.2	19.5	26	33	28.5	22.5	19.5	23	4.5	10	24.1406	20.4411	21.9408	21.283	16.9926	21.7305	16.0638	15.8918	8.72758	middle
gma-MIR10428-p5_1ss12TA	AAGCATGCTTAACTTGGAGCAATT	24	NC_026660.1	+	22394241	22394344	5'	New	gp2a	...(((..((((.(((((..((((((....(((((((.((((.....(((((......)))))..)))))))))))..)))))).)))))..))))..)))...	98	42.3	-29.7	2	2	0	0	0	0	0	0	1	2.47596	1.57239	0	0	0	0	0	0	0.872758	low
gma-MIR10428-p5_1ss2AG	CGCTTAACTTTGGAGTTCTTA	21	NC_026660.1	+	10975786	10975841	5'	New	gp2b	...(((((......(((((.((((........))))..))))).....)))))...	50	42.9	-12.4	0	1	5.5	0	2	0	5.5	0.5	0	0	0.786196	3.65681	0	1.51046	0	3.84134	1.76576	0	low
gma-MIR10428-p5_1ss2TC	TCAACATGTTTTGTCTTCACTCAC	24	NC_026655.1	-	17362010	17362041	5'	New	gp2b	......(((((...((....))..)))))...	23	34.4	-3	0	2	1	0.5	0	0	0.5	0	0	0	1.57239	0.664874	0.373385	0	0	0.349213	0	0	low
gma-MIR10428-p5_1ss7AG	AAACACGCTTAACTTTGGAGTTC	23	NC_026657.1	+	4566761	4566798	5'	New	gp2b	......((((((....((....)).....))))))...	29	36.8	-6.6	0.5	1	1.5	0	0	0	1	0	0.5	0.61899	0.786196	0.997311	0	0	0	0.698425	0	0.436379	low
gma-MIR10429-p3	CAGCATGCTTTGTCCTCACTCACA	24	NC_026659.1	+	27889845	27889910	3'	New	gp2b	...((((((..((((.................)))).......(((.....)))..))))))....	59	45.5	-9.9	0	0	0.5	0	0	0	3	0	1.5	0	0	0.332437	0	0	0	2.09528	0	1.30914	low
gma-MIR10429-p3_1ss10CT	TTCAGCATGTTTTGTCCTCACTCA	24	NC_026658.1	+	17883302	17883347	3'	New	gp2b	...(((((.((...((((....))))...)).))))).........	34	45.7	-4.7	0.5	0	0	0	0	0	0	0	0.5	0.61899	0	0	0	0	0	0	0	0.436379	low
gma-MIR10429-p3_1ss11CT	TTTCAGCATGTTTTGTCCTCACTC	24	NC_026661.1	+	11236995	11237096	3'	New	gp2b	...(((.(((.......(((((((.......)))))))..((((((((.....(((.....)))....)))))))).......))).)))............	87	39.2	-16.6	0.5	0	0.5	0	0	0	1	0	0.5	0.61899	0	0.332437	0	0	0	0.698425	0	0.436379	low
gma-MIR10429-p3_1ss11GA	TTTTCAGCATACTTTGTCCTCACT	24	NC_026657.1	-	37140605	37140687	3'	New	gp2b	...((((......((((((...((((..............)))).........(((.....)))..))))))....))))...	77	37.3	-9.2	4.5	1.5	4	4	0.5	2	5.5	0.5	3	5.57091	1.17929	2.6595	2.98708	0.377614	2.22877	3.84134	1.76576	2.61827	low
gma-MIR10429-p3_1ss12CA	TTTTCAGCATGATTTGTCCTCACT	24	NC_026657.1	+	23642494	23642593	3'	New	gp2b	...(((((.(((((.((....(((((...(((((.....(((....)))........)))))...))))).......)).))))))))))..........	87	36	-14.2	3.5	3.5	1.5	2	1	2.5	6	0	3.5	4.33293	2.75168	0.997311	1.49354	0.755229	2.78596	4.19055	0	3.05465	low
gma-MIR10429-p3_1ss16CT	TCAGCATGCTTTGTCTTCACTCAC	24	NC_026658.1	+	17883906	17883991	3'	New	gp2b	...(((.((((..(((((((.((.(((...............)))..))....(((.....))).)))))))..))))..)))...	80	41.9	-11.8	1.5	0.5	0	1	0	0	2.5	1.5	0.5	1.85697	0.393098	0	0.746771	0	0	1.74606	5.29728	0.436379	low
gma-MIR10429-p3_1ss17CT_2	TTTGTCCTCACTCACATGC	19	NC_026655.1	+	19486237	19486289	3'	New	gp2b	...(((.(..((((((((..(((........))).))))))))..).)))...	47	39.6	-14.8	1	1.5	1	0.5	0.5	2	0.5	0	2	1.23798	1.17929	0.664874	0.373385	0.377614	2.22877	0.349213	0	1.74552	low
gma-MIR10429-p3_1ss17CT_3	TTTGTCCTCACTCACATGCT	20	NC_026657.1	-	32155163	32155191	3'	New	gp2b	...(((((...((....))..)))))...	23	37.9	-3	0.5	0	0	0	0.5	0	0	0	0	0.61899	0	0	0	0.377614	0	0	0	0	low
gma-MIR10429-p3_1ss18CT_1	CTTTGTCCTCACTCACATG	19	NC_026656.1	+	9738139	9738175	3'	New	gp2b	...(((((((..(((........))).)))))))...	31	43.2	-9	0	0	0	0	0	0	0	1	0	0	0	0	0	0	0	0	3.53152	0	low
gma-MIR10429-p3_1ss19TC	TTTCAGCATGCTTTGTCCCCACTC	24	NC_026657.1	-	1204865	1204909	3'	New	gp2b	...(((((.((...((((....))))...)).)))))........	34	44.4	-6.9	0.5	0	0	0	0	0	0.5	0	0	0.61899	0	0	0	0	0	0.349213	0	0	low
gma-MIR10429-p3_1ss1TA	ATTTCAGCATGCTTTGTCCTCACT	24	NC_026655.1	-	25445482	25445588	3'	New	gp2b	...((...(((.((......((.(((((((((...((((((.((.(((........))).))..))))))...)))).....))))).))...)))))....))...	101	41.1	-14.4	2.5	0.5	1.5	0	0	0	0	0	1	3.09495	0.393098	0.997311	0	0	0	0	0	0.872758	low
gma-MIR10429-p3_1ss1TC	CTTTCAGCATGCTTTGTCCTCACT	24	NC_026658.1	+	13811912	13811976	3'	New	gp2b	...((((((........(((............)))........(((.....)))..))))))...	59	40	-9.1	6	8	9.5	5.5	8	4	12	2	10	7.42788	6.28956	6.3163	4.10724	6.04183	4.45754	8.38111	7.06304	8.72758	low
gma-MIR10429-p3_1ss24CT	TTTCAGCATGCTTTGTCCTCACTT	24	NC_026660.1	-	15764994	15765116	3'	New	gp2b	...(((.(((....(((.(((.(((..(((..((((((........(((............)))........(((.....)))..))))))..)))...))).))).)))....))))))...	117	39	-15.8	1	2.5	1.5	0	0	0	2	1.5	0	1.23798	1.96549	0.997311	0	0	0	1.39685	5.29728	0	low
gma-MIR10429-p3_1ss4GA_1	GTGAGTGAGGACAAAACATGTTGA	24	NC_026661.1	+	6342807	6342841	3'	New	gp2b	...((((((...((....))..)))))).......	25	37.1	-6.1	0	0.5	0	1	0	0	0.5	0.5	0	0	0.393098	0	0.746771	0	0	0.349213	1.76576	0	low
gma-MIR10429-p3_1ss4GA_2	TCAACATGCTTTGTCCTCACT	21	NC_026656.1	+	11376294	11376331	3'	New	gp2b	...(((((.....(((......))).....)))))...	32	42.1	-5.5	0	0.5	0	1	0	0	0.5	0.5	0	0	0.393098	0	0.746771	0	0	0.349213	1.76576	0	low
gma-MIR10429-p3_1ss5GA_1	TGTGAGTGAGGACAAAACATG	21	NC_026657.1	+	23632995	23633042	3'	New	gp2b	...((((.....((((((...((....))..))))))....))))...	42	39.6	-9.2	1	1.5	0	0	0	0	2.5	0.5	0	1.23798	1.17929	0	0	0	0	1.74606	1.76576	0	low
gma-MIR10429-p3_1ss6GA	ATGTGAGTGAGGACAAAACATGT	23	NC_026657.1	+	32155168	32155200	3'	New	gp2b	...(((((((...((....))..)))))))...	27	39.4	-7.2	0.5	0.5	0	0	0	0	0	0	0	0.61899	0.393098	0	0	0	0	0	0	0	low
gma-MIR10429-p3_1ss7CT	AGCATGTTTTGTCCTCACTCACA	23	NC_026657.1	+	2352233	2352335	3'	New	gp2b	...((((..((((.((((.(((((...((((.(((((.....(((.....)))....))))).))))...)))))...))))..))))..)))).........	91	36.9	-20.5	0	0.5	0.5	0	0	0.5	0	0	0	0	0.393098	0.332437	0	0	0.557193	0	0	0	low
gma-MIR10429-p3_1ss7GA	CATGTGAGTGAGGACAAAACA	21	NC_026659.1	+	13276381	13276437	3'	New	gp2b	...((((((((.......((((((...((....))..))))))...))))))))...	51	42.1	-14.6	0.5	0	0	0	0	0.5	0	0	1.5	0.61899	0	0	0	0	0.557193	0	0	1.30914	low
gma-MIR10429-p3_1ss7TC	CATGCTCTGTCCTCACTCAC	20	NC_026655.1	+	10840700	10840734	3'	New	gp2b	.......(((((...((....))....)))))...	25	54.3	-5	0	0	0	0	0	0	1	0	0.5	0	0	0	0	0	0	0.698425	0	0.436379	low
gma-MIR10429-p3_1ss8GA	TCAGCATACTTTGTCCTCACT	21	NC_026660.1	+	15763454	15763503	3'	New	gp2b	...(((((..((((.....(((......))).....))))..)))))...	44	48	-7.2	0	0	2	0.5	0	1	0	0	0	0	0	1.32975	0.373385	0	1.11439	0	0	0	low
gma-MIR10429-p5_1ss10CA	TTCAGCATGATTTGTCCTCAC	21	NC_026658.1	+	21930759	21930870	5'	New	gp2b	...((((..(((((((((..(((((((...........(((((......((.(((((.((.....)).))))).))....)))))..))))))))).))))))).))))...	106	37.5	-22.2	1	0.5	2	1.5	0	1	0.5	0	1.5	1.23798	0.393098	1.32975	1.12016	0	1.11439	0.349213	0	1.30914	low
gma-MIR10429-p5_1ss10CT	TTCAGCATGTTTTGTCCTCA	20	NC_026655.1	+	14887368	14887399	5'	New	gp2b	....((((((..((....))...))))))...	25	40.6	-7.6	0	1	0	0	0	0	0	0	0	0	0.786196	0	0	0	0	0	0	0	low
gma-MIR10429-p5_1ss11AT_1	CCAACACGAGTCTTTTCAGCATG	23	NC_026660.1	+	1769288	1769382	5'	New	gp2b	...........(((...((((.(((((((......(((((.......((((.(((....))).)))))))))......)))))))))))..))).	83	34.7	-9.7	0	0	0	0	0	0.5	0.5	0	1	0	0	0	0	0	0.557193	0.349213	0	0.872758	low
gma-MIR10429-p5_1ss11AT_2	CCAACACGAGTCTTTTCAGCATGC	24	NC_026656.1	-	4999649	4999694	5'	New	gp2b	.......(((....))).(((((....((....))...)))))...	25	45.7	-5.3	0	0	0	0	0	0.5	0.5	0	1	0	0	0	0	0	0.557193	0.349213	0	0.872758	low
gma-MIR10429-p5_1ss11CA	TTTCAGCATGATTTGTCCTCACTC	24	NC_026657.1	-	25083468	25083521	5'	New	gp2b	.....((((((....(((((((....)))......))))......))))))...	46	42.6	-12	0	2	2	2	4.5	2	3.5	0	1.5	0	1.57239	1.32975	1.49354	3.39853	2.22877	2.44449	0	1.30914	low
gma-MIR10429-p5_1ss11TC	TCAGCATGCTCTGTCCTCACTCAC	24	NC_026655.1	-	28785653	28785685	5'	New	gp2b	.....(((((...............)))))...	25	48.5	-4.6	9	10	19.5	24.5	17.5	17.5	32.5	6.5	22	11.1418	7.86196	12.965	18.2959	13.2165	19.5017	22.6988	22.9549	19.2007	middle
gma-MIR10429-p5_1ss12TC	TTCAGCATGCTCTGTCCTCACTCA	24	NC_026655.1	-	27595022	27595115	5'	New	gp2b	((((.....(((......))).....))))...(((((.((((((....))))))..((....))...))))).((((.....)))).......	30	42.6	-11	0.5	2	3	1.5	0.5	0.5	2	0	1	0.61899	1.57239	1.99462	1.12016	0.377614	0.557193	1.39685	0	0.872758	low
gma-MIR10429-p5_1ss12TG	TTTCAGCATGCGTTGTCCTCACTC	24	NW_011953913.1	+	3369	3452	5'	New	gp2b	........(((...((((((....(((((..((...(((((((....)))))))...))..)))))...))))))...)))...	73	36.9	-22.2	0	1	0	0	0	0	0	0	0	0	0.786196	0	0	0	0	0	0	0	low
gma-MIR10429-p5_1ss13GA	TCAGCATGCTTTATCCTCACTCAC	24	NC_026656.1	+	6971147	6971177	5'	New	gp2b	...(((((...............)))))...	25	38.7	-2.5	0.5	1.5	0.5	0	0	0	0	0	0	0.61899	1.17929	0.332437	0	0	0	0	0	0	low
gma-MIR10429-p5_1ss14TC	TTTTCAGCATGCTCTGTCCTCACT	24	NC_026659.1	-	15758744	15758778	5'	New	gp2b	.......(((((....((....))...)))))...	25	45.7	-2.6	34.5	43.5	35.5	63	51	40	86	10	59	42.7103	34.1995	23.603	47.0466	38.5167	44.5754	60.0646	35.3152	51.4927	middle
gma-MIR10429-p5_1ss15CT	TCAGCATGCTTTGTTCTCACTCAC	24	NC_026659.1	+	9114607	9114638	5'	New	gp2b	....(((((....((....))...)))))...	25	43.8	-5.1	2.5	0	2.5	1.5	7	3	1	0.5	3.5	3.09495	0	1.66219	1.12016	5.2866	3.34316	0.698425	1.76576	3.05465	low
gma-MIR10429-p5_1ss15TC_1	CTTTTCAGCATGCTCTGTCCTCA	23	NC_026659.1	+	1306841	1306897	5'	New	gp2b	............(((((((.((((..(((........))).)))).)).)))))...	42	40.4	-8.3	3	3	6	5.5	1	4	16	1	19	3.71394	2.35859	3.98924	4.10724	0.755229	4.45754	11.1748	3.53152	16.5824	middle
gma-MIR10429-p5_1ss17CT_1	TTTCAGCATGCTTTGTTCTCACT	23	NC_026658.1	+	8196615	8196683	5'	New	gp2b	...........((((((......((((((.................)))).)).......))))))...	55	40.6	-6	1	1.5	1	0.5	0.5	2	0.5	0	2	1.23798	1.17929	0.664874	0.373385	0.377614	2.22877	0.349213	0	1.74552	low
gma-MIR10429-p5_1ss17TC	TCAGCATGCTTTGTCCCCACTCAC	24	NC_026655.1	-	14422172	14422217	5'	New	gp2b	...((((((.((((..(((........))).)))).)).))))...	40	43.5	-7.4	1	0.5	0	0	1	0	0.5	0	0	1.23798	0.393098	0	0	0.755229	0	0.349213	0	0	low
gma-MIR10429-p5_1ss18CT	TTTTCAGCATGCTTTGTTCTCACT	24	NC_026658.1	-	1884774	1884821	5'	New	gp2b	...(((((((.((((((((........)).)))))).)).)))))...	42	37.5	-6.7	2	2	1	0.5	1.5	0.5	1.5	0.5	0.5	2.47596	1.57239	0.664874	0.373385	1.13284	0.557193	1.04764	1.76576	0.436379	low
gma-MIR10429-p5_1ss1CT	TTTTTCAGCATGCTTTGTCCTCAC	24	NC_026659.1	-	9222642	9222685	5'	New	gp2b	.....(((....))).(((((....((....))...)))))...	25	40.9	-5.3	0	0.5	0.5	0.5	0.5	0	1	0	0	0	0.393098	0.332437	0.373385	0.377614	0	0.698425	0	0	low
gma-MIR10429-p5_1ss20CT	TCAGCATGCTTTGTCCTCATTCAC	24	NC_026660.1	-	2728598	2728672	5'	New	gp2b	...(((((((..((((((....((.((((..(((........))).)))).))....))))))..)))))))...	69	42.7	-20.9	1.5	0.5	1	1	0	0	0.5	0	1	1.85697	0.393098	0.664874	0.746771	0	0	0.349213	0	0.872758	low
gma-MIR10429-p5_1ss21CT	ATGCTTTGTCCTCACTCACATGC	23	NC_026656.1	+	9738139	9738175	5'	New	gp2b	...(((((((..(((........))).)))))))...	31	43.2	-9	0	0	0	1	0	0.5	1	0	0	0	0	0	0.746771	0	0.557193	0.698425	0	0	low
gma-MIR10429-p5_1ss22AT	CAGCATGCTTTGTCCTCACTCTC	23	NC_026657.1	+	26813246	26813276	5'	New	gp2b	...(((((....((....))...)))))...	25	48.4	-5.1	0	0	0	1	0	0	0	0	0	0	0	0	0.746771	0	0	0	0	0	low
gma-MIR10429-p5_1ss2CT	TTAGCATGCTTTGTCCTCACTCAC	24	NC_026657.1	+	18805087	18805125	5'	New	gp2b	...(((.((((..(((........))).)))).)))...	33	38.5	-6	5	4	4	1.5	0.5	0.5	2.5	0	1.5	6.1899	3.14478	2.6595	1.12016	0.377614	0.557193	1.74606	0	1.30914	low
gma-MIR10429-p5_1ss3GA	CAACATGCTTTGTCCTCACTCACA	24	NC_026657.1	+	19809586	19809644	5'	New	gp2b	...(((...((((((.((((..(((........))).)))).)).))))....)))...	53	42.4	-11	0	0.5	0.5	2.5	0	0.5	2	0	2	0	0.393098	0.332437	1.86693	0	0.557193	1.39685	0	1.74552	low
gma-MIR10429-p5_1ss4GA	TCAACATGCTTTGTCCTCACTCAC	24	NC_026656.1	+	12157345	12157377	5'	New	gp2b	.....(((((....((....))...)))))...	25	42.4	-2.4	2	1.5	3.5	4.5	2	1	9	0.5	3.5	2.47596	1.17929	2.32706	3.36047	1.51046	1.11439	6.28583	1.76576	3.05465	low
gma-MIR10429-p5_1ss5CG	TCAGGATGCTTTGTCCTCACTCAC	24	NC_026661.1	-	11660162	11660235	5'	New	gp2b	...(((.....(((((.(((((((((((..(((........))).))))))).)))))))))......)))...	68	43.2	-18.7	0	0	0	0	0	0	0.5	0	0.5	0	0	0	0	0	0	0.349213	0	0.436379	low
gma-MIR10429-p5_1ss5GA	TTCAACATGCTTTGTCCTCACT	22	NC_026656.1	+	10296888	10296922	5'	New	gp2b	.......((((..(((........))).))))...	25	40	-3.6	1	1.5	0	0	0	0	2.5	0.5	0	1.23798	1.17929	0	0	0	0	1.74606	1.76576	0	low
gma-MIR10429-p5_1ss5TA	CTTTACAGCATGCTTTGTCCTCAC	24	NC_026657.1	+	18616135	18616251	5'	New	gp2b	...(((.(..(((..(((.(((((((((.((..........(((..(((((((......)))))))...)))..((((......))))...)).)))))))))))).)))..)))).	113	37.6	-26.5	0	0	0	0	0	0	1	0	0	0	0	0	0	0	0	0.698425	0	0	low
gma-MIR10429-p5_1ss6GA_3	TTTCAACATGCTTTGTCCTCACT	23	NC_026656.1	+	9158905	9158939	5'	New	gp2b	.......((((..((........))...))))...	25	40	-3.1	0.5	3.5	4.5	4.5	0.5	3	2	0	0.5	0.61899	2.75168	2.99193	3.36047	0.377614	3.34316	1.39685	0	0.436379	low
gma-MIR10429-p5_1ss7GA_2	TTTTCAACATGCTTTGTCCTCACT	24	NC_026661.1	-	6342817	6342884	5'	New	gp2b	........((((((((.((((.((........................)))))).)))..)))))...	57	32.4	-8.6	0	0.5	0	1	0	0.5	0	0	0	0	0.393098	0	0.746771	0	0.557193	0	0	0	low
gma-MIR10429-p5_1ss8CT	CAGCATGTTTTGTCCTCACTCACA	24	NC_026657.1	+	2314633	2314741	5'	New	gp2b	..((((((((.(((...((.((((...(((....((((...((((((...((....))..)))))).....))))...)))...)))).))....))).))))))))..	105	34.9	-20.6	3.5	1	0.5	1	0	0	0	0	1	4.33293	0.786196	0.332437	0.746771	0	0	0	0	0.872758	low
gma-MIR10429-p5_1ss8GA	GCATGTGAGTGAGGACAAAAC	21	NC_026657.1	+	23632995	23633042	5'	New	gp2b	...((((.....((((((...((....))..))))))....))))...	42	39.6	-9.2	0	0.5	0	0	0	0	0	0	0	0	0.393098	0	0	0	0	0	0	0	low
gma-MIR10429-p5_1ss8GC	TCAGCATCCTTTGTCCTCACTCAC	24	NC_026659.1	-	9187038	9187071	5'	New	gp2b	......((((.....((....))....))))...	25	47.1	-2.1	1	1	0.5	1.5	0.5	0	1.5	0.5	1	1.23798	0.786196	0.332437	1.12016	0.377614	0	1.04764	1.76576	0.872758	low
gma-MIR10429-p5_1ss9CT	TCAGCATGTTTTGTCCTCACTCAC	24	NC_026657.1	+	24097112	24097144	5'	New	gp2b	.....((((((...((....))..))))))...	25	42.4	-7	1	0.5	1	1	0	0.5	0	0	1	1.23798	0.393098	0.664874	0.746771	0	0.557193	0	0	0.872758	low
gma-MIR10429-p5_2ss1CN22CT	NATGCTTTGTCCTCACTCACATGC	24	NC_026661.1	-	10707255	10707364	5'	New	gp2b	.....(((((....((....))...)))))..........((((((.(((.((...))...)))))))))(((((((((.......)))......)))))).........	25	36.4	-15.2	0.5	0	0	0	0	0	0	0.5	1	0.61899	0	0	0	0	0	0	1.76576	0.872758	low
gma-MIR10429-p5_2ss1GN23CT	NCATGCTTTGTCCTCACTCACATG	24	NC_026658.1	-	1245975	1246023	5'	New	gp2b	...((((((((..(((..(((........))).)))..))))))))...	43	34.7	-6.9	0	0	1.5	0	0	0	0	0	1	0	0	0.997311	0	0	0	0	0	0.872758	low
gma-MIR10429-p5_2ss1TN18CT	NTTTCAGCATGCTTTGTTCTCACT	24	NC_026659.1	-	19756762	19756854	5'	New	gp2b	.....(((((((((.(((.(((......)))......((((...(((((...((....))....)))))...)))).))).)))))))))...	85	36.6	-22.6	0	0	0	1	0	0	0	0	0	0	0	0	0.746771	0	0	0	0	0	low
gma-MIR10434-p5_1ss3CG	TAGTTAGTTTGTTTTTCTGTT	21	NC_026658.1	+	19319993	19320025	5'	New	gp2b	..((((((((.............))))))))..	29	27.3	-3.8	0	0	0	0	0	0	0	2	0	0	0	0	0	0	0	0	7.06304	0	low
gma-MIR10442-p5_1ss14TA	AGGAAAGGAGCGAAGGCA	18	NC_016005.1	-	956010	956039	5'	New	gp2b	...((((((..((....))..))))))...	24	50	-11.5	0	0	0.5	0	0	0	1	0	0	0	0	0.332437	0	0	0	0.698425	0	0	low
gma-MIR1508a-p3_1ss5AG	TCCAGCTGCTATTCCCATTTC	21	NC_026659.1	-	4941305	4941356	3'	New	gp2b	..((((((...(((((..((((........))))..)))))...))))))..	48	50	-17.1	0	1	2	0	0	0	0	0	2	0	0.786196	1.32975	0	0	0	0	0	1.74552	low
gma-MIR1511-p3_1ss1TA	AGGTCTTGTGTTCAAATC	18	NC_026661.1	-	8812422	8812516	3'	New	gp2b	.(((((((((.........................(((((...))))).....................(((((.....))))))))))))))..	92	31.6	-16.3	0	0	1.5	0	0	0	0	0	0	0	0	0.997311	0	0	0	0	0	0	low
gma-MIR1514b-p5_1ss7GC	CTTCTTCTTCCTCTTTTTTC	20	NC_026657.1	+	22075114	22075214	5'	New	gp2b	..................................................((((((..((..........................))..)))))).....	1	27.7	-5.7	0	1	0	0	1	0	0	0	0	0	0.786196	0	0	0.755229	0	0	0	0	low
gma-MIR1527-p3_1ss1TA	ATCAACATGGTATCAGAGCC	20	NC_026656.1	+	6325706	6325789	3'	New	gp2b	(((((......(((((.....((((.((....((.....))....)).)))).....))))).......)))))..........	74	28.6	-7.9	0	0	0	0	0	0	0	0.5	0.5	0	0	0	0	0	0	0	1.76576	0.436379	low
gma-MIR1527-p5_1ss18CT	CAACATGGTATCAGAGCTAT	20	NC_026656.1	+	18393074	18393114	5'	New	gp2b	...(((((((...(((((......)))))..)))))))...	35	36.6	-7.1	0	0	0	0	0	0	0	0	1	0	0	0	0	0	0	0	0	0.872758	low
gma-MIR1533-p5_1ss13AT	AATAAAAATAATTATGATA	19	NC_026658.1	-	7829243	7829278	5'	New	gp2b	.......((((..((((......))))..))))...	26	13.9	-2.6	0	0	0	0	0	0	0	2	0	0	0	0	0	0	0	0	7.06304	0	low
gma-miR156a_L+1	ATGACAGAAGAGAGTGAGCAC	21	NC_026657.1	-	6447712	6447784	5'	Diff	gp2b	...(((((((((((...(((...((((((.(((((...))))).))))..))..)))..)))))))))))...	67	49.3	-24.8	0.5	1	1.5	0.5	1	0	3	0	0.5	0.61899	0.786196	0.997311	0.373385	0.755229	0	2.09528	0	0.436379	low
gma-miR156aa_L-1R+3	TTGGAGTGAAGGGAGCTCCT	20	NC_026660.1	-	3858754	3858778	5'	Diff	gp2b	..(((((((.......)))))))..	21	48	-8.3	0	0	0	0	0.5	0	0	0	0	0	0	0	0	0.377614	0	0	0	0	low
gma-miR156c_1ss1TA	ATGACAGAAGATAGAGAGCAC	21	NC_026657.1	-	22276758	22276825	5'	Diff	gp2b	.....(((((..(((.((.(((..(((((....)))))(((....)))))).)).)))..)))))...	60	51.5	-21	0	1	0.5	0	0	0	1	0	0	0	0.786196	0.332437	0	0	0	0.698425	0	0	low
gma-MIR156d-p3_1ss14AG	TGTCATCACCTTCGGCCTCCA	21	NC_026661.1	+	841005	841030	3'	New	gp2b	...((((....))))...........	12	57.7	-4.7	0	1	5	1	0	3	1	1	0	0	0.786196	3.32437	0.746771	0	3.34316	0.698425	3.53152	0	low
gma-miR159a-5p_L-2R-1	GCTCCTTGAAGTCCAATT	18	NC_026657.1	-	4962884	4962916	5'	Diff	gp2b	...(((((...(((((....))))))))))...	27	42.4	-8.6	6	24	42	21	19	13	28	3	1	7.42788	18.8687	27.9247	15.6822	14.3493	14.487	19.5559	10.5946	0.872758	middle
gma-MIR159e-p3_1ss1AT	TATTGAGGATCTTACTGG	18	NC_026660.1	+	754670	754701	3'	New	gp2b	...(((((..(......)..))))).......	22	40.6	-4.9	0	0	0	0	0	0	0	2	0	0	0	0	0	0	0	0	7.06304	0	low
gma-miR160a-3p_L-1R+2	CGTATGAGGAGCCAAGCATATT	22	NC_026660.1	+	18254079	18254173	3'	Diff	gp2a	...((((((.(((((((..(((((((((..(..(((.((.((.((.......)).)))))))..)..)))))))))..))))))).))))))...	89	55.8	-45.2	0	0	0	0	0	0	1	0	0	0	0	0	0	0	0	0.698425	0	0	low
gma-MIR164e-p5_1ss1GT	TCAACTCTCTCGGCTCTCTTT	21	NC_026658.1	+	3403549	3403624	5'	New	gp2b	.........((((..........((((.((((...))))))))........(((......)))......))))...	64	36.8	-6.1	0	0	0	0	2	0	0	0	0	0	0	0	0	1.51046	0	0	0	0	low
gma-MIR166m-p3	TCGCGGACCAGGCTTCATTCC	21	NC_026660.1	+	19158825	19158928	3'	New	gp2b	.((((((((.((((((..(((...(((.((((..((((.........))))..)))).)))......)))..))))))))))))))....((........))..	85	32.7	-20.2	30.5	142.5	218.5	110.5	203	86	83.5	30.5	103	37.7584	112.033	145.275	82.5182	153.311	95.8372	58.3185	107.711	89.8941	middle
gma-miR167h_L+1R-3	GATCATGCTGGCAGCTTCAACT	22	NC_026656.1	+	11090146	11090265	3'	Diff	gp2b	..((((((...(((((..((.(((((((.(((((((((((((.((((.((((.(((.......)))))))..)))).)))))))))).))).))))))).))..)))))..))))))...	115	44.2	-47.6	0	0	0	2	3	0.5	0	0	0	0	0	0	1.49354	2.26569	0.557193	0	0	0	low
gma-miR167h_L+2R-4_1	AGATCATGCTGGCAGCTTCAAC	22	NC_026657.1	+	9637633	9637732	5'	Diff	gp2b	....((((.(..((..((((((......((((....))))...))))))(((((((........)))))))...............).)..).))))...	93	36	-18.8	0	0	1	2	0	0	0	0	0	0	0	0.664874	1.49354	0	0	0	0	0	low
gma-miR167h_L+2R-4_2	NGATCATGCTGGCAGCTTCAAC	22	NC_026660.1	-	28939396	28939514	3'	Diff	gp2a	(((((((..(((((...((((((((((.((((((.((((.(((((((((................)))))....)))))))).)))).)).))))))))))...))))))))))))...	116	42	-44	0	0	1	2	0	0	0	0	0	0	0	0.664874	1.49354	0	0	0	0	0	low
gma-miR167h_L-1R-1_1ss23GC	TCATGCTGGCAGCTTCAACTGC	22	NC_026661.1	-	14060823	14060918	3'	Diff	gp2b	...(((((((.(((..((((((...(((((..(..((((.......))))..)..)))))((.......)).))))))..))).))))))).....	88	54.2	-33.5	0	0	0.5	0	0.5	0	0	0	0	0	0	0.332437	0	0.377614	0	0	0	0	low
gma-miR167h_R-3_1ss19AC	ATCATGCTGGCAGCTTCACCT	21	NC_026661.1	-	14051626	14051668	3'	Diff	gp2b	...(((((((((...........)).)))))))..........	30	53.5	-10	0	0	1	0.5	3	0	0	0	0	0	0	0.664874	0.373385	2.26569	0	0	0	0	low
gma-MIR167h-p5_1ss2AC	TCAGATCATGCTGGCAGCTTC	21	NC_026655.1	+	28512425	28512448	5'	New	gp2b	((((......))))..........	14	50	-1.6	0	0	0.5	0	0	0	0	0	0	0	0	0.332437	0	0	0	0	0	0	low
gma-MIR169g-p3_1ss13CT	CTTCTTCTTCTTTTTTCAC	19	NC_026658.1	-	14343608	14343648	3'	New	gp2b	........((((........................)))).	32	36.6	-0.8	0	0	0	0	0	0	0	1	0	0	0	0	0	0	0	0	3.53152	0	low
gma-MIR169g-p5_1ss13CA	CTTCTTCTTCTTATTCTTCTTTC	23	NC_026659.1	-	18602395	18602497	5'	New	gp2b	...........................................................................(((((.((((((....))))))))))).	1	26.2	-4.6	0.5	0	0	0	0	1	0	0	0	0.61899	0	0	0	0	1.11439	0	0	0	low
gma-miR171n_R-1_1ss18CT	TTGAGCCGCGTCAATATTTT	20					3'	Diff	gp3	................((((((.(((((((((((((((.(((((((....((((.((((..............)))).))))....))))))).))))))))))))))).)))).)).................	101	37.3	-41.9	4	3	2	0	4	2	14	2	1	4.95192	2.35859	1.32975	0	3.02092	2.22877	9.77796	7.06304	0.872758	low
gma-miR172a_R+3	AGAATCTTGATGATGCTGCATCCA	24					3'	Diff	gp3	((.(((((((((.(((((((((((.((..(((.......((((.((((((((((....))))))))))...))))......)))...)).))))))))))).))))))))).))	114	39.5	-45.2	0	0	0	1	0	0	0	0	0	0	0	0	0.746771	0	0	0	0	0	low
gma-MIR172b-p3_1ss3TG	TTGTGATGTGAGAATCTTGAT	21	NC_026658.1	-	22223624	22223696	3'	New	gp2b	..(((((((..((((...((((.((.(.....).)).))))))))(((((....))))).......)))))))	14	35.6	-14.6	0	0	0	0	1	0	0	1	0	0	0	0	0	0.755229	0	0	3.53152	0	low
gma-miR172g_L+1	TGCAGCACCATCAAGATTCAC	21					5'	Diff	gp3	((.(((((((((.(((((((((((.((..(((.......((((.((((((((((....))))))))))...))))......)))...)).))))))))))).))))))))).))	114	39.5	-45.2	0	0	0	0	2	0	0	0	4	0	0	0	0	1.51046	0	0	0	3.49103	low
gma-MIR319d-p5_1ss8TC	CTTCCTTCAGCCCACACAT	19	NC_026657.1	-	19965553	19965620	5'	New	gp2b	.....(((((((...((.((..((........))..)).))........((.....))..))))))).	62	45.6	-11.9	0	0.5	0	0	0	0	1	1	0	0	0.393098	0	0	0	0	0.698425	3.53152	0	low
gma-MIR319h-p5_1ss9TG	ATTCGGCTGCATGATATG	18	NW_011953819.1	-	12871	12998	5'	New	gp2b	...(((((...((.((..((((.((((((((((((...(((.((((((.((((((....)))))).))))))............))).....)))))).)))).)))))....)..)).))..)))))	125	63.3	-41	0	0	0	0	0	0	0	0	2	0	0	0	0	0	0	0	0	1.74552	low
gma-MIR319o-p3_1ss3CT	TGTTAGTGTAATTGTGTG	18	NC_026660.1	+	9905880	9905939	3'	New	gp2b	...((..(((..(((((...((((........))))..)))))..)))..))........	49	40	-12.6	0	0	0	0	0	0	0	3	0	0	0	0	0	0	0	0	10.5946	0	middle
gma-MIR394a-p5_1ss10TA	TACTCTCTCACTCTCTCTCTC	21	NC_026657.1	-	9051747	9051820	5'	New	gp2b	.....(((...(((((((((...((((((((.((....)).))))))))........)))))))))..)))...	66	35.1	-21.7	0	0	0	0.5	0	0.5	0	0	0	0	0	0	0.373385	0	0.557193	0	0	0	low
gma-MIR394a-p5_1ss18TC	CTCTCTCTCTCTCTCTCCACC	21	NC_026656.1	+	17990220	17990320	5'	New	gp2b	........................(((((.(((....((........))....((.(((((((((....)))..)))))).))........)))..)))))	1	47.5	-10.1	0	0	0	0	0	1	0	0	0	0	0	0	0	0	1.11439	0	0	0	low
gma-MIR394a-p5_1ss18TC	CTCTCTCTCTCTCTCTCCACC	21	NC_026660.1	+	26959114	26959214	5'	New	gp2b	................((((.........(((((.............)))))..................((............)).))))..........	75	55.4	-6.6	0	0	0	0	0	1	0	0	0	0	0	0	0	0	1.11439	0	0	0	low
gma-MIR394a-p5_1ss19AT	CTCTCTCTCTCTCTCTCTTCCC	22	NC_026661.1	+	12854813	12854905	5'	New	gp2b	.................((((...(((((...((((((.......(((.....)))..((((.....)))).)))))))))))...))))...	73	33.3	-11.7	0	0	0	0	0	0	0	0	1	0	0	0	0	0	0	0	0	0.872758	low
gma-MIR394a-p5_1ss19TA	CTACTCTCTCTCTCTCTCACTC	22	NC_026657.1	-	492679	492780	5'	New	gp2b	....(((...................(((((....)))))((((((....)))))).................................)))..........	88	54.9	-12.2	0	0	0	0	2	0	0	0	0	0	0	0	0	1.51046	0	0	0	0	low
gma-MIR394a-p5_1ss20CT	CTACTCTCTCTCTCTCTCTTTCT	23	NC_026660.1	-	20130972	20131074	5'	New	gp2b	.(((........................(((.......)))........((((((....))))))....)))...............................	71	32	-3.7	0	0	0	0	1	0	0	0	0	0	0	0	0	0.755229	0	0	0	0	low
gma-MIR394c-p5_1ss19TC	CCATGGATCTCTCTCTCTCTT	21	NC_026661.1	-	3020629	3020651	5'	New	gp2b	....(((......))).......	12	43.5	0.6	0	0	1	0	0	0	0	0	1	0	0	0.664874	0	0	0	0	0	0.872758	low
gma-MIR4391-p5_1ss13CG	TAAGAAGAAGAAGAATTT	18	NC_026656.1	-	19043314	19043363	5'	New	gp2b	......(((((((..(((((...((....))..)))))..)))))))...	41	30	-7	0	0	0	0	0	0	2	0	0	0	0	0	0	0	0	1.39685	0	0	low
gma-miR4414a-5p_R+1	AGCTGCTGACTCGTTGGCTCG	21					5'	Diff	gp3	((((((...(((((.(((..(((((((.(((..((..((((((...((((......)))).(((......)))...........))))))..))..))).)))))))..))).)))))..))))))..	126	49.2	-48.9	0	0	3	0	0	0	4	1.66667	2.33333	0	0	1.99462	0	0	0	2.7937	5.88587	2.03644	low
gma-MIR482e-p5_1ss3CG	CAGTGTTTTTCCTCTCTTT	19	NC_026656.1	-	5691845	5691923	5'	New	gp2b	..........((((((.....((......))........((((..((((((....))))))..))))...))))))...	66	24.1	-7.8	0	0	0	0	0	0.5	0	0.5	0	0	0	0	0	0	0.557193	0	1.76576	0	low
gma-miR4995_L-2R+3	GCAGTGGCTTGGTTAAGGGAAC	22	NC_007144.1	+	106600	106644	5'	Diff	gp2b	..............((((((((...((....))))).)))))...	28	57.8	-11.8	77.5	14.5	18.5	103	251.5	180.5	9	214	176.5	95.9435	11.3998	12.3002	76.9174	189.94	201.147	6.28583	755.745	154.042	middle
gma-MIR4995-p3_1ss15GC	CTTGGTTAAGGGAACCCA	18	NC_007144.1	+	106600	106644	3'	New	gp2b	..............((((((((...((....))))).)))))...	28	57.8	-11.8	6	1.5	1	7.5	11.5	10	2	27.5	6.5	7.42788	1.17929	0.664874	5.60078	8.68513	11.1439	1.39685	97.1168	5.67293	middle
gma-MIR4995-p5	CATAGGCAGTGGCTTGGTT	19	NC_016005.1	-	511722	511771	5'	New	gp2b	.........((..(((((((((...((....))))).))))))..))...	38	56	-16	48	8.5	11.5	51.5	137.5	98	3.5	133.5	95.5	59.423	6.68266	7.64605	38.4587	103.844	109.21	2.44449	471.458	83.3484	middle
gma-MIR5032-p3	TATAATGAAATAGAGCCACTTT	22	NC_026661.1	-	562664	562695	3'	New	gp2b	.((.(((..(((......)))...)))))...	28	34.4	-2.6	0	0.5	0	2.5	2.5	0.5	0	0	0	0	0.393098	0	1.86693	1.88807	0.557193	0	0	0	low
gma-MIR5032-p5_1	ATGAAATAGAGCCACTTT	18	NC_007144.1	-	110552	110652	5'	New	gp2b	...........((((....((((((((.((((((........)))))).(((((((...........)))))))..............)))))))))))).	89	46.5	-30.1	0	0.5	0	2.5	2.5	0.5	0	0	0	0	0.393098	0	1.86693	1.88807	0.557193	0	0	0	low
gma-MIR5032-p5_1ss7TG	TGGATGGAATATAATGAAAT	20	NC_026661.1	-	562664	562695	5'	New	gp2b	.((.(((..(((......)))...)))))...	28	34.4	-2.6	0	0	0	1.5	0	0	0	0	0	0	0	0	1.12016	0	0	0	0	0	low
gma-MIR5368-p3_1ss1AN	NGCTAGAATTCTAACCTTGTG	21	NC_026655.1	-	16356402	16356502	3'	New	gp2b	...(((((....(((((((((((..(((((((((((.....))))))..(((((((....))))))).)))))....)))....))))).))))))))...	95	47.5	-30.5	0	0	0	0	0	1	0	7	3	0	0	0	0	0	1.11439	0	24.7206	2.61827	middle
gma-MIR5368-p3_1ss3GA	CCAAGGGACAGTCTCAGGT	19	NC_016005.1	+	461000	461129	3'	New	gp2b	((.(((....)))...((((......))))...))...............(((((.((..(((.((((((..(((((..((.((((.....)))).))..)).)))..)))))))))..)).)))))...	77	54.6	-42.4	45	9	10	29.5	93	30	8.5	113.5	121.5	55.7091	7.07576	6.64874	22.0297	70.2363	33.4316	5.93662	400.827	106.04	middle
gma-MIR5368-p3_1ss8AC	GGGGGCCCGAGCCATCAGA	19	NC_007144.1	-	133787	133887	3'	New	gp2b	....(((.((((...((((.(((((((....((.(((..((.....))...))).))....(((((....)))))))))))))))))))).))).......	90	62.4	-42.1	0	0	0	0	0.5	0	0	0	0.5	0	0	0	0	0.377614	0	0	0	0.436379	low
gma-MIR5368-p5_1ss10AG	CTTTCCTGCGCAGCTTAGGTGGA	23	NC_026659.1	+	20947250	20947280	5'	New	gp2b	(((((((.(((.......)))..))).))))	31	58.1	-5.2	6	0	2	14	17	23	2	17	13	7.42788	0	1.32975	10.4548	12.8389	25.6309	1.39685	60.0358	11.3459	middle
gma-MIR5368-p5_1ss14CT	TTCTAACCTTGTGTCAGGAC	20	NC_007144.1	+	108169	108298	5'	New	gp2b	...(((.....(((..((((......)))).)))....))).........(((((.((..(((.((((((..(((((..((.((((.....)))).))..)).)))..)))))))))..)).)))))...	77	54.6	-43.1	411	166.5	161	685	1711	839.5	212.5	2740	4730.5	508.81	130.902	107.045	511.538	1292.2	935.527	148.415	9676.36	4128.58	high
gma-MIR5368-p5_1ss14CT	TTCTAACCTTGTGTCAGGAC	20	NC_016005.1	+	461000	461129	5'	New	gp2b	((.(((....)))...((((......))))...))...............(((((.((..(((.((((((..(((((..((.((((.....)))).))..)).)))..)))))))))..)).)))))...	77	54.6	-42.4	411	166.5	161	685	1711	839.5	212.5	2740	4730.5	508.81	130.902	107.045	511.538	1292.2	935.527	148.415	9676.36	4128.58	high
gma-MIR5368-p5_1ss17CA	GAGATACCACTCTGGAAGAGC	21	NC_026656.1	-	18670837	18670933	5'	New	gp2b	..(((((...(((..((((......)))).)))..))))).....((((.(((..((((..((((....))))....)))).....)))))))....	38	49.5	-31.1	101.5	49	31.5	193.5	410	189	33	607.5	754	125.655	38.5236	20.9435	144.5	309.644	210.619	23.048	2145.4	658.06	high
gma-MIR5368-p5_1ss6TC	CTGTTCCCTGGGATTGGCTTT	21	NC_007144.1	-	133787	133887	5'	New	gp2b	....(((.((((...((((.(((((((....((.(((..((.....))...))).))....(((((....)))))))))))))))))))).))).......	90	62.4	-42.1	222	13	24	224	649	494	29	495	554	274.832	10.2205	15.957	167.277	490.144	550.506	20.2543	1748.1	483.508	high
gma-miR5377b_L-6_1ss9TG	TGGAGAATGTTCAACATT	18					3'	Diff	gp3	..((.((((((((((((((..(((((((((((((..........)))))))))))))..)))))))))))))).))..	74	38.5	-43.4	0	0	0	0	0	0	0	0	1	0	0	0	0	0	0	0	0	0.872758	low
gma-miR6300_L+5R+1_1	AACAAGTCGTTGTAGTATAGTGGT	24	NC_026658.1	-	22161872	22161964	5'	Diff	gp2b	...(((((((....((((.....)))).....))))))).........((((.(((((....)))))(((((.......)))))....)))).	36	52.7	-28.3	0.5	2	2.5	3	16	3.5	1.5	12	5.5	0.61899	1.57239	1.66219	2.24031	12.0837	3.90035	1.04764	42.3782	4.80017	middle
gma-miR6300_L+5R+1_2	ATCAAGTCGTTGTAGTATAGTGGT	24	NC_026659.1	-	3901624	3901702	5'	Diff	gp2b	.....((((((((.......(((.((.....((((...(((((....))))).)))).....)).)))))))))))...	71	59.5	-26.6	0.5	2	2.5	3	16	3.5	1.5	12	5.5	0.61899	1.57239	1.66219	2.24031	12.0837	3.90035	1.04764	42.3782	4.80017	middle
gma-miR6300_L-1R+1_1	TCGTTGTAGTATAGTGGC	18	NC_026661.1	-	17494617	17494726	5'	Diff	gp2b	...((((..((((..(((((((.........((((.....)))))))))))..))))..))))..((((.(((((....)))))(((((.......)))))....)))).	60	46.4	-29.9	24.5	56	69	103	90	69	27	956.5	213.5	30.3305	44.027	45.8763	76.9174	67.9706	76.8926	18.8575	3377.9	186.334	high
gma-miR6300_L-1R+1_2	TCGTTGTAGTATAGTGGT	18	NC_026656.1	+	16445099	16445249	3'	Diff	gp2b	...((((...............(((.(((((...))))).))).....((......))...........))))......(((((((.....................((((((.....))))))..(((((.......)))))))))))).	71	42.4	-29.2	24.5	56	69	103	90	69	27	956.5	213.5	30.3305	44.027	45.8763	76.9174	67.9706	76.8926	18.8575	3377.9	186.334	high
gma-miR6300_R+1	GTCGTTGTAGTATAGTGGC	19	NC_026656.1	-	11594654	11594732	5'	Diff	gp2b	.....((((((((.......(((.((.....((((...(((((....))))).)))).....)).)))))))))))...	71	58.2	-26.6	0	2	1	1	1.5	0.5	0.5	6	3.5	0	1.57239	0.664874	0.746771	1.13284	0.557193	0.349213	21.1891	3.05465	middle
gma-miR6300_R+5_1	GTCGTTGTAGTATAGTGGTAAGT	23	NC_026661.1	+	2805698	2805792	5'	Diff	gp2b	.(((((((.....................((((((.....))))))..(((((.......)))))))))))).......................	71	49.5	-25.8	44	102	69	234	140.5	100	36	206.5	151	54.4711	80.1919	45.8763	174.744	106.11	111.439	25.1433	729.259	131.786	middle
gma-miR6300_R+5_1ss1GN	NTCGTTGTAGTATAGTGGTAAGT	23	NC_026659.1	-	3901758	3901834	5'	Diff	gp2b	...(((((((.....................((((((.....))))))..(((((.......))))))))))))...	71	59.7	-25.8	1.5	1.5	1.5	5	6	1.5	3	17.5	6	1.85697	1.17929	0.997311	3.73385	4.53137	1.67158	2.09528	61.8016	5.23655	middle
gma-miR6300_R+5_2	GTCGTTGTAGTATAGTGGTGAGT	23	NC_026656.1	+	11405927	11406006	5'	Diff	gp2b	.....((((((((.......(((.((.....((((...(((((....))))).)))).....)).)))))))))))....	71	58.8	-26.6	44	102	69	234	140.5	100	36	206.5	151	54.4711	80.1919	45.8763	174.744	106.11	111.439	25.1433	729.259	131.786	middle
gma-miR6300_R+6_1ss1GN	NTCGTTGTAGTATAGTGGTAAGTA	24	NC_026661.1	-	2700046	2700163	5'	Diff	gp2b	...(((((.....((((..(((...(((((..((((......))))..)))))))).))))....)))))...((((.(((((....)))))(((((.......)))))....)))).	67	47.5	-28.5	0.5	1	1.5	0	2.5	2	1	13	5	0.61899	0.786196	0.997311	0	1.88807	2.22877	0.698425	45.9097	4.36379	middle
gma-miR6300_R+8	GTCGTTGTAGTATAGTGGTAAGTATT	26	NC_026659.1	+	23580618	23580696	5'	Diff	gp2b	.....(((((((.....................((((((.....))))))..(((((.......))))))))))))...	71	57	-25.8	28	77.5	56	155	178.5	104	24.5	312.5	393	34.6634	60.9302	37.233	115.749	134.808	115.896	17.1114	1103.6	342.994	high
gma-miR6300_R+8_1ss1GN_1	NTCGTTGTAGTATAGTGGTAAGTATT	26	NC_026658.1	-	11542487	11542595	5'	Diff	gp2b	...(((((((((((.((.((.((((.....)))))))).))))))))))).............((((.(((((....)))))(((((.......)))))....))))..	47	45.9	-28.6	2	0	2	5.5	1.5	3.5	3.5	12.5	5	2.47596	0	1.32975	4.10724	1.13284	3.90035	2.44449	44.144	4.36379	middle
gma-MIR6300-p3_1ss1GN	NTTGTAGTATAGTGGTAAGTATTCCC	26	NC_026661.1	-	2700046	2700163	3'	New	gp2b	...(((((.....((((..(((...(((((..((((......))))..)))))))).))))....)))))...((((.(((((....)))))(((((.......)))))....)))).	67	47.5	-28.5	0.5	0	2	1	1.5	3.5	0	2.5	4.5	0.61899	0	1.32975	0.746771	1.13284	3.90035	0	8.8288	3.92741	low
gma-MIR6300-p5_1ss1TN_1	NCGTTGTAGTATAGTGGTAAG	21	NC_026655.1	-	2305292	2305368	5'	New	gp2b	...(((((((.....................((((((.....))))))..(((((.......))))))))))))...	71	58.4	-25.8	0	2	0	1	5	1.5	0.5	10	5	0	1.57239	0	0.746771	3.77614	1.67158	0.349213	35.3152	4.36379	middle
gma-MIR6300-p5_2ss1TN19AG	NCGTTGTAGTATAGTGGTGAGTATT	25	NC_026660.1	-	27321051	27321128	5'	New	gp2b	((((((((.......(((.((.....((((...(((((....))))).)))).....)).))))))))))).......	71	57.7	-26.6	0	1	0.5	1	0.5	0.5	0	1	0.5	0	0.786196	0.332437	0.746771	0.377614	0.557193	0	3.53152	0.436379	low
gma-MIR9727-p5_1ss13TC	ATTTTTTGTGTGCCTGCA	18	NC_026659.1	-	362037	362108	5'	New	gp2b	...(((((((.....((((((((....((((((....))))))...))))..))))......)))))))...	66	40.3	-23.6	0	1	0	0	0	0	0	0	0	0	0.786196	0	0	0	0	0	0	0	low
gma-MIR9746g-p5_1ss13AT	ATTGTTATTACTTTTGCA	18	NC_026658.1	+	461792	461865	5'	New	gp2a	...(((((((..(((((..(((((((..(((.(((....))).)))....))))))).))))).)))))))...	68	24.3	-12.3	0	0	0	0	0	0	0	3	1	0	0	0	0	0	0	0	10.5946	0.872758	middle
gra-miR1446_L-3R+1	TCTCTCCCTCAAAGGCTAT	19					5'	Diff	gp3	..(((((.((((((.((..((((.(((((((((((.((((((((..(...(..(....((((....))))...)..)...)..)))))))).)))))).))))).))))..)).)))))).)))))....	124	43.8	-55.1	0	0	0	3	3	0	0	0	0	0	0	0	2.24031	2.26569	0	0	0	0	low
gra-miR166d_L+2R+1_2ss6TG18TC	TTTGAGGGGAATGTTGTCTGGCTC	24	NC_026660.1	+	7030197	7030300	5'	Diff	gp2a	...(((.((((((((..((((((..(((.((((((..(((..((((....)))).........)))...)))))).)))..))))))..)))))))).)))...	98	40.4	-44.3	27	40	55	33	55	21	26	9	15	33.4255	31.4478	36.5681	24.6434	41.5376	23.4021	18.1591	31.7837	13.0914	middle
gra-MIR167a-p3_1ss19AT	CTTTTTTCCTCCCTTTTTT	19	NC_026658.1	-	11707616	11707688	3'	New	gp2b	...((((..(((.((.((((............((((....))))..........)))))).)))..))))...	67	32.9	-11.9	0	0	1	0	0	0	0	0	0	0	0	0.664874	0	0	0	0	0	0	low
gra-MIR398-p5_1ss7GT	ATCTTCTCCATTCCCTTT	18	NC_026657.1	-	31307553	31307653	5'	New	gp2b	...(((((((((((...((((((((.....(((((.......................))))).............))))))))..)))))).)))))...	95	44.6	-22.2	0	0	0	0	0	0	0	1	0	0	0	0	0	0	0	0	3.53152	0	low
gra-MIR482d-p3_1ss5CA	TACAAACACACACACACACAC	21	NC_026656.1	-	19827598	19827630	3'	New	gp2b	...(((((.......))))).............	17	36.4	-0.7	0	0	0	2	0	0	0	0	0	0	0	0	1.49354	0	0	0	0	0	low
gra-MIR482d-p5_1ss1AC	CTATACACACACACACACACACA	23	NC_026656.1	-	15721308	15721410	5'	New	gp2b	..((((...................................((......)).................((((.((....)).))))......)))).......	94	37.9	-0.7	0	0	1	0	0	1	0	0	0	0	0	0.664874	0	0	1.11439	0	0	0	low
gra-MIR482d-p5_1ss1CA	AACACACACACACACACACATAC	23	NC_026661.1	-	14895470	14895572	5'	New	gp2b	..................................((((((((....(((....))).))))).))).(((((((...................)))))))...	1	34	-3.7	0	0	0	0	0	0	0	0	2.5	0	0	0	0	0	0	0	0	2.1819	low
gra-MIR482d-p5_1ss3CG	CAGACACACACACACACACACATA	24	NC_026657.1	-	38516502	38516559	5'	New	gp2b	...................(((((((((((((((.....)))).)))))))))))...	36	25.9	-10.7	0	0	0	0	0	1	0	1	0	0	0	0	0	0	1.11439	0	3.53152	0	low
gra-MIR482-p5_1ss10TC	CACTTCCTCCCCATTTTCT	19	NC_026657.1	-	25076511	25076609	5'	New	gp2b	......(((.((((......((((......))))....(((....)))..........))))............(((((........)))))..)))..	52	39.4	-7.4	0	0.5	0.5	0	0	0	0	0	0	0	0.393098	0.332437	0	0	0	0	0	0	low
gra-miR5207_R-6_1ss4AT	CTTTAGGTGGGTTTGGAT	18					5'	Diff	gp3	..........((((.((((((((((((((((((((((((.(((((((((((...((((..((((....((...((......))...))...)))).))))...))))).)))))).((....))......)))).........)))))))))))))))))))).))))..........	158	47.2	-70.2	0	0	0	0	0	0	0	1	0	0	0	0	0	0	0	0	3.53152	0	low
gra-MIR7494b-p5_1ss15CG	AACAGAGGGAGAAGGAGAAGAGAA	24	NC_026655.1	-	19338701	19338788	5'	New	gp2b	........(..(((((.......((((((((((.((((......)))))))))))))).(((....)))........)))))..)...	77	28.4	-14.5	0	0	0	1	1	1	0	0	0	0	0	0	0.746771	0.755229	1.11439	0	0	0	low
gra-MIR7494c-p3_1ss8TG	CTGCTTCGCCCTTTGTTTTCC	21	NC_016005.1	+	504534	504601	3'	New	gp2b	...((((((..(((((((..(.((((.....)))).)..)))))))..))))))..............	51	61.8	-26.2	0	0	0	0	0	0	1	0	0	0	0	0	0	0	0	0.698425	0	0	low
gra-MIR7504k-p5_1ss10TC	TTAGTTGAACTTGAATTT	18	NC_026656.1	-	100584	100623	5'	New	gp2b	.........(((((((..(((....)))..)))))))...	28	35	-9.6	0	0	0	0	0	0	0	2	0	0	0	0	0	0	0	0	7.06304	0	low
gra-MIR8655-p5_1ss13GA	AATTTATTATATATTCTGA	19	NC_026658.1	+	19095721	19095773	5'	New	gp2b	.................(((....((((..........)))).....)))...	33	32.1	-2.6	0	0	0	0	0	0	0	0	1	0	0	0	0	0	0	0	0	0.872758	low
gra-MIR8664-p3_1ss3CT	TTTTGTCCTTTCGTTCTTT	19	NC_026657.1	-	13009471	13009489	3'	New	gp2b	...((......))......	10	26.3	1.5	0	0	0	1.5	0	0	0	0	0	0	0	0	1.12016	0	0	0	0	0	low
gra-MIR8674b-p3_1ss18GT	TTAGGGTTTAAGGTTTATGGTT	22	NC_026655.1	-	26253072	26253140	3'	New	gp2b	..((((((.((((((((.....(((((........)))))....)).))))))..))))))........	59	24.6	-9.5	0	0	1.5	0	0	0	0	0	0	0	0	0.997311	0	0	0	0	0	0	low
gra-MIR8674b-p5_1ss12AG	CTTAGGGTTTAGGGTTTAGGGTTT	24	NC_026656.1	-	6312384	6312485	5'	New	gp2b	...((.((..((((((............(((((.......................)))))............))))))..))..))...............	33	32.4	-6.9	1	0	0	0.5	1	0.5	0	0	0	1.23798	0	0	0.373385	0.755229	0.557193	0	0	0	low
gra-MIR8674b-p5_1ss9AG	AGGGTTTAGGGTTTAGGGTTTT	22	NC_026657.1	+	27442462	27442557	5'	New	gp2b	...(((((((.((..(((((((((...((((......((..((((........))))..)).......)))).)))))))))..)))))))))...	24	27.1	-17	0	0	2	1	0.5	0	0	0	0	0	0	1.32975	0.746771	0.377614	0	0	0	0	low
gra-MIR8674c-p5_1ss17TC	CCTGAACCTTGAACCCCAA	19	NC_026658.1	-	22334666	22334764	5'	New	gp2b	.......((((.....((......))......((.....))......................................))))................	76	42.4	0.1	1	0	0	0	0	1	0	0	0	1.23798	0	0	0	0	1.11439	0	0	0	low
gra-miR8677_1ss12GT	AATGAATCTAGTTTCTCTCTT	21					5'	Diff	gp3	(((((((((.(((((((((((((((((((((((((........(((((((((.....))))))))).......))))..))))))))))))))))))))).))))).)))).	111	37.5	-55.3	0	1	0	0	0	0	0	0	4	0	0.786196	0	0	0	0	0	0	3.49103	low
gra-miR8716_L-3R-2_1ss5GC	TCTCAAAATGTGAGGCTGT	19					3'	Diff	gp3	..(((((((((.((.(((((.((((((((((((((((((.....(((((((((((...)))))))).))).....)))))))))))))))))).))))))).)))))))))..	109	29.2	-51.4	0	0	1	0	0	0	0	0	0	0	0	0.664874	0	0	0	0	0	0	low
gra-MIR8721a-p5_1ss3TG	ATGAACAATTTTAATAAT	18	NC_026656.1	+	12788178	12788202	5'	New	gp2b	...(((((((.....)))))))...	19	12	-3.9	0	0	0	0	0	0	0	2	0	0	0	0	0	0	0	0	7.06304	0	low
gra-MIR8723b-p5_1ss9GC	TCTCTTCTCCTTCTCCTTTT	20	NC_026659.1	-	11163756	11163852	5'	New	gp2b	....................................((((..((((((...((((....................))))...))))))...))))..	1	37.1	-4.5	0	0	0	0	0	0	2	0	0	0	0	0	0	0	0	1.39685	0	0	low
gra-MIR8726-p3_1ss9CA	TTTTGTCTACTGATTCCAT	19	NC_026659.1	+	8156554	8156619	3'	New	gp2a	...((((((..(((...((((((((((..........))))))..))))...)))..))))))...	60	39.4	-18.9	0	0	0	0	0	0	1	0	1	0	0	0	0	0	0	0.698425	0	0.872758	low
gra-MIR8728-p5_1ss7TC	CAAAATCTTAGGCTCATTTT	20	NC_026656.1	-	8072271	8072318	5'	New	gp2b	.....((((..(((....((((......)))).......)))..))))	43	35.4	-6.2	0	1	0	0	0	0	1	0	0	0	0.786196	0	0	0	0	0.698425	0	0	low
gra-MIR8731-p3_1ss14GA	GAGGAGGAGGGGGAGGGGT	19	NC_026660.1	-	10004926	10004986	3'	New	gp2b	...((((....((((...............................))))....))))...	55	39.3	-6.865	0	0	0	0	0	0.5	0	0	0.5	0	0	0	0	0	0.557193	0	0	0.436379	low
gra-MIR8731-p5_1ss14GA	GAGGAGGAGGGGGAGGGGT	19	NC_026659.1	-	5822333	5822431	5'	New	gp2b	...................((((((((....))))))))..(((((..((..(((((........)))))..)).............))))).......	1	49.5	-18.5	0	0	0	0	0	0.5	0	0	0.5	0	0	0	0	0	0.557193	0	0	0.436379	low
gra-MIR8732-p5_1ss7TA	TTTGAAATTTGAAATTTGA	19	NC_026655.1	+	26512781	26512811	5'	New	gp2b	..........((((((......))))))...	18	12.9	-0.5	0	0	0	0	0	0	0	0	1	0	0	0	0	0	0	0	0	0.872758	low
gra-MIR8737-p5_1ss7AG	TTTAGGGTTTAGGGTTTATT	20	NC_026655.1	+	18046829	18046867	5'	New	gp2b	.....(((((..((((........))))...)))))...	31	28.2	-4.9	0	0	0	0	0	1	0	0	0	0	0	0	0	0	1.11439	0	0	0	low
gra-MIR8737-p5_1ss8AG	GTTTAGGGTTTAGGGTTTATTTT	23	NC_026655.1	-	7593338	7593409	5'	New	gp2b	.....((((...((((...((((....(((((((...))))))).....))))....))))....))))...	64	34.7	-14.7	0	0	0	0	1.5	0	0	0	0	0	0	0	0	1.13284	0	0	0	0	low
gra-MIR8741-p5	CCATCACCATCATCATCTTC	20	NC_026655.1	+	11780837	11780904	5'	New	gp2b	...........((((((((......((.((..(((.....)))..)).)).......))))))))...	54	23.5	-5.9	0	0	0.5	0	0	0	0	0.5	0	0	0	0.332437	0	0	0	0	1.76576	0	low
gra-MIR8751b-p3_1ss1AC	CCATGGCACCGAAAATGT	18	NC_016005.1	-	1063355	1063437	3'	New	gp2b	.((((.((((((.(((........))).........(((......)))....)))))).))))....................	14	50.6	-19.2	2	0	0.5	1.5	1	0.5	0	4.5	2	2.47596	0	0.332437	1.12016	0.755229	0.557193	0	15.8918	1.74552	middle
gra-MIR8757b-p5_1ss18GC	ATTTTGGGTTGGGTCGAC	18	NC_026655.1	-	12144279	12144377	5'	New	gp2b	...((((((((((..((((((..((........))..))))))........(((((((((((...)))))))))))............)))))))))).	95	43.4	-32.6	0	0	0.5	0	0.5	0	0	0	1.5	0	0	0.332437	0	0.377614	0	0	0	1.30914	low
gra-MIR8767a-p5_1ss6TG	TTTTTGTCTTTCTATTTT	18	NC_026656.1	-	6296610	6296707	5'	New	gp2b	..........(((((......)))))....((((...(((((((((.....(((.(..(((....)))..).))).....)))))))))...))))..	16	23.5	-11.9	0	0	0	2	0	0	0	0	0	0	0	0	1.49354	0	0	0	0	0	low
gra-MIR8771e-p5_1ss3CG	CTGTTTTTTCTTTTAGTTT	19	NC_026660.1	-	9560016	9560122	5'	New	gp2b	...(((((((....(((((((((((((..............((((((((((.(((.....))).....)))))))))).....)))))))))))))....)))))))	104	30.8	-24.5	0	0	0	0	0	0	0	2	0	0	0	0	0	0	0	0	7.06304	0	low
gra-MIR8780-p5_1ss12TC	CAAATTTCCTTCCAATTT	18	NC_026661.1	+	17611540	17611578	5'	New	gp2b	................(((((..........)))))...	20	35.9	-3.4	0	0	0	0	0	0	3	0	0	0	0	0	0	0	0	2.09528	0	0	low
gra-MIR8781a-p3_1ss20TA	AAAATATAAATAAAAAGGGACA	22	NC_026656.1	-	6495967	6496021	3'	New	gp2b	...(((((((((((..((((..............))))..))))).))))))...	49	18.2	-5.9	0	0	0	0	2	0	0	0	0	0	0	0	0	1.51046	0	0	0	0	low
gra-MIR8781b-p5_1ss19AC	TGAGGATCAAACTGATAGC	19	NC_026656.1	-	6070405	6070471	5'	New	gp2b	((.((((((.((((((((..((....(((...........)))))...))))))))..)))))))).	66	34.3	-12.6	0	0	1	0	0	0	0	0	0	0	0	0.664874	0	0	0	0	0	0	low
gra-MIR8783-p3_1ss14AC	TTGCTCCTTTTGTCCGTG	18	NC_026661.1	-	4318014	4318062	3'	New	gp2b	...(((((....((((..(((((((...)))))))..)))))))))...	43	49	-16.5	0	0	0	0	0	0	0	2	0	0	0	0	0	0	0	0	7.06304	0	low
gra-MIR8785-p5_1ss11CT	ATGGATGTTGTTGCTGTAAA	20	NC_026657.1	-	28677652	28677746	5'	New	gp2b	...(((((((((.(((....(((((.....((.....(((.(((.....))).))).....))....)))))......)))..)))))))))...	89	36.8	-18.9	0	0	0	0	0	0	0	1	3	0	0	0	0	0	0	0	3.53152	2.61827	low
hbr-miR398_L+2R+1_1ss17TA	CAGGAGCGACCTGAGAACACATGT	24	NC_026655.1	-	24920827	24920937	5'	Diff	gp2a	...(((((((..((....((((.((.((.(((((((((((((((.......(((((.....)))))...))))))))))))))).)).)).))))....)))))))))...	105	40.5	-40.5	0	1	0	0	0	1	0	0	0	0	0.786196	0	0	0	1.11439	0	0	0	low
hbr-MIR476-p3_1ss6GT_1	TCTTTTCAAAGTCCTTTT	18	NW_011953819.1	+	9937	9974	3'	New	gp2b	...(((.(((..((((........))))))).)))...	32	34.2	-2.5	0	0	1	0.5	0	0	0.5	0	0	0	0	0.664874	0.373385	0	0	0.349213	0	0	low
hbr-MIR476-p5_1ss6GT	TCTTTTCAAAGTCCTTTTT	19	NC_026655.1	-	19619996	19620036	5'	New	gp2b	...(((((((....(((((....)))))...)))))))...	35	43.9	-5.1	0	0	1	0.5	0	0	0.5	0	0	0	0	0.664874	0.373385	0	0	0.349213	0	0	low
hbr-MIR6167-p3_1ss18TG	CTTCCACCTGGGTAGATGGGGTCT	24	NC_026660.1	+	27962859	27962901	3'	New	gp2b	...(((((.((((........))))..)))))...........	29	55.8	-12.8	0	0	0	1	0	0	0	0	0	0	0	0	0.746771	0	0	0	0	0	low
hbr-MIR6167-p5	CCAATGGGTCAAAGCTTCCACC	22	NC_026660.1	-	27965572	27965614	5'	New	gp2b	...(((((.((((........))))..)))))...........	29	53.5	-12.8	0	0	2	0	0	0	1	0	0	0	0	1.32975	0	0	0	0.698425	0	0	low
hbr-MIR6167-p5_1ss21TC	CCCAGGTGGAAGCTTTGACCC	21	NC_026660.1	+	27965597	27965684	5'	New	gp2b	..(((((....)))))..(((..((((.(((((((........)))))))..(((((((......)))))))...)).))..)))...	67	48.9	-30.3	2.5	0	2	0	1.5	0	0.5	0	1	3.09495	0	1.32975	0	1.13284	0	0.349213	0	0.872758	low
hbr-MIR6169-p3_1ss6GC	AATTACTATTTCTCTTTT	18	NC_026657.1	+	15095634	15095789	3'	New	gp2b	.((((...((((((((((((((((.....((...(((........)))....)).....)))).........))))))))))))...)).)).((((((...((((((.....)))))).......((((......))))......))))))....	91	37.2	-36.9	0	0	0	0	0	0	0	0	1	0	0	0	0	0	0	0	0	0.872758	low
hbr-MIR6170-p5_1ss12TC	CTTTTCCTTTCCCCTTTTCT	20	NC_026657.1	+	22689686	22689757	5'	New	gp2b	...((((((((.....((....................................)).....))))))))...	66	19.4	-0.404	0	0	0	1	0	0	0	0	0	0	0	0	0.746771	0	0	0	0	0	low
hbr-miR6173_L-2	CCGTAAACGATGGATACT	18	NC_016005.1	+	661767	661871	5'	Diff	gp2b	((..((((((((..........))))))))..)).......((((((((.(((((((..((........))..)))))))...((....))....))))))))..	62	53.3	-37.6	7.5	8	8	7.5	25.5	11	3	247.5	134	9.28485	6.28956	5.31899	5.60078	19.2583	12.2582	2.09528	874.051	116.95	high
hbr-MIR6173-p3_1ss22CA	CGCTGTGCGTATCGACCCGTGAA	23	NC_007144.1	-	138892	139005	3'	New	gp2b	..((((...(((((((..((....(((........)))..))..)))))))......((.(((.(((..(((((((..((........))..)))))))))).))).)))))).	42	53.5	-38.5	0	0	0	0	5.5	0	1	3.5	4	0	0	0	0	4.15376	0	0.698425	12.3603	3.49103	middle
hbr-MIR6173-p3_1ss4CT	CAGTGCTGTAGCTAACGCGTT	21	NC_016005.1	+	661767	661871	3'	New	gp2b	((..((((((((..........))))))))..)).......((((((((.(((((((..((........))..)))))))...((....))....))))))))..	62	53.3	-37.6	20.5	1	7.5	18	25	16	3	132	89	25.3786	0.786196	4.98656	13.4419	18.8807	17.8302	2.09528	466.161	77.6755	middle
hbr-MIR6173-p5_1ss23GC	TTAGATACCCCAGTAGTCCTAACC	24	NC_007144.1	-	138892	139005	5'	New	gp2b	..((((...(((((((..((....(((........)))..))..)))))))......((.(((.(((..(((((((..((........))..)))))))))).))).)))))).	42	53.5	-38.5	0	1	0.5	1.5	2.5	5	0.5	4	3.5	0	0.786196	0.332437	1.12016	1.88807	5.57193	0.349213	14.1261	3.05465	middle
hbr-MIR6174-p5_1ss10TC	CATAACAACCACAAAAAT	18	NC_026655.1	-	19030208	19030310	5'	New	gp2b	...(((((.....((......(((((....))))).....((((((((((((......))).))))....)))))..............))......))))).	99	41.7	-21.6	0	0	0	0	0	0	0	2	0	0	0	0	0	0	0	0	7.06304	0	low
hbr-MIR6483-p3	CCTACCTAATTTTATTGTAGAA	22	NC_016005.1	+	1267643	1267694	3'	New	gp2b	((((...((((....))))..((((......))))...))))..........	42	34.6	-8.5	0.5	0	0	1	0.5	0	0	0	0.5	0.61899	0	0	0.746771	0.377614	0	0	0	0.436379	low
hbr-MIR6483-p3_1ss4GA	ATCATGGATAGGGAACTATAC	21	NC_007144.1	+	64165	64257	3'	New	gp2b	..(((((((((.....((((((((....)))))).)).....)))))))))........((((......))))....................	49	32.3	-13.8	0.5	0	0.5	2.5	1	0	0	2.5	3	0.61899	0	0.332437	1.86693	0.755229	0	0	8.8288	2.61827	low
hbr-MIR6485-p3_1ss18GA	CCTATATATCCACTCATAT	19	NC_016005.1	+	1091654	1091758	3'	New	gp2b	............((((((.......))))))..(((....((((((..((((((........((((((((......)))))))))))))).))))))..)))...	69	32.4	-23.2	0	0	0	0	0	0	0	0	1	0	0	0	0	0	0	0	0	0.872758	low
hbr-MIR6485-p5_1ss4AG	TTCGGCAGATTTGGATTCCTA	21	NC_007144.1	+	154560	154664	5'	New	gp2b	............((((((.......))))))..(((....((((((..((((((........((((((((......)))))))))))))).))))))..)))...	69	32.4	-23.2	1	3.5	9.5	3	6	12.5	6	3	9.5	1.23798	2.75168	6.3163	2.24031	4.53137	13.9298	4.19055	10.5946	8.2912	middle
hpe-miR162a_R+2	TCGATAAACCTCTGCATCCAGTT	23					3'	Diff	gp3	(((((((((((..((((((((.((((((((.(((.((((.(((((((..((((((..(((((....((((..(((.....)))..))))......))))).))))))..))))))).)))).))).)))))))).))))).)))..)))))))........))))...	165	42.3	-62.5	90	116	198	32	92	28	86	18	107	111.418	91.1987	131.645	23.8967	69.4811	31.2028	60.0646	63.5673	93.3851	middle
htu-MIR403e-p5_1ss2AT	TTCTTTTTCTTTGTCTGTTT	20	NC_026658.1	+	23365291	23365393	5'	New	gp2b	...(((...((((..((((((.((((((..(((((((.......((((....))))..........)))).)))..))).))).)))))).))))..)))...	97	36.9	-23.6	0	0	0	0	0.5	0.5	0	0	0	0	0	0	0	0.377614	0.557193	0	0	0	low
lja-MIR11077c-p3_1ss21CG	TTTTCCTTTCCTTTCCTTTCGT	22	NC_026655.1	-	24041797	24041891	3'	New	gp2b	...(((((((.......((((((((((((.....(((((.........((((((....)))))))))))))))))))))))...)))))))....	88	35.8	-20.1	0	0	0	0	2	0	0	0	0	0	0	0	0	1.51046	0	0	0	0	low
lja-MIR11077c-p5_1ss12TC	TTTCCTTTCCTCTCCTTTCCT	21	NC_026660.1	-	7028016	7028116	5'	New	gp2b	...................................................((((.........(((.....))).......))))...............	1	22.8	1.6	0	0.5	0	1	0	0	0	0	0	0	0.393098	0	0.746771	0	0	0	0	0	low
lja-miR11088a-3p_L+1R-2_1ss23GC	NTCTCAACCCAACCCATATTTTC	23	NC_026657.1	-	14034768	14034868	5'	Diff	gp2b	...(((((((((((((.((.....))...........(((.((((((((((........)))))))))).))).............)))))))))))))..	36	45.5	-41.4	0	0	0	0.5	0	0	0	0	0	0	0	0	0.373385	0	0	0	0	0	low
lja-miR11088a-3p_L+1R-3	NTCTCAACCCAACCCATATTTT	22	NC_026657.1	-	14124253	14124296	3'	Diff	gp2b	...(((((((((((((((.....)))))))))))))))......	35	43.2	-26.4	0	0.5	0	0	0	0.5	0	0	0	0	0.393098	0	0	0	0.557193	0	0	0	low
lja-miR11088a-3p_L-1R-1_1ss22GC	CTCAACCCAACCCATATTTTCG	22	NC_026661.1	+	9182849	9182922	5'	Diff	gp2b	........(((((........)))))...((((((((......(((.......)))...)))))))).......	18	44.6	-18	0	0	1	0	2	1	0	0	0	0	0	0.664874	0	1.51046	1.11439	0	0	0	low
lja-miR11088a-3p_L-1R-1_1ss22GT	CTCAACCCAACCCATATTTTTG	22	NC_026659.1	+	14260255	14260299	3'	Diff	gp2b	...(((((((((((((((...))))))))))))))).........	33	46.7	-25.7	0	0	0	0	1	0	0	0	1	0	0	0	0	0.755229	0	0	0	0.872758	low
lja-miR11088a-3p_L-1R-2_1ss17AG	CTCAACCCAACCCATGTTTTG	21	NC_026658.1	-	9491101	9491140	3'	Diff	gp2b	.(((((((((((((...)))))))))))))..........	29	45	-19.3	0	0	0.5	0	0.5	0	0	0	0	0	0	0.332437	0	0.377614	0	0	0	0	low
lja-miR11088a-3p_L-1R-2_1ss22GC	CTCAACCCAACCCATATTTTC	21	NC_026660.1	+	18794691	18794746	3'	Diff	gp2a	...((..((((...((((((((((((....))).)))))))))..))))..))...	50	46.4	-18.5	0	3	3	2	1	0	5	0	2	0	2.35859	1.99462	1.49354	0.755229	0	3.49213	0	1.74552	low
lja-miR11088a-3p_L-1R-2_1ss22GT	CTCAACCCAACCCATATTTTT	21	NC_026657.1	+	19929707	19929749	3'	Diff	gp2b	...((((((((((((((...)))))))))))))).........	31	44.2	-21.7	0	0	0.5	0	2.5	0	0	0.5	0	0	0	0.332437	0	1.88807	0	0	1.76576	0	low
lja-miR11088a-3p_L-1R-2_2ss2CN22GC	NTCAACCCAACCCATATTTTC	21	NC_026655.1	-	6127461	6127524	5'	Diff	gp2b	...((((((..........(((((((((((.((((....)))).)))))))))))))))))...	58	42.2	-23.8	0	0	0	0	0	0	0.5	0	0.5	0	0	0	0	0	0	0.349213	0	0.436379	low
lja-miR11088a-3p_L-1R-3_1ss16TC	CTCAACCCAACCCACATTTT	20	NC_026657.1	-	21273069	21273167	3'	Diff	gp2b	...(((((((.((((......((((((..............................)))))).(((((....)))))..)))).))))))).......	89	36.4	-18.4	0	0	1	0	0	0	0	0	1.5	0	0	0.664874	0	0	0	0	0	1.30914	low
lja-miR11088a-3p_L-1R-3_1ss17AG	CTCAACCCAACCCATGTTTT	20	NC_026660.1	+	8249695	8249738	3'	Diff	gp2b	...((((.((((((..((.....)))))))).))))........	33	47.7	-16.5	0	0	0.5	1.5	0	0	0	0	0	0	0	0.332437	1.12016	0	0	0	0	0	low
lja-miR11088a-3p_L-1R-3_1ss20TC	CTCAACCCAACCCATATTCT	20	NC_026658.1	+	15374442	15374545	5'	Diff	gp2b	...(((......(((((((..((((...((((((((((((((((.((........)).)))))))))))......))))).))))..)))))))....)))...	98	39.4	-32.4	0	0	0	0	0	0	2.5	0	0	0	0	0	0	0	0	1.74606	0	0	low
lja-miR11088a-3p_L-1R-3_1ss4CA	CTAAACCCAACCCATATTTT	20	NC_026658.1	+	14920711	14920749	3'	Diff	gp2b	...(((((((((((.....))...)))))))))......	30	38.5	-15.7	0.5	0	0	0	0.5	0	0	0	0.5	0.61899	0	0	0	0.377614	0	0	0	0.436379	low
lja-miR11088a-3p_L-1R-3_1ss7CT	CTCAATCCAACCCATATTTT	20	NC_026657.1	+	18840135	18840178	3'	Diff	gp2b	...((((((((((((((((...))))))))))))))))......	35	40.9	-24.4	0	1	0	0	0	0	0	0	1	0	0.786196	0	0	0	0	0	0	0.872758	low
lja-miR11088a-3p_L-1R-3_1ss9CA	CTCAACCAAACCCATATTTT	20	NC_026656.1	-	14743361	14743467	5'	Diff	gp2a	...((.((.((((..(((((((((((((((((....(((((.......(((((...............))))))))))))))).))))))))))))..)))))).))	104	35.5	-36.9	0	0	0	0	1	0	0	0	0	0	0	0	0	0.755229	0	0	0	0	low
lja-miR11088a-3p_L-2_1ss22GT	TCAACCCAACCCATATTTTTGC	22	NC_026660.1	+	13374705	13374776	3'	Diff	gp2b	...(((((((.(((.((((..........(((((((((((...))))))))))))))).))))))))))...	66	37.5	-21.9	0	0	2.5	0.5	0	1.5	2	0	0	0	0	1.66219	0.373385	0	1.67158	1.39685	0	0	low
lja-miR11088a-3p_L-3_1ss22GC	CAACCCAACCCATATTTTCGC	21	NC_026657.1	-	17291354	17291469	5'	Diff	gp2a	...................(((((((((((.........)))))))))))............((((((((((((((((((((((((...))))))))))))))))))))))))...	31	44.8	-59.1	0	0	0	0	0	0	1	0	0	0	0	0	0	0	0	0.698425	0	0	low
lja-miR11088a-3p_L-3_1ss22GT	CAACCCAACCCATATTTTTGC	21	NC_026660.1	-	3269217	3269256	3'	Diff	gp2b	...(((((((((........)))))))))...........	26	40	-13.7	0	0	0.5	0	0	1.5	1	0	0	0	0	0.332437	0	0	1.67158	0.698425	0	0	low
lja-miR11088a-3p_R-1_1ss22GC	TCTCAACCCAACCCATATTTTCG	23	NW_011953817.1	+	43703	43806	5'	Diff	gp2b	...((.((((.(((((((((((((.((((....((((((((.(((..((((.......)))).))).))))))))))))..))))))))))))).))))))...	98	41.3	-43	2	0	0	1	0	0	0	0	0	2.47596	0	0	0.746771	0	0	0	0	0	low
lja-miR11088a-3p_R-2_1ss22GC	TCTCAACCCAACCCATATTTTC	22	NC_026660.1	+	23422176	23422235	5'	Diff	gp2b	...((((..((((((((((((((...............)))))))))))))).))))...	54	48.3	-29.9	3.5	4.5	0.5	1.5	1.5	0	5	0	3.5	4.33293	3.53788	0.332437	1.12016	1.13284	0	3.49213	0	3.05465	low
lja-miR11088a-3p_R-2_1ss22GT	TCTCAACCCAACCCATATTTTT	22	NC_026655.1	+	9325542	9325585	3'	Diff	gp2b	...(((((((((((((((...)))))))))))))))........	33	45.5	-25.7	0	1	1	1	0	1	0.5	0	0	0	0.786196	0.664874	0.746771	0	1.11439	0.349213	0	0	low
lja-miR11088a-3p_R-3_1ss15AT	TCTCAACCCAACCCTTATTTT	21	NC_026655.1	-	18278629	18278682	3'	Diff	gp2b	...(((((((....((((((((...........)).)))))).)))))))....	47	42.6	-17.3	0	0	0	0	0	0	0	0.5	1	0	0	0	0	0	0	0	1.76576	0.872758	low
lja-miR11088a-3p_R-3_1ss17AT	TCTCAACCCAACCCATTTTTT	21	NC_026657.1	+	21612748	21612788	3'	Diff	gp2b	...(((((((((((((...))))))))))))).........	29	43.9	-18.7	0	0	0	0	0	0	0.5	0	0.5	0	0	0	0	0	0	0.349213	0	0.436379	low
lja-miR11088a-3p_R-3_1ss18TC	TCTCAACCCAACCCATACTTT	21	NC_026655.1	+	19211943	19212051	5'	Diff	gp2a	...(((((......((((.(((((((((.(((((((((..(((((....................)))))...))))..)))))))))))))).))))...)))))...	103	35.8	-29.3	0	0	2	0	0	0	0	1	0	0	0	1.32975	0	0	0	0	3.53152	0	low
lja-miR11088a-3p_R-3_1ss20TA	TCTCAACCCAACCCATATTAT	21	NC_026656.1	+	2880779	2880845	3'	Diff	gp2b	...((((((((((((((((((((.....................))))))))))))))))))))...	61	43.3	-30.4	0	1	0	0	1	1	0	0	0	0	0.786196	0	0	0.755229	1.11439	0	0	0	low
lja-miR11088a-3p_R-3_1ss2CT	TTTCAACCCAACCCATATTTT	21	NC_026658.1	+	14917060	14917102	3'	Diff	gp2b	...(((((((((((..((...))..))))))))))).......	33	41.9	-23.2	0	0	0.5	0	0	0	1.5	0.5	0	0	0	0.332437	0	0	0	1.04764	1.76576	0	low
lja-miR11088a-3p_R-4_1ss2CT	TTTCAACCCAACCCATATTT	20	NC_026661.1	+	135068	135170	5'	Diff	gp2a	...(((((((((((((((((((((.(((.((.(((((.....((((((.(((....))))))))).....))))))).)))))))))))))))))))))))).	99	37.9	-48.9	0	0	1	0	0	0	1	1	1	0	0	0.664874	0	0	0	0.698425	3.53152	0.872758	low
lja-miR11088a-3p_R-5_1ss12CT	TCTCAACCCAATCCATATT	19	NC_026658.1	+	10740283	10740312	3'	Diff	gp2b	.(((((.....)).))).............	16	36.7	-1.8	0	1	0	0	0	0	1.5	0	0	0	0.786196	0	0	0	0	1.04764	0	0	low
lja-miR11088a-3p_R-5_1ss15AC	TCTCAACCCAACCCCTATT	19	NC_026657.1	-	14107334	14107452	5'	Diff	gp2a	...............((..((((((((((((.((((...)))).))))))))))))..)).....(((.(((((((((((.((((((((...)))))))).))))))))))).)))...	45	41.2	-48.3	0	0	0	0	0	0	1	0	0	0	0	0	0	0	0	0.698425	0	0	low
lja-miR11088a-3p_R-5_1ss2CT	TTTCAACCCAACCCATATT	19	NC_026657.1	+	4335485	4335530	3'	Diff	gp2b	...((((((.((((((.((.....))..)))))).)))))).....	38	45.7	-16.9	0	0	0	0	0	0	0.5	0.5	0	0	0	0	0	0	0	0.349213	1.76576	0	low
lja-miR11088a-5p_L-1R-2_1ss5GT	AATTCGGGTTGGGTTGGG	18					5'	Diff	gp3	(((((((((((..(((((((((((((((((((...............))))...)))).)))))))))))..)))))))))))	83	53	-45.8	0	0	1	0	0	0	0	0	0	0	0	0.664874	0	0	0	0	0	0	low
lja-miR11088a-5p_R-2_1ss6CT	AAATGTGGGTTGGGTTGGG	19	NC_026660.1	+	2699883	2699965	3'	Diff	gp2b	...(((((((..((((((((((((((((..........................)))))))))))))).))..)))))))...	77	39.8	-29.5	0	0	0	0	0	1	0	0	0	0	0	0	0	0	1.11439	0	0	0	low
lja-miR11088b-5p_L+1_1ss21CA	AAATATGGGTTGGGTTGAGAATT	23	NC_026661.1	-	10624697	10624740	3'	Diff	gp2b	...((((((((((((((((......))))))))))))))))...	38	38.6	-26.1	0	0	1	0	0	0	0	0	0	0	0	0.664874	0	0	0	0	0	0	low
lja-miR11088b-5p_L+1R+1_2ss8GA21CA	AAATATGAGTTGGGTTGAGAATTT	24	NC_026660.1	-	11360539	11360578	5'	Diff	gp2b	.....((.(((((((((.((.....)).))))))))).))	35	42.5	-15.6	0	1	0	0	0	0	0	0	0	0	0.786196	0	0	0	0	0	0	0	low
lja-miR11088b-5p_L+2R-1_1ss22CA	AAAATATGGGTTGGGTTGAGAAT	23					5'	Diff	gp3	.(((((((((((((((((((((((...(((....(((............)))..)))..))))))))))))))))))))))).	81	48.2	-43.6	0	2.5	8.5	6	5	3	3.5	0	2	0	1.96549	5.65143	4.48063	3.77614	3.34316	2.44449	0	1.74552	low
lja-MIR11088b-p3_1ss10GA	AAAATATGGATTGGGTTGAGA	21	NC_026655.1	+	8752019	8752057	3'	New	gp2b	..(((((((....(((((......))))))))))))...	34	41	-13.4	0	0	0	0	1	0	0	0	0	0	0	0	0	0.755229	0	0	0	0	low
lja-MIR11088b-p3_1ss18GA	AAAATATGGGTTGGGTTAAGA	21	NC_026657.1	+	17195057	17195154	3'	New	gp2b	...(((((((((((((((((..((((((.((((......(((((((((...)))))))))......)))))))))).)))))))))))))))))....	91	34.7	-35.1	0	0	0	0	1	1	0	0	0	0	0	0	0	0.755229	1.11439	0	0	0	low
lja-MIR11088b-p3_1ss23CA	CAAAATATGGGTTGGGTTGAGAA	23	NC_026660.1	+	2700521	2700617	3'	New	gp2b	(((((((...(((((((.(((.........))).)))))))............(((((((........)))))))......))))))).........	31	41.2	-30.6	0	0	1	1	0	0	0	0	0	0	0	0.664874	0.746771	0	0	0	0	0	low
lja-MIR11088b-p3_1ss2CG	CGAAAATATGGGTTGGGTTGAGA	23	NC_026660.1	+	14129205	14129310	3'	New	gp2b	...((.((((((((((((((((((.((..((((..((((((.((((...)))).))))))((((...))))...))))..)))))))))))))))))))).))...	100	35.8	-41.4	2	4	0.5	3	7	5	2.5	1	6.5	2.47596	3.14478	0.332437	2.24031	5.2866	5.57193	1.74606	3.53152	5.67293	low
lja-MIR11088b-p3_1ss2GC	TCAGCCCAACCCAACCCGT	19	NC_026657.1	-	21456057	21456176	3'	New	gp2a	(((((((....((((((((((((((((((((((((((((((((((..(((...........)))..)))))).)))))))))).)))))).....)))))))...)))))...)))))))	120	39.2	-47.3	0	0	1	0	0	0	0	0	1	0	0	0.664874	0	0	0	0	0	0.872758	low
lja-MIR11088b-p3_1ss6TC	CAAAACATGGGTTGGGTTGAGA	22	NC_026656.1	-	7364636	7364681	3'	New	gp2b	...((((((((((((................))))))))))))...	40	50	-20.1	0	1	0	0	0	0	0	0	0	0	0.786196	0	0	0	0	0	0	0	low
lja-MIR11088b-p5_1ss14TA	CCAACCCAACCCGAATTTT	19	NC_026660.1	-	2915393	2915463	5'	New	gp2b	...((((((((..(((..(((..(((((((((.........))))))))))))..)))..))))))))...	65	39.4	-26.4	0	0	0.5	0.5	0	0	1	0	0	0	0	0.332437	0.373385	0	0	0.698425	0	0	low
lja-MIR11088b-p5_1ss2CG_1	CGAAAATATGGGTTGGGT	18	NC_026655.1	+	28965207	28965259	5'	New	gp2b	........((((((((((((.((.....)).))))))))))))..........	35	52.8	-23	0	0.5	0	0	0.5	0.5	0	1.5	1	0	0.393098	0	0	0.377614	0.557193	0	5.29728	0.872758	low
lja-MIR11088b-p5_1ss2CG_2	CGAAAATATGGGTTGGGTT	19	NC_026658.1	+	3351065	3351110	5'	New	gp2b	........((((((.(((((.(((....)))))))).))))))...	35	43.5	-19.1	0	0.5	0	0	0.5	0.5	0	1.5	1	0	0.393098	0	0	0.377614	0.557193	0	5.29728	0.872758	low
lja-MIR11088b-p5_1ss2CG_3	CGAAAATATGGGTTGGGTTG	20	NC_026656.1	+	14311633	14311680	5'	New	gp2b	........((((((((((((((.....)))..))))))))))).....	35	45.8	-21.6	0	0.5	0	0	0.5	0.5	0	1.5	1	0	0.393098	0	0	0.377614	0.557193	0	5.29728	0.872758	low
lja-MIR11088b-p5_1ss2CG_4	CGAAAATATGGGTTGGGTTGA	21	NC_026657.1	+	14107461	14107501	5'	New	gp2b	........(((((((((..((.....)).)))))))))...	30	43.9	-16.6	0	0.5	0	0	0.5	0.5	0	1.5	1	0	0.393098	0	0	0.377614	0.557193	0	5.29728	0.872758	low
lja-MIR11088b-p5_1ss2CG_5	CGAAAATATGGGTTGGGTTGAG	22	NC_026659.1	+	7288382	7288433	5'	New	gp2b	.......(((((((((((((((............)))))))))))))))...	42	42.3	-23.1	0	0.5	0	0	0.5	0.5	0	1.5	1	0	0.393098	0	0	0.377614	0.557193	0	5.29728	0.872758	low
lja-MIR11097d-p3_1ss14CT	ATGTGGCAGAATTTAATTGGGCGA	24	NC_026661.1	-	347276	347394	3'	New	gp2b	.(((...(((((..((..((((((((................(((..((((.......))))..))).(((((..(......)..)))))))))))))..))..)))))....)))...	115	26.9	-16.4	0.5	1.5	1	1	1	0	0	0	0	0.61899	1.17929	0.664874	0.746771	0.755229	0	0	0	0	low
lja-MIR11108x-p5_1ss9TG	AATTTTTAGATTTTATTT	18	NC_026660.1	+	24527899	24527968	5'	New	gp2b	...(((....(((((((..((((..((((((....)))..)))..))))....)))))))....)))...	64	20	-9.1	0	0	0	0	2	0	0	0	0	0	0	0	0	1.51046	0	0	0	0	low
lja-MIR11117a-p5_1ss11CT	CTTTCACCTTTTTCCTCTTC	20	NC_026657.1	+	27523192	27523291	5'	New	gp2b	.........................................................(((..((((((..............))))))..))).......	1	46	-7	0	0	0	0	1	0	0	0	0	0	0	0	0	0.755229	0	0	0	0	low
lja-MIR11117a-p5_1ss2GT	GTTTTAAGGATTTGAGTT	18	NC_026660.1	+	19088554	19088625	5'	New	gp2b	.....(((((((..(((....((..(((((((((....))))).))))))..)))..).)))))).......	60	37.5	-13.5	0	0	0	0	0	0	0	2	0	0	0	0	0	0	0	0	7.06304	0	low
lja-MIR11126-p3_1ss16AC	GTTTTTCTCAGCCAACGA	18	NC_026655.1	-	1744954	1744977	3'	New	gp2b	...((((((......))))))...	18	45.8	-4.3	0	0	0	0	0	0	0	2	0	0	0	0	0	0	0	0	7.06304	0	low
lja-MIR11130-p3_1ss7TA	GAAGCAACTCCAAGACAT	18	NC_026658.1	-	8567388	8567507	3'	New	gp2a	..(((((((((...((((((((((((....((((...(((((..((((....(((.((((...)))).)))...))))..))))).))))...)))))))))..)))..)))))))))..	116	38.3	-39	0	0	2	0	0	0	0	0	0	0	0	1.32975	0	0	0	0	0	0	low
lja-MIR11134-p5_1ss9TC	ACCAATTTCTTGTTTTCT	18	NC_026657.1	-	28990629	28990690	5'	New	gp2b	...(((((((.....((.......((((.........))))....)).....)))))))...	56	30.6	-8.8	0	0	0	0	0	0	0	4.5	1.5	0	0	0	0	0	0	0	15.8918	1.30914	middle
lja-miR164-5p_L-1R+5	CGCTGGAGAAGCAGGGCACGTGCT	24					5'	Diff	gp3	(((((....(((((..((((((.((((((((..(((((((.((((((((..((..(((.......))).)))))))))).)))))))..)))))))).))).)))..)))))..)))))	119	48.7	-53.8	0	0	0	3.66667	0.833333	0.333333	3.2	0	0	0	0	0	2.73816	0.629357	0.371462	2.23496	0	0	low
lja-MIR171a-p5_1ss2CA	AAAAAACACATACACACA	18	NC_026657.1	+	30273811	30273881	5'	New	gp2b	...(((((((((((((((...............................))))))))....)))))))...	65	22.5	-5.565	0	0	0	0	0	0	0	0	1.5	0	0	0	0	0	0	0	0	1.30914	low
lja-MIR7518-p3_1ss4TG	TTGGTCAAAGTTTTCATTTTT	21	NC_026655.1	+	26692218	26692276	3'	New	gp2b	...(((((((....(((((((((..(((((....)))))))))))))).)))))))...	53	27.1	-10.7	0	0	1	0	0	0	0	0	0	0	0	0.664874	0	0	0	0	0	0	low
lja-MIR7519-p3_1ss2CG_1	TGAAAATATGGGTTGGGTTGA	21	NC_026659.1	+	5919176	5919211	3'	New	gp2b	...(((((((((((........)))))))))))...	30	44.4	-18.3	0	0	0	0	0	0	1	0	0	0	0	0	0	0	0	0.698425	0	0	low
lja-MIR7519-p3_1ss2CG_2	TGAAAATATGGGTTGGGTTGAG	22	NC_026661.1	+	135068	135170	3'	New	gp2a	...(((((((((((((((((((((.(((.((.(((((.....((((((.(((....))))))))).....))))))).)))))))))))))))))))))))).	99	37.9	-48.9	0	0	0	0	0	0	1	0	0	0	0	0	0	0	0	0.698425	0	0	low
lja-MIR7519-p3_1ss2CT	TTAAAATATGGGTTGGGTTGA	21	NC_026656.1	-	11016910	11017014	3'	New	gp2a	((((((((((((((((((((...(((((((.((((((.(((.(((..........))).))).))))))))...)))))...))))))))))))))))))))...	102	39	-47.5	0	1	0	0	0	0	0	0	0.5	0	0.786196	0	0	0	0	0	0	0.436379	low
lja-miR7528_L-3_1ss22TC	AAATGCTAATCTGAAGCTC	19	NC_026661.1	-	15325758	15325829	5'	Diff	gp2b	....(((((..(((((........((((.................))))........)))))..)))))...	65	33.3	-7.7	2	2	26	5.5	9	9.5	16.5	39.5	31.5	2.47596	1.57239	17.2867	4.10724	6.79706	10.5867	11.524	139.495	27.4919	middle
lja-MIR7528-p5_1ss11GA	AGAATGTGCCAAAATGCTA	19	NC_026660.1	+	25053476	25053498	5'	New	gp2b	......(((.(.....).)))..	15	43.5	-0.9	0	0	0	0	0	0	0	1	0.5	0	0	0	0	0	0	0	3.53152	0.436379	low
lja-MIR7528-p5_1ss18TG	ACATGGGTTGTTGTTGCG	18	NC_026661.1	-	14956615	14956667	5'	New	gp2b	.....(((..(((..(((((....)))))..)))...))).............	35	41.5	-7.2	0	0	0	0	0	0	0	1	0	0	0	0	0	0	0	0	3.53152	0	low
lja-MIR7533d-p5_1ss6AT	GAGACTTTGATTTTGAAATTT	21	NC_026657.1	-	3873647	3873735	5'	New	gp2b	...(((((((...((((..((..((((((...((..((.((((......))))..))..))...)))))).))..)))))))))))...	83	27	-16.9	0	0	0	0	0	4	2	0	0	0	0	0	0	0	4.45754	1.39685	0	0	low
lja-MIR7534-p5_1ss16CT	TTTGCAGCAACTTGATTA	18	NC_026657.1	-	34524350	34524404	5'	New	gp2b	...((.((((((((..((((..(((.......))).))))..))))))))))...	49	43.6	-17.9	0	2	2	3	2	0	1	0	1	0	1.57239	1.32975	2.24031	1.51046	0	0.698425	0	0.872758	low
lja-MIR7539-p3_1ss9CG	TTGGGGTCGTGGGTTCGAA	19	NC_026657.1	+	7714160	7714249	3'	New	gp2b	...(((((((..(..(............(((.((.....)).)))..((.(((((((.......))))))).)))..)..)))))))...	84	55.6	-31.3	0	0	1	0	0	0	0	0	0	0	0	0.664874	0	0	0	0	0	0	low
lja-MIR7539-p5_1ss8TC	TTCATAACACCTCTCTTT	18	NC_026661.1	-	19209912	19210009	5'	New	gp2b	...................(((((((((.......)).))))))).((((.......((..(((((......)))))..))....)))).........	1	30.6	-10.1	0	0	0	0	0	0	0	0	2	0	0	0	0	0	0	0	0	1.74552	low
lja-MIR7540a-p5_1ss19AT	AGAAGGAAGAGAGAAATGT	19	NC_026659.1	-	23468623	23468721	5'	New	gp2b	.....................((((((............................))))))......................................	1	38.4	-3.6	0	0	0	0	1	0	0	0	0	0	0	0	0	0.755229	0	0	0	0	low
lja-MIR7540a-p5_1ss3AT	TTTTCTCTCTCTTCTTATTTC	21	NC_026659.1	+	11095541	11095641	5'	New	gp2b	.....................................................((.............))...............................	1	33.7	2.9	0	0	0	0	1	0	0	0	0	0	0	0	0	0.755229	0	0	0	0	low
lja-MIR7540a-p5_1ss3AT	TTTTCTCTCTCTTCTTATTTC	21	NC_026659.1	-	9909820	9909931	5'	New	gp2b	...((((((.(((((...(((..........((((.((..(((.((((((..............)))))).)))..))....)))).........)))..))))).))))))	109	28.6	-11.3	0	0	0	0	1	0	0	0	0	0	0	0	0	0.755229	0	0	0	0	low
lus-MIR156a-p5_1ss13TA	CTTATCTCCTCCACCTCCTCC	21	NC_026656.1	+	816424	816524	5'	New	gp2b	...................................................(((((((.(((.((..........)).))).))))).))...........	1	61.4	-10.9	0	2.5	2.5	0	4	2	0.5	0.5	0	0	1.96549	1.66219	0	3.02092	2.22877	0.349213	1.76576	0	low
lus-MIR156a-p5_1ss1TC	CATCTCCTCCTCCTCCTCCTT	21	NC_026657.1	-	8213002	8213054	5'	New	gp2b	..................((((((.(((..........)))..).)))))...	32	56.6	-4.2	0	0	0	0	0	0	0	0	2	0	0	0	0	0	0	0	0	1.74552	low
lus-MIR156d-p3_1ss7TC	CTGTGTCTCTTCAGCCTTT	19	NC_026656.1	+	9891331	9891353	3'	New	gp2b	...((((........))))....	16	39.1	-4.3	0	0	0	0	0	0	4	0	0	0	0	0	0	0	0	2.7937	0	0	low
lus-MIR156g-p5_1ss4AC	CTCCTCCTTCTTCTTCTTCTT	21	NC_026660.1	+	14005464	14005564	5'	New	gp2b	............((..(((.(((((........(((((.................)))))....((((....))))...))))))))..))..........	79	37.6	-2.2	0	0	0	0.5	0	0	0	0	0.5	0	0	0	0.373385	0	0	0	0	0.436379	low
lus-MIR156g-p5_1ss6TA	TCTTCATCTTCTTCTTCTTGT	21	NC_026660.1	-	8047381	8047441	5'	New	gp2b	.............(..(((((((((..(((((((....)))))))....)))))))))..)	48	39.3	-16.3	0	1	0	0	0	0.5	0.5	0.5	0	0	0.786196	0	0	0	0.557193	0.349213	1.76576	0	low
lus-MIR156g-p5_1ss7AT	CTTCTCTTCCTTCTTCTTCT	20	NC_026655.1	+	24334204	24334280	5'	New	gp2b	...(((((...(((..(..((..(((((.....................)))))..))...)..)))..)))))...	71	31.2	-11.1	0	0.5	0.5	0	0	0	0	0	0	0	0.393098	0.332437	0	0	0	0	0	0	low
lus-MIR156g-p5_1ss7TA	TTCTTCATCTTCTTCTTCTTG	21	NC_026659.1	-	19789246	19789303	5'	New	gp2b	.............(((((((((......((........)).....))))))).))...	42	36.2	-5.5	0	0	0	0	0	0.5	0	0.5	0	0	0	0	0	0	0.557193	0	1.76576	0	low
lus-MIR156g-p5_1ss8TC	CTTCTTCCTCTTCTTCTTGTTT	22	NC_026661.1	+	15381492	15381578	5'	New	gp2b	.....(((((((((((...((((((((...(((((....(((....)))....)))))...))).)))))..)))))))).)))...	79	40.2	-24.2	0	0	0	0	0	0	0	0	1.5	0	0	0	0	0	0	0	0	1.30914	low
lus-MIR156i-p5_1ss13TA	TCATCACCTTCAACCATCCT	20	NC_026658.1	+	5999962	6000061	5'	New	gp2b	........((((............(((((....)))))..............(((....(((((....))))).)))..................)))).	91	40	-7.7	0	0	0	0	0	0	0	0	1	0	0	0	0	0	0	0	0	0.872758	low
lus-miR159b_L-3	GGATTGAAGGGAGCTCTC	18	NC_026657.1	+	35058364	35058397	5'	Diff	gp2b	...........(((.((.((....)))))))...	20	55.9	-6.3	0	2	0	0	1	0	0	0	1	0	1.57239	0	0	0.755229	0	0	0	0.872758	low
lus-miR159b_R+3_2ss15AT21CA	TTTGGATTGAAGGGTGCTCTATTT	24	NC_026655.1	+	7870121	7870207	5'	Diff	gp2b	.........((((((.((.....(((((....(((((....((.((((....))))))....))))))).)))...))))))))...	75	51.7	-18.1	0	0	1	0	0	0	1	1	0	0	0	0.664874	0	0	0	0.698425	3.53152	0	low
lus-MIR160d-p5_1ss18GT	TGGGTGGTGGTGGTGGTT	18	NC_026657.1	+	8572662	8572759	5'	New	gp2b	..............(((((........))))).......((.((..((((..(............................)..))))..)).))...	18	65.3	-8.9	0	0	0	0	0	0	0	1	0	0	0	0	0	0	0	0	3.53152	0	low
lus-miR172j_L+1_2ss20CT22AC	TGCAGCATCATCAAGATTCTCC	22	NC_026659.1	-	18168190	18168305	5'	Diff	gp2a	...(((((((..((((...(((.(((((.(((((((((.((((....(((.................)))...)))).))))))))).))))).)))...))))..)))))))...	110	39.7	-41.4	0	0	0	1	0	0	1	0	0	0	0	0	0.746771	0	0	0.698425	0	0	low
lus-MIR393d-p5_1ss13GT	TTCTCCATCTCTTCCTCTA	19	NC_026657.1	+	14149362	14149460	5'	New	gp2b	.....(((((((..................((((....)))).............((((.(((.(((((.....))))).))).))))..)).))))).	93	37.4	-10.8	0	0	0	1	0	0	0	0	0	0	0	0	0.746771	0	0	0	0	0	low
lus-miR396d_L-1_1ss21GT	CCCACAGCTTTATTGAACTT	20	NC_026656.1	+	1372131	1372198	3'	Diff	gp2b	.....((((((.((((.......((..((...........))..))........))))....))))))	63	30.9	-1.6	0	0	0	0	4	0	0	0	0	0	0	0	0	3.02092	0	0	0	0	low
lus-miR396d_L-1R-1	CCCACAGCTTTATTGAACT	19	NC_026655.1	-	12055211	12055260	5'	Diff	gp2b	..((.((((((.(((.....(((.....))).....))).))).))).))	48	38	-3.7	0	0	0	0	2	0	0	0	0	0	0	0	0	1.51046	0	0	0	0	low
lus-MIR530b-p3_1ss8TA	CTTCTTCATCTTCTTCTTAT	20	NC_026659.1	-	26204839	26204942	3'	New	gp2b	...(((((.((....(((..(((((((((((.(((.....(((.(((.......))))))......))).))))))).))))..)))......)).)))))...	98	31.7	-19.8	0	0	2	0	0	0	0	0	0	0	0	1.32975	0	0	0	0	0	0	low
lus-MIR530b-p5_1ss15TG	TCTTCTTCTTCTTCGTCTTA	20	NC_026661.1	+	18083141	18083240	5'	New	gp2b	..............(((....(((......))).....((((((((((........))))).)))))........)))......................	64	35	-3.6	0	0	0	0	0	0	0	0	1	0	0	0	0	0	0	0	0	0.872758	low
lus-MIR530b-p5_1ss16TC	TTCTTCTTCTTCTTCCTATG	20	NC_016005.1	-	975599	975688	5'	New	gp2b	..((((...(((............))).................................(((((.........))))).....))))..	86	34.4	-3.6	0	0	0	0	1	0	0	0	0	0	0	0	0	0.755229	0	0	0	0	low
lus-MIR530b-p5_1ss21TC	CACTCTTCTTCTTCTTCTTCC	21	NC_026660.1	-	19847752	19847855	5'	New	gp2b	...((((.((....((.(((((..(((((....................................................))))).))))))))).))))...	98	45.2	-8.007	0	1	0	0	0	0	0	0	0	0	0.786196	0	0	0	0	0	0	0	low
lus-MIR530b-p5_1ss3AG	ACGCTCTTCTTCTTCTTCTTC	21	NC_026658.1	-	1792281	1792340	5'	New	gp2b	...(((((((((....................................)))))))))...	54	45	-10.604	0	0	0	1.5	0	0	0	0	0	0	0	0	1.12016	0	0	0	0	0	low
lus-MIR530b-p5_1ss6TC	CTTCTCCTTCTTCTTCTTCTTA	22	NC_026657.1	-	13420836	13420937	5'	New	gp2b	..........................................................................((.......((....)).......))..	1	45.1	-2.9	0	0	0	0	2	0	0	0	0	0	0	0	0	1.51046	0	0	0	0	low
mdm-MIR10979-p5_1ss4AC	TAGCTACCTCAAGTGTTTCA	20	NC_026657.1	-	24341297	24341335	5'	New	gp2b	.....((((((((((((.....))))..))))))))...	31	38.5	-9.3	0	0	1	0	0	0	0	0	0	0	0	0.664874	0	0	0	0	0	0	low
mdm-MIR10995-p3	TAATTAGTTGCGAGTATG	18	NC_026660.1	+	23713703	23713791	3'	New	gp2a	...(((..((((..(((..(((((((((((((.....((((...))))......)))))...))))))).)..))).))))..)))...	83	30.3	-14.3	0	0	0	0	0	0	0	2	0	0	0	0	0	0	0	0	7.06304	0	low
mdm-MIR10995-p3_1ss6AC	CAATCCAAGACTCAACCTAAC	21	NC_026660.1	-	17439789	17439842	3'	New	gp2b	...((((((((((((....((((...)))).....)))))..))))))).....	46	37	-12.9	0	0	0	0	0	0	1.5	0	0	0	0	0	0	0	0	1.04764	0	0	low
mdm-MIR11004-p5_1ss9CA	CTATCCTAACTGAGCTTTTT	20	NC_026660.1	-	15110515	15110549	5'	New	gp2b	.......(((..(((.........)))..)))...	25	31.4	-0.9	1	0	1	0	0	0	0	0	3	1.23798	0	0.664874	0	0	0	0	0	2.61827	low
mdm-MIR11011a-p3_1ss6CT	CATTGTATTTTCTGAAAAA	19	NC_026660.1	+	28266729	28266772	3'	New	gp2b	...(((((..(((..................)))..)))))...	38	22.7	-0.6	0	0	0	0	0	0	0	1	0	0	0	0	0	0	0	0	3.53152	0	low
mdm-MIR11012a-p3_1ss3TC	ATCTCAAGGGAAGAAAGAA	19	NC_026660.1	+	4775671	4775780	3'	New	gp2a	..(((((.....(((.((((.((..(((((..(.((((.(((((..(((((.....)))))))))).))))......)..)))))..)))))))))......)))))...	105	42.7	-31.4	0	0	0	0	0	0	0	2	0	0	0	0	0	0	0	0	7.06304	0	low
mdm-MIR11012b-p3_1ss11CG	TGAAGGATTTGAAGGGTTT	19	NC_026658.1	+	16439503	16439586	3'	New	gp2b	...(((((((((..((((((((.((((.((((.((...)).))))...)))))))))...)))...))))))))).........	72	36.9	-15.1	0	0	0	0	2.5	0	0	0	0	0	0	0	0	1.88807	0	0	0	0	low
mdm-miR1511_L+1R-2	AACCTAGCTCTGATACCATG	20	NC_026656.1	+	6314523	6314560	5'	Diff	gp2b	...............(((.((((...))))..)))...	20	39.5	-4.5	0	0	1	0	0	0	0	0	0	0	0	0.664874	0	0	0	0	0	0	low
mdm-MIR1511-p3_1ss2AC	ACCCTAGCTCTGATACCATG	20	NC_026655.1	+	21508429	21508511	3'	New	gp2b	...((((.(((((....((((....)))).....(((.((....)).)))..........)))))..))))............	68	59	-24.1	1	0	2.5	0	0	0	0.5	1	1	1.23798	0	1.66219	0	0	0	0.349213	3.53152	0.872758	low
mdm-MIR1511-p3_1ss2AC	ACCCTAGCTCTGATACCATG	20	NC_026658.1	+	11526455	11526555	3'	New	gp2b	..((((..((..(((...(((.((.(((...((.((.((....)).)).)).........(((........)))))).)).)))..)))..))...)))).	98	59.4	-26.9	1	0	2.5	0	0	0	0.5	1	1	1.23798	0	1.66219	0	0	0	0.349213	3.53152	0.872758	low
mdm-miR156a_L+2	AATGACAGAAGAGAGTGAGCAC	22	NC_026655.1	+	13072564	13072657	5'	Diff	gp2b	(((((((((((((((((((((((.((((...((.(((.(((((.....))))).))))).)))).))))))))).))))).)))))).)))...	91	52.1	-43.4	3	1	10	2	10	0	7	2	11	3.71394	0.786196	6.64874	1.49354	7.55229	0	4.88898	7.06304	9.60034	low
mdm-miR159c_L-1R-2_1ss17CT	AATTCCTTCTCCTCTTCT	18	NC_026657.1	-	8961576	8961604	3'	Diff	gp2b	...(((((.............)))))...	23	37.9	-4.6	0	0	0	0	0	0	0	0	3	0	0	0	0	0	0	0	0	2.61827	low
mdm-MIR159e-p5_1ss13CT	CTCTCTCTCTGTTTCTCTCTCTCT	24	NC_026655.1	+	7962760	7962918	5'	New	gp2b	.(((....(((...........))).....))).................................................................................................((((...(((((((....)))))))))))	1	40.3	-15	0	0	0	0	0	1	0	0	0.5	0	0	0	0	0	1.11439	0	0	0.436379	low
mdm-MIR159e-p5_1ss18GC	TCTACACCTCTCTCTCTCT	19	NC_026657.1	+	16264929	16265027	5'	New	gp2b	.......(((.................((.(((((..((((((((..........))).)))))..)))))..))....(((((.....)))))..)))	92	54.5	-21.7	0	0	0	0	1.5	0	0	0	0	0	0	0	0	1.13284	0	0	0	0	low
mdm-miR164a_2ss17AG20CA	TGGAGAAGCAGGGCACGTGAC	21	NC_026655.1	-	1522491	1522529	5'	Diff	gp2b	...(((...(((((.........))))).....)))...	33	46.2	-6.1	3	3	6	7	16.5	7	9	1	0.5	3.71394	2.35859	3.98924	5.2274	12.4613	7.8007	6.28583	3.53152	0.436379	middle
mdm-MIR164c-p5_1ss10CG	ACGTGCTCCGCCTCTCCAA	19	NC_026657.1	-	16757513	16757666	5'	New	gp2b	((((.((.(((((.........(((((.((..((((............))))..((((((((.(((((.........))))).))..((((............))))..)))))))).))))).........))))).))))))..........	144	46.1	-31.8	0	0	0	1	0	0	0	0	0	0	0	0	0.746771	0	0	0	0	0	low
mdm-miR167h_R+1_1ss22AT	TGAAGCTGCCAGCATGATCTTTT	23					5'	Diff	gp3	((((((((..(((((((.((((((((((((.(((((((.((...((((...........))))..)).))))))))))))))))))).)))))))..)).))))))	106	46.2	-56.9	71.9167	168.5	218.583	186.25	111.167	107	185.667	35.3333	97.4167	89.0314	132.474	145.33	139.086	83.9563	119.239	129.674	124.78	85.0212	middle
mdm-MIR169k-p3_1ss10TC	CTTCTCTTCCTCTTCTTCTT	20	NC_026659.1	-	26673612	26673702	3'	New	gp2b	...((((((((....((((.((....)).)))).(((((...........))))).........................))))))))...	85	45.1	-15.4	0	0	0	0	1	0	0	0	0	0	0	0	0	0.755229	0	0	0	0	low
mdm-MIR169k-p3_1ss18TA	TTCTCTTCTTCTTCTTCATCTT	22	NC_026656.1	-	14688773	14688874	3'	New	gp2b	(((((.....((((((((((..............))))))))))...........(((............))).....................)))))...	99	35.3	-15.1	0	0	0	0	0	0	0	1	0	0	0	0	0	0	0	0	3.53152	0	low
mdm-MIR169k-p3_1ss6TA	CCTTCACTTCTTCTTCTTCTT	21	NC_026656.1	+	23074721	23074855	3'	New	gp2a	...((((((((((((((((((((((((((((((((((((((((((((((...(((((((.................)))))))...))))))))))))))))))))))))))))))))))))))))))))))...	129	49.6	-98.6	0	0	0	0	0	0	0	0	2	0	0	0	0	0	0	0	0	1.74552	low
mdm-MIR169k-p3_1ss6TC	TTCTCCTCTTCTTCTTCTTCTTC	23	NC_026656.1	-	11559895	11559950	3'	New	gp2b	...(((((((((.....((.....)).......)))).))))).............	40	32.1	-6	0	0	0.5	3	1	0	1	0	0	0	0	0.332437	2.24031	0.755229	0	0.698425	0	0	low
mdm-MIR169k-p5_1ss7TC	CTTCTCCTCTTCTTCTTCTTC	21	NC_026657.1	-	15227737	15227771	5'	New	gp2b	.............(((((.........)))))...	19	42.9	-3.7	0	0.5	0.5	0.5	1	0.5	1	0	0	0	0.393098	0.332437	0.373385	0.755229	0.557193	0.698425	0	0	low
mdm-MIR169n-p3_1ss7TC	AGGTTCCTTTCTCTCATGCT	20	NC_026657.1	+	22000542	22000571	3'	New	gp2b	...((((....))))...............	12	43.3	-3	0	0	0	0	0	0	0	0	3	0	0	0	0	0	0	0	0	2.61827	low
mdm-miR171i_L-1	GAGCCGAACCAATATCACTC	20					3'	Diff	gp3	.(((((((((.(((.((.(((((((((((((.(((((((..............((((((...((((.....))))..)))).))....((((((...((((...))))))))))..)))))))))))))))))))).))))).)))))..)))).	153	37.4	-54.3	0	0	0.333333	0	0	0	0	0	0	0	0	0.221625	0	0	0	0	0	0	low
mdm-miR172a_R+1	AGAATCTTGATGATGCTGCAA	21	NC_026655.1	-	8885373	8885477	3'	Diff	gp2b	(((((((((((.(((((((((.........(((.(((((((..........)))))))..))).......((.......))))))))))).)))))))))))...	102	32.4	-34.9	1.5	1.5	0	1	2.5	0.5	1.5	0	1.5	1.85697	1.17929	0	0.746771	1.88807	0.557193	1.04764	0	1.30914	low
mdm-MIR172b-p3	CCATTTGATGATATGAGAA	19	NC_026655.1	+	17417712	17417744	3'	New	gp2b	...(((((((.(((....))).)).)))))...	27	39.4	-4.9	0	0	0	0.5	0	1	0	0	0	0	0	0	0.373385	0	1.11439	0	0	0	low
mdm-MIR172b-p5_1ss19AT	CCATTTGATGATATGAGATTC	21	NC_026661.1	+	18958399	18958496	5'	New	gp2b	......(((((.....(((((.....((((((.(..(((.....)).)..)))))))((((.....))))..........))))).....)))))...	89	42.9	-19.7	0	0	0	0.5	4	1.5	0	0	0	0	0	0	0.373385	3.02092	1.67158	0	0	0	low
mdm-miR319d_R+2	AACTGCCGACTCATTCACTCAAG	23					5'	Diff	gp3	....(((((((..(((((((((.((.(((..((((((((.(((.(((..((((((((((....((((....)).))....))))).)))))))).))).))))))))..))).)).))))))).))..)))))))..	131	40.1	-46.2	0	0	0	0	1	0	0	0	0	0	0	0	0	0.755229	0	0	0	0	low
mdm-MIR319d-p5	TGTGAATGAAGCGGGAGATATTTTA	25	NC_026659.1	+	10279939	10280020	5'	New	gp2b	.((((..((((..((((............((((((((.(((......)))..))))))))))))..))))))))........	73	43.9	-19	0	0	1	0	0	0	1	0	0	0	0	0.664874	0	0	0	0.698425	0	0	low
mdm-MIR3627b-p5_1ss19TC	TCGCAGGAGAGATGGCACCA	20	NC_026659.1	+	26033052	26033167	5'	New	gp2a	...(((((.((((((((((.((((((..((((((((((((((((((((((...............)))))))))))))))))))))).)))))).))))..)))))).)))))...	110	35.3	-55.5	0	0	0	0	0	0	0	1	3	0	0	0	0	0	0	0	3.53152	2.61827	low
mdm-miR395d-5p_2ss11CG21GA	GTTCCCTTGAGCACTTCATTA	21	NC_026659.1	-	22540986	22541078	5'	Diff	gp2b	...((((((((((((..(((((((((....((((((.....)))))).(((((.....)))))....)))))))))..))))))))))))...	87	38.7	-43	7	2	5	13	24	22	2	1	0	8.66586	1.57239	3.32437	9.70802	18.1255	24.5165	1.39685	3.53152	0	middle
mdm-MIR395k-p3_1ss3CA	TTAATTCTCTCTCTCTCTCTC	21	NC_026655.1	-	7871053	7871091	3'	New	gp2b	...(((.(((...))).)))...................	17	35.9	-0.1	0	0	0	0	1	0	0	0	0	0	0	0	0	0.755229	0	0	0	0	low
mdm-MIR395k-p3_1ss5TG	TTCAGTCTCTCTCTCTCTCTCTCT	24	NC_026655.1	+	26177829	26177932	3'	New	gp2b	((..(((((....((((((((.((((...(((.((..((((((...))))))..))))).)))).)).))))))....)))))..)).................	87	34.6	-14.4	0	0	0	0	1	0	0	0	0	0	0	0	0	0.755229	0	0	0	0	low
mdm-MIR395k-p5_1ss12CT	ATTCTCTCTCTTTCTCTCTCT	21	NC_026660.1	+	9912749	9912849	5'	New	gp2b	.......................................(((....(((((((......................)))))))..)))..............	1	38.6	-4.5	0	0	0	0	1.5	0	0	0	0	0	0	0	0	1.13284	0	0	0	0	low
mdm-MIR395k-p5_1ss20CA	ATTCATTCTCTCTCTCTCTA	20	NC_026661.1	-	17286193	17286270	5'	New	gp2b	...............((.((.(((((((((((((.((((..........))))..))))))))))..))))).))...	60	28.2	-8.4	0	0	0	1	0	0.5	0	0	0	0	0	0	0.746771	0	0.557193	0	0	0	low
mdm-MIR395k-p5_1ss23CT	CATTCTCTCTCTCTCTCTCTCTTT	24	NC_026660.1	+	20246216	20246319	5'	New	gp2b	...........................(((((((..((.....))................((((((..............)))))).....))))))).....	1	28.8	-6.2	0	0	0	1.5	0.5	0	0	0	0	0	0	0	1.12016	0.377614	0	0	0	0	low
mdm-MIR395k-p5_1ss8TC	CTCTCTCCCTCTCTCTCTACT	21	NC_026657.1	-	39037705	39037805	5'	New	gp2b	................................................................................((.......))..........	1	45.5	2.5	0	0	0	0	1	0	0.5	0	0	0	0	0	0	0.755229	0	0.349213	0	0	low
mdm-MIR395l-p3_1ss19AT	CTCTCTCTCCCTCTCTTTTCT	21	NC_026656.1	-	17219300	17219397	3'	New	gp2b	...(((.......(((((....))))).(((((((((((.........................)))))))))))..........)))..........	85	31.6	-15	0	0	1	0	0	0	0	0	0	0	0	0.664874	0	0	0	0	0	0	low
mdm-MIR395l-p3_1ss4TA	CTCACTCTCTCCCTCTCTTT	20	NC_026656.1	-	3089627	3089670	3'	New	gp2b	...(((................................)))...	1	38.6	2.669	0	0	0	1	0	0	0	0	0	0	0	0	0.746771	0	0	0	0	0	low
mdm-MIR395l-p3_1ss7TC	TCTCTCCCTCTCTCCCTCTC	20	NC_026656.1	+	7080397	7080444	3'	New	gp2b	...((((((...................))))))..............	31	52.1	-5.5	0	0	0	1	0	0	0	0	0	0	0	0	0.746771	0	0	0	0	0	low
mdm-MIR395l-p5_1ss10TC	CTCTCTCTCCCTCCCTCTCTTT	22	NC_026660.1	-	6239566	6239667	5'	New	gp2b	....................................................(((((((.(((...................)))..)))))))........	1	28.4	-2.8	0	0	0	1	0	0	0	0	0	0	0	0	0.746771	0	0	0	0	0	low
mdm-MIR395l-p5_1ss21CA	CCATCTCTCTCTCTCTCCCTATC	23	NC_026657.1	-	10972699	10972771	5'	New	gp2b	...((((((((((.(((..................((....))............))).)))).))))))...	67	41.1	-11.7	0	0	0	0	1	0	0	0	1	0	0	0	0	0.755229	0	0	0	0.872758	low
mdm-MIR395l-p5_1ss23AT	CTCTCTCTCTCTCCCTCTCTTTT	23	NC_026655.1	+	2344157	2344259	5'	New	gp2b	...................................((((.....))))..((((..............................))))...............	1	42.7	-5.3	0.5	0	0	0	1	0	0	0	0	0.61899	0	0	0	0.755229	0	0	0	0	low
mdm-MIR395l-p5_1ss6TC	CTCTCCCTCTCCCTCTCTTT	20	NC_026657.1	+	15715238	15715337	5'	New	gp2b	.........................(((((.........................)))))........................................	1	50	-1.1	0	0	0.5	0	0	0	0	0	1	0	0	0.332437	0	0	0	0	0	0.872758	low
mdm-MIR396b-p5_1ss3CG	CTGTTTGTATTCTTCCACAGC	21	NC_026655.1	+	12055081	12055119	5'	New	gp2b	........(((((((...............))).)))).	30	41	-1.6	2	0	2	29	148	24	3	0	3	2.47596	0	1.32975	21.6564	111.774	26.7453	2.09528	0	2.61827	middle
mdm-miR396f_R+1	TTCCACGGCTTTCTTGAACTGT	22	NC_026656.1	-	1372257	1372309	3'	Diff	gp2b	....................(((((((...............))).))))...	30	37.7	-1.6	67.5	29	53	7.5	8	0	23	1.5	12.5	83.5637	22.7997	35.2383	5.60078	6.04183	0	16.0638	5.29728	10.9095	middle
mdm-MIR408c-p5_1ss4CT	CTCTCTCTCCTTCCTTTTT	19	NC_026661.1	-	4356307	4356396	5'	New	gp2b	....................((((((..................................))))))........................	1	44.4	-2.465	0	0	0	0	0	0	0	0	1	0	0	0	0	0	0	0	0	0.872758	low
mdm-miR477b_1ss20GC	ACTCTCCCTCAAGGGCTTCCAC	22					5'	Diff	gp3	((((((((((((.....((((((((((.((((..((((((....((.((....)).))...)))))).))))))))))))))...))))))))))))	97	47.4	-43.9	5	0	0	3	8	6	3	2	6	6.1899	0	0	2.24031	6.04183	6.68631	2.09528	7.06304	5.23655	low
mdm-miR477b_R-1_1ss1AT	TCTCTCCCTCAAGGGCTTCGA	21	NC_026658.1	+	4246411	4246524	5'	Diff	gp2a	...(((((((((.((((((.((((((.((((..((((((((((...(((.................)))...))))))))))..)))))))))).)).)))))))))))))...	108	50	-52.7	0	2	0	26	25	4	0	0	1	0	1.57239	0	19.416	18.8807	4.45754	0	0	0.872758	middle
mdm-miR535d	TGACGACGAGAGAGAGCACGC	21					5'	Yes	gp3	(((....(((((((((((((((((((((((..((...((.((((((.....)))))).))...))..)))))))))))))))))))))))..)))	95	47.4	-54.3	24	2	2	28	27	20	23	22	45	29.7115	1.57239	1.32975	20.9096	20.3912	22.2877	16.0638	77.6934	39.2741	middle
mdm-MIR7121b-p3_1ss6GA	CCGGAACCGCCGTAGAAATATT	22	NC_026657.1	-	8409337	8409387	3'	New	gp2b	.((((.((...((..................))....)).)))).......	43	47.1	-2.6	0	0	0	2	0	0	0	0	0	0	0	0	1.49354	0	0	0	0	0	low
mdm-miR7122a_1ss22GC	TTATACAGAGAAATCACGGTCC	22					5'	Diff	gp3	(((((((...(((..(((((((((((((((.((((((.(((((........(((((((.....)))).))).........))))).)))))))))))))))))))))..)))...)))))))	122	41.8	-45.3	0	0	0	1	0	1	1	1	2	0	0	0	0.746771	0	1.11439	0.698425	3.53152	1.74552	low
mdm-MIR828a-p5_1ss16AG	GCTGGTGCTTCTGCAGTTC	19	NC_026661.1	+	4526677	4526713	5'	New	gp2b	...(((...(((((((......)))))))..)))...	31	48.6	-9.4	2	0	0	0	0	0	0	0	0	2.47596	0	0	0	0	0	0	0	0	low
mdm-MIR858-p3_1ss14CG	TTAATCTTAGTTTGGTTGTC	20	NC_026658.1	-	18907335	18907411	3'	New	gp2b	..........((((...((((.((((.(((((((...((((.((....)))))).))))))).)).)).))))))))	67	28.6	-8.2	0	0	2	0	0	0	0	0	0	0	0	1.32975	0	0	0	0	0	0	low
mes-MIR1446b-p3_1ss17CG	TTGGAGATCTAACTTTGT	18	NC_026660.1	-	2190180	2190227	3'	New	gp2b	...(((..(((((((((..((....))..)))))..))))..)))...	42	33.3	-9.3	0	0	0	0	0	0	2	0	1	0	0	0	0	0	0	1.39685	0	0.872758	low
mes-MIR171e-p5	TATTGGTGAGGTTCAATCCGA	21	NC_026655.1	-	12101497	12101619	5'	New	gp2a	...((((....(((((.((((.((((((((((.(((((((((.((.(((..(((((((((...)))))))))...))))).))))))))).)))))))))).)))))).)))....))))...	117	37.4	-45.3	1	0	2	1	0	4	0	0	0	1.23798	0	1.32975	0.746771	0	4.45754	0	0	0	low
mes-MIR172c-p3_1ss1GT	TATGAAGAGAGAAAGAGAGA	20	NC_026655.1	+	1956623	1956692	3'	New	gp2b	...(((((((((((((((((((........(((...)))........))).))))))))))))))))...	64	24.3	-15.1	0	0	1	0	0	0	0	0	0	0	0	0.664874	0	0	0	0	0	0	low
mes-MIR172c-p3_1ss1GT	TATGAAGAGAGAAAGAGAGA	20	NC_026660.1	-	22672433	22672483	3'	New	gp2b	..((((((((((((((((.((((.....))))))))))))))).)))))..	47	29.4	-15.5	0	0	1	0	0	0	0	0	0	0	0	0.664874	0	0	0	0	0	0	low
mes-MIR172d-p3_1ss17CT	CTTTGTCTTTCTCTCTTTCTTT	22	NC_026656.1	-	15819491	15819590	3'	New	gp2b	...((((((...........................(((.(((.....))).))).......((.....))........))))))...............	82	30	-3.7	0	0	0	0	0	0	0	1	0	0	0	0	0	0	0	0	3.53152	0	low
mes-MIR172d-p5_1ss11TC	TTTCTCTCTCCCTTTCTCT	19	NC_026657.1	-	3822349	3822449	5'	New	gp2b	...((((((((..(((((....((((......((((((((..(((............)))...)))))))).....))))....))))).))))))))...	95	30.7	-15.6	0	0	0	0	0	0	0	1	0	0	0	0	0	0	0	0	3.53152	0	low
mes-MIR172d-p5_1ss17CA_1	CTTTGTCTTTCTCTCTAT	18	NC_026660.1	+	11224711	11224865	5'	New	gp2b	..(((((((((..............)))))))))((((((((..........((((.....)))).............))))))))..((((...((((....)))).))))...........................................	13	33.5	-22.3	2.5	2	9	1.5	0	0	2.5	1.5	5	3.09495	1.57239	5.98387	1.12016	0	0	1.74606	5.29728	4.36379	low
mes-MIR172d-p5_1ss17CT	CTTTGTCTTTCTCTCTTTCT	20	NC_026655.1	-	15852271	15852378	5'	New	gp2b	...(((.(((....(((((...............((......))..........(((((((....))))))).............)))))........))).)))...	102	30.6	-11.7	0	0	0.5	0	0	0	0	2	0	0	0	0.332437	0	0	0	0	7.06304	0	low
mes-MIR172d-p5_1ss19CT	CTTTGTCTTTCTCTCTCTTTT	21	NC_026655.1	-	3880367	3880443	5'	New	gp2b	..............(((((..(((((((.................................))))))).)))))...	60	29.9	-7.498	1	0	1	0	0	0	0	0	0	1.23798	0	0.664874	0	0	0	0	0	0	low
mes-MIR172d-p5_1ss23GT	CTTTCTCTCTCTCTTTCTCTCTT	23	NC_026657.1	+	15095634	15095789	5'	New	gp2b	.((((...((((((((((((((((.....((...(((........)))....)).....)))).........))))))))))))...)).)).((((((...((((((.....)))))).......((((......))))......))))))....	91	37.2	-36.9	0	0	1	0	0	0	0	0	0	0	0	0.664874	0	0	0	0	0	0	low
mes-MIR172d-p5_1ss4TC	CTTCCTCTCTCTCTTTCTCTC	21	NC_026656.1	+	1379086	1379186	5'	New	gp2b	........................................................(((((....)))))..((((((..((......))..))))))...	1	53.5	-16.9	0	1	0	1	0	0	0	0	0	0	0.786196	0	0.746771	0	0	0	0	0	low
mes-MIR393c-p3_1ss4CT	ATGTGATCCCTTTAGAAT	18	NC_026655.1	+	9287606	9287667	3'	New	gp2b	...((((((((((..(((((...((...........))...)))))..)))).))))))...	56	30.6	-8.3	0	0	0	0	0	0	0	2	0	0	0	0	0	0	0	0	7.06304	0	low
mes-MIR396c-p3_1ss20TC	TTGAACTTCTTCTTCTTCACC	21	NC_026655.1	-	16281995	16282031	3'	New	gp2b	...((((...((((..........))))..))))...	31	48.6	-4	0	0	1.5	0	2.5	0	0	0	0	0	0	0.997311	0	1.88807	0	0	0	0	low
mes-MIR396c-p5_1ss1CA	ATTGAACTTCTTCTTCTT	18	NC_026655.1	-	16281995	16282031	5'	New	gp2b	...((((...((((..........))))..))))...	31	48.6	-4	0	0	0	0	0	0	0	2	0.5	0	0	0	0	0	0	0	7.06304	0.436379	low
mes-MIR396c-p5_2ss5TC21GT	CTTCCTCTTCTTCATCTTCTTCTT	24	NC_026657.1	-	13608141	13608244	5'	New	gp2b	......................................((((...........(((((.(((((.....(((......))).)))))))))).....))))...	1	50	-15.5	0	0	0	0	1	0	0	0	0	0	0	0	0	0.755229	0	0	0	0	low
mes-miR482e_1ss5AG	TCTTGCCTACACCGCCCATGCC	22					3'	Diff	gp3	((..((((...((.((((..(..((.((((((((((((((((((((((((((((((........)))))))).).))))))))))))).)))))))).))..)..)))).))....))))..)).	124	47.2	-55.1	0	0	0	0	0	1	0	0	0	0	0	0	0	0	1.11439	0	0	0	low
mtr-MIR1509a-p3	TGTGTATCCCAGCTCATTATG	21	NC_026656.1	+	3107864	3107983	3'	New	gp2b	...(((((.(((((((.((((((..(((((........(((......((((.((((.........)))).)))).....)))....)))))....)))))))))))))....)))))...	114	35.8	-25.3	0	0	1	0	1	4	3	20	8	0	0	0.664874	0	0.755229	4.45754	2.09528	70.6304	6.98206	middle
mtr-MIR1509a-p3_1ss10TA	TTTTTATTGATTGAGATT	18	NC_026657.1	+	39189442	39189552	3'	New	gp2b	..(((((((.((((.((.(((((((...........(((.((((.........))))..)))......((((((....))))))..))))))))).)))))))).)))...	106	26.1	-19.1	0	0	0	0	0	0	0	0	1	0	0	0	0	0	0	0	0	0.872758	low
mtr-MIR156a-p3_1ss7AG	ATAAGTGAGAGTCAAGTTT	19	NC_026655.1	+	21916739	21916857	3'	New	gp2b	...(((.((((((((..((((((((.....(((((...(((.......)))))))).(((((.......)))))...........))))))))..))))..........)))))))...	113	33.6	-20	0	0	0	0	0	0	0	0	2	0	0	0	0	0	0	0	0	1.74552	low
mtr-miR156c-3p_L-1_1ss5TC	GCTCACTCTCTATCTGTCACC	21	NC_026658.1	+	22021969	22022072	3'	Diff	gp1b	.((..(((((((((((((((((((((((((((((....(((..(((((........)))))..))))))))))))))))))))))).)))))))))..))....	99	44.2	-61.3	0	1	0	0	0	0	2	0	0	0	0.786196	0	0	0	0	1.39685	0	0	low
mtr-miR156i-3p_R-1	TGCTCACTTCTCTTTCTGTCAT	22	NC_026658.1	-	22620647	22620743	3'	Diff	gp2a	...(((..((((((((((((((((((((((((..((...(((((((....)))))))..))..))))))))))))).))))).))))))..)))...	91	41.2	-54.2	0	0	0	0	1	0	0	0	0	0	0	0	0	0.755229	0	0	0	0	low
mtr-miR159b_R+4_1ss7GT	ATTGGATTGAAGGGAGCTCCAAAAT	25					3'	Diff	gp3	...((((((((((((((((..((((((((...((((((((......((...(((((..((.((.(((((((...(((..((((((((................))))))))..)))...)))))))..))))..)))))...))...))))))))..))))))))..)))))))))))).))))..	181	43	-71.5	0	0	0.25	0	1	1	0	0	0	0	0	0.166219	0	0.755229	1.11439	0	0	0	low
mtr-miR166e-5p_1ss21GC	GGAATGTTGGCTGGCTCGAGC	21					5'	Diff	gp3	(((((((((((((..((((((..(((((((((..(((((.((((...(((......)))..))))..)))))..)))))))))..))).))).)))))))))))))	106	44.3	-50.1	329.5	1300.5	1665	295.5	272.5	288.5	661	18	24	407.914	1022.45	1107.02	220.671	205.8	321.5	461.659	63.5673	20.9462	high
mtr-MIR166f-p5_1ss17CT	TCATGTTTCTTCTTCCTTTT	20	NC_026660.1	-	9402623	9402722	5'	New	gp2b	...(((((((((((........(((.....))).((.(((((....((.(((((.((((....)))).))).)).))))))).))..)))))))))))..	95	41	-25	0	0	0	0	0	0	0	0	2	0	0	0	0	0	0	0	0	1.74552	low
mtr-miR168c-3p_R+1	CCCGCCTTGCATCAACTGAATT	22	NC_026658.1	-	10111623	10111666	3'	Diff	gp2b	.(((.((((..(((...)))..)))).((....))...)))...	21	52.3	-5.4	47	93	117.5	171.5	357	145	65.5	26.5	101	58.1851	73.1162	78.1227	128.071	269.617	161.586	45.7469	93.5853	88.1486	middle
mtr-miR2111a-5p_R+1_1ss21AT	TAATCTGCATCCTGAGGTTTTT	22					5'	Diff	gp3	.(((((((((((((...((((((((((((.((((((((....(((..........)))....)))))))).))))))))))))...)))))))..)))))).	100	33.3	-41.8	28.6667	89.6667	125.667	157.667	321.333	134	107.333	17.6667	65.6667	35.4888	70.4955	83.5525	117.741	242.68	149.328	74.9643	62.3902	57.3111	middle
mtr-MIR2118-p5_1ss6GC	CTTTTCTTCCTCTCTTTCCACT	22	NC_026660.1	-	14970925	14971002	5'	New	gp2b	.....((((..((((((((((((....(((((.....)))))..)))).))))............))))..))))...	70	33.3	-11.4	0	0	0	2	0	0	0	0	0	0	0	0	1.49354	0	0	0	0	0	low
mtr-MIR2586a-p3_1ss14CG	CGGACACGGACACGGGACAC	20	NC_026659.1	-	2910231	2910318	3'	New	gp2b	...(((.....((((........(((((((................))))))).........))))..((....)).....)))....	81	46.6	-15.7	1.5	0.5	0.5	0	0.5	0	1	0	0	1.85697	0.393098	0.332437	0	0.377614	0	0.698425	0	0	low
mtr-MIR2592bj-p3_1ss12TC	ATTCCCACTGTCCCTGTC	18	NC_026658.1	-	10166280	10166378	3'	New	gp2b	.((((((((..((.(((..((((((.((((......)))).((.((((........))))))..))))))..)))))...))))))))...........	87	46.5	-27.1	24	6	9	25	19	29	5	40	12	29.7115	4.71717	5.98387	18.6693	14.3493	32.3172	3.49213	141.261	10.4731	middle
mtr-MIR2592bn-p3_1ss6TA	ATTCTAGTTGGGTTGGTTT	19	NC_026655.1	-	5666185	5666215	3'	New	gp2b	...(((((((..(.....)..)))))))...	25	38.7	-7.9	0	0	0	0	0	0	2	0	0	0	0	0	0	0	0	1.39685	0	0	low
mtr-miR2600b_L-3R-3_1ss12CG	CATTGTGGGATTGTGATT	18					3'	Diff	gp3	((((((((((((((((((((((((.(((((((((((.............))))))))))).))))))))))))))))))))))))	85	42.4	-54.3	0	0	0	0	0	0	0	0	0.5	0	0	0	0	0	0	0	0	0.436379	low
mtr-MIR2608-p3_1ss10TA	TTTTCTCTCACTCTCTCTCTCT	22	NC_026659.1	-	4640305	4640388	3'	New	gp2b	...((.((((..(((...(((((..........((((..........))))......)))))....)))..)))).))......	75	35.7	-10.6	0	0.5	0	0	1	0	0	0	0	0	0.393098	0	0	0.755229	0	0	0	0	low
mtr-MIR2608-p3_1ss13AG	CTCTCTCTCTCTGTTATT	18	NC_026657.1	+	22867758	22867802	3'	New	gp2b	...((((...((.((.((......)).))..))...)))).....	37	44.4	-1.8	0	0	0	0	0	0	0	0	1	0	0	0	0	0	0	0	0	0.872758	low
mtr-MIR2608-p3_1ss8TA	TTCTCTCACTCTCTCTCTCTCTAT	24	NC_026657.1	+	31086782	31086815	3'	New	gp2b	(..((((.(.....).))))..)...........	23	52.9	-4	0	0	0.5	0	0	0	1.5	0	0	0	0	0.332437	0	0	0	1.04764	0	0	low
mtr-MIR2608-p5_1ss13TC	CCTTTTTCTCTCCCTCTCTCTCTC	24	NC_026658.1	+	4362195	4362298	5'	New	gp2b	...................................((........................)).........................................	1	45.2	0.9	0	0	0	0	2	0	0	0	0	0	0	0	0	1.51046	0	0	0	0	low
mtr-MIR2608-p5_1ss15AC	CTCTCTCTCTCTCTCTTATTTT	22	NC_026656.1	+	8502726	8502827	5'	New	gp2b	...............................(((((((.....(((..........))).....)))))))...............................	1	24.5	0.8	0	1	1	0	0	0	0	0	0	0	0.786196	0.664874	0	0	0	0	0	0	low
mtr-MIR2608-p5_1ss15TG	CTCTCTCTCTCTATGATTT	19	NC_026661.1	-	4487778	4487876	5'	New	gp2b	.......((((..(((..(((((.(((......(((((((((((.(((...(((...)))....))).))))))))))))))))))).)))..))))..	90	35.4	-18.9	0	0	1	0	0	0	0	0	0	0	0	0.664874	0	0	0	0	0	0	low
mtr-MIR2608-p5_1ss16TG	CTCTCTCTCTCTCTCGATTATTT	23	NC_026660.1	-	5438816	5438915	5'	New	gp2b	...........((((((((((((......((...(((............(((((......))))).........)))..))....))))))))))))...	86	30	-14.9	0	0	0	0	0	0	0	0	1	0	0	0	0	0	0	0	0	0.872758	low
mtr-MIR2608-p5_1ss17CT	CTCTCTCTCTCTCTCTTTATTAT	23	NC_026660.1	-	26597530	26597567	5'	New	gp2b	.....................(((((....)))))...	14	34.2	-1.1	1	0	0	0	1	0	0	0	0	1.23798	0	0	0	0.755229	0	0	0	0	low
mtr-MIR2608-p5_1ss4TC	CTTCTTCTCTCTCTCTCTCTCTCT	24	NC_026661.1	+	8278628	8278731	5'	New	gp2b	..........................................................................................((((.....)))).	1	47.1	-1.7	0	0	0	0	1	0	0	0	0	0	0	0	0	0.755229	0	0	0	0	low
mtr-MIR2608-p5_1ss6TA	CTCTCACTCTCTCTCTCTCTATT	23	NC_026655.1	-	22991651	22991717	5'	New	gp2a	...((((..(((((...((.(((.(((.((((....)))).)))))).))....))))).))))...	61	44.8	-21.2	0	0	0	0	2	0	0	0	0	0	0	0	0	1.51046	0	0	0	0	low
mtr-MIR2608-p5_1ss7TC	TTTTTCCCTCTCTCTCTCTCT	21	NC_026656.1	+	18984589	18984689	5'	New	gp2b	...........................................................((((((((((((....))))))))))))..............	1	30.7	-9.7	0	0	0	1	0	1	0	0	0	0	0	0	0.746771	0	1.11439	0	0	0	low
mtr-MIR2608-p5_2ss1TC18AT	CCTCTCTCTCTCTCTCTTTTA	21	NC_026656.1	+	17124772	17124854	5'	New	gp2b	....................(((((.....(((((((((((..((..........))..))))))))))).....)))))...	60	25.3	-6.7	0	1	0	0	0	0	0	0	0	0	0.786196	0	0	0	0	0	0	0	low
mtr-MIR2613-p5_1ss10TC	TGGCGGCGGCGGTGGTGGTG	20	NC_026657.1	-	9733929	9733978	5'	New	gp2b	..((((((....(((..(((.((....)))))..)))....))))))...	45	64	-21.8	0	0	0	0	0	0	0	1	0	0	0	0	0	0	0	0	3.53152	0	low
mtr-MIR2613-p5_1ss18TG	CGGCGGTGGTGGTGGTGG	18	NC_026661.1	+	18666653	18666756	5'	New	gp2b	((((((.((((((...(..(..((((((........(((((((((((......)))).)))).)))......))))))..)..)...))))))....)))))).	103	54.8	-32.4	0	0	0	0	0	0	0	1	2	0	0	0	0	0	0	0	3.53152	1.74552	low
mtr-MIR2619b-p3_1ss12CA	TTTTGGCCCCCAAAGGCA	18	NC_026658.1	-	10165487	10165513	3'	New	gp2b	...((((((....))))))........	16	63	-14	1	1	2	3	0	10	2	0	1	1.23798	0.786196	1.32975	2.24031	0	11.1439	1.39685	0	0.872758	middle
mtr-MIR2630h-p3_1ss4GC	TTTCTTTTAATTCTTGTA	18	NC_026660.1	-	17948313	17948366	3'	New	gp2b	...((((((((((....(((((..((......))..)))))))))))))))...	48	29.6	-13.8	0	0	0	0	0	0	0	2	0	0	0	0	0	0	0	0	7.06304	0	low
mtr-MIR2632c-p5_1ss8CA	GAATTTTAGTCCCTGAAG	18	NC_026658.1	-	15144219	15144306	5'	New	gp2b	......((..(((.(((((..(((.....)))..)))))................(((...((((....))))..))))))..))...	79	33	-12.7	0	0	0	0	0	0	0	0	2	0	0	0	0	0	0	0	0	1.74552	low
mtr-MIR2655f-p3_1ss12AT	TAAGGGACCAATCTATACT	19	NC_026655.1	+	2533634	2533706	3'	New	gp2b	...(((((.....(((((.......(((((((..(((....)))....)))))))..)))))...)))))...	67	38.4	-16.1	0	0	0	0	2	0	0	0	0	0	0	0	0	1.51046	0	0	0	0	low
mtr-MIR2657-p5_1ss15GC	AATGGTGAAAAGAACAAA	18	NC_026657.1	+	23320457	23320561	5'	New	gp2a	...(((..((.(((((((..(...(((.((((...(((((...((....((((...))))....))...)))))))))..))).)..))))))).))..)))...	99	33.3	-20.3	0	0	0	0	0	0	0	0	2	0	0	0	0	0	0	0	0	1.74552	low
mtr-MIR2670a-p3_1ss17GC	TATTTTACCCCAAGATCA	18	NC_026658.1	+	5554366	5554414	3'	New	gp2b	...((.((((....((((..(((((...)))))..)))))))).))...	43	34.7	-8.6	0	0	0	0	0	0	1	0	1	0	0	0	0	0	0	0.698425	0	0.872758	low
mtr-MIR2670d-p5_1ss15AG	AAAAAACCAGATTTGAAT	18	NC_007144.1	+	79515	79543	5'	New	gp2b	.....((..((((.....))))..))...	21	27.6	-1.5	0	0	0	0	3	0	0	1	0	0	0	0	0	2.26569	0	0	3.53152	0	low
mtr-MIR2671h-p5_1ss14CT	TAAGGGACCAAAATGAAACTTTT	23	NC_026660.1	-	11683677	11683779	5'	New	gp2b	....((.(((......((((((......))))))......................((((((((............))).))))).............)))))	99	30.1	-10.2	0	0	2	0	0	0	0	0	0	0	0	1.32975	0	0	0	0	0	0	low
mtr-miR2673a_L-2R+1_1ss21AT	TCTTCCTCTTCCTCTTCCTCT	21					5'	Diff	gp3	....(((((..(((((..((((((((((((((((.((((.......(((((.((.((((((((((..((((.......))))...)).))))))))..(((.(((((((.((..(((((....(((.((((.(((..(((....)))..)))..))))))))))))..))))))))))))..)))))))....))))..))))))............))))))))))..)).)))......))))).	242	43.3	-71.6	6.5	26	37.5	65.5	66.5	45	10.5	32.5	33.5	8.04687	20.4411	24.9328	48.9135	50.2227	50.1473	7.33347	114.774	29.2374	middle
mtr-MIR396b-p3_1ss12AT	TTGCCATGGCCTTTGTTTT	19	NC_026655.1	-	13331759	13331811	3'	New	gp2b	...((((..((((....((((..........))))....))))...))))...	47	50.9	-9.4	0	0	0	0	0	0	3	3	0	0	0	0	0	0	0	2.09528	10.5946	0	middle
mtr-MIR5037c-p3_1ss4AT	TGGTAGTGTTTTTGGGTT	18	NC_026655.1	+	22152923	22152980	3'	New	gp2b	...((((((..((.(..(((...(((........)))..)))..)))..))))))...	52	34.5	-8	0	0	0	0	0	0	0	0	2	0	0	0	0	0	0	0	0	1.74552	low
mtr-MIR5205a-p5_1ss11CG	GAGGAAGGAAGTTGATTCTCT	21	NC_026657.1	-	26256444	26256497	5'	New	gp2b	.........((((..((((((....((..(....)..))..))))))...))))	45	38.9	-10.4	0	0	0	0	0	0	0	0	2	0	0	0	0	0	0	0	0	1.74552	low
mtr-miR5208a_L-3R-1_1ss11TG	ATGGATGGTGTGAGTTTGT	19					3'	Diff	gp3	.((((((...(((((....((((.(((((((.(...(((.....))).......)))))))).))))....)))))...))))))...	84	37.5	-20.7	0.5	0	0	0	0	0	0	0	0	0.61899	0	0	0	0	0	0	0	0	low
mtr-MIR5213-p5_1ss17AC	TCTTCACCTCTGAACTCTCA	20	NC_026656.1	-	6515988	6516087	5'	New	gp2b	..((((((.((.((((.((......((((..((((........(((..........)))........))))....))))....)).)))).)))))))).	97	31	-15.6	0	0	0	0.5	0	0	0	1	0	0	0	0	0.373385	0	0	0	3.53152	0	low
mtr-MIR5213-p5_1ss17AC	TCTTCACCTCTGAACTCTCA	20	NC_026661.1	-	6342107	6342142	5'	New	gp2b	.(((((.....((....))........)))))....	31	30.6	-1.2	0	0	0	0.5	0	0	0	1	0	0	0	0	0.373385	0	0	0	3.53152	0	low
mtr-MIR5227-p5_1ss8CG	AAGGTATGCCACACAAAAATC	21	NC_026659.1	+	17037720	17037766	5'	New	gp2b	...(((.((((((..((.............))..)))))).)))...	41	34	-2.9	0	0	1	1	0	0	0	0	0	0	0	0.664874	0.746771	0	0	0	0	0	low
mtr-miR5232_1ss20AG	TACATGTCGCTCTCACCTGGA	21					5'	Diff	gp3	...........(((((((((((((((..(((.(((((........(((((((......)))))))............)))))...((.....))..)))...))).....))))))).)))))........	112	44.3	-28.7	0	0	1	0	0	0	0	0	0	0	0	0.664874	0	0	0	0	0	0	low
mtr-MIR5239-p3_1ss15AC	TTTCTCCCCACCCCCAAACC	20	NC_026660.1	-	19147585	19147638	3'	New	gp2b	...(((((..((..((................))...))...))))).......	44	44.4	-5.9	0	0	2	0	0	0	0	0	0	0	0	1.32975	0	0	0	0	0	0	low
mtr-MIR5240-p5_1ss19AT	AAAATTGTGGATTTGAGATT	20	NC_026657.1	-	28558283	28558355	5'	New	gp2b	......(..((((.((((..((((..(((((...........))))).....))))..)))).))))..)...	64	21.9	-9	2	0	0	0	0	0	0	0	0	2.47596	0	0	0	0	0	0	0	0	low
mtr-MIR5292a-p5_1ss1AC	CGAGGATGATGATGATGA	18	NC_026657.1	+	26032686	26032783	5'	New	gp2b	..........................((((((((((((((((.((....((..((.........))..))....))....))))))).)))))).)))	1	48	-21.1	0	0	0	0	1	0	0	1	0	0	0	0	0	0.755229	0	0	3.53152	0	low
mtr-MIR5294a-p3_1ss18CG	AAATTATTCTGAATATTG	18	NC_026661.1	-	18780189	18780212	3'	New	gp2b	..(((((.....))))).......	15	20.8	-1.4	0	0	0	0	0	0	0	2	0	0	0	0	0	0	0	0	7.06304	0	low
mtr-MIR5760-p3_1ss8AT	ATTTGTTTAGGATTTAAT	18	NC_026659.1	+	4133361	4133438	3'	New	gp2b	...((((((((((.....((((.((((.(((((..........))))).)))).)))).....)))))))))).....	70	32.1	-16.6	0	0	0	0	0	0	0	0	1	0	0	0	0	0	0	0	0	0.872758	low
mtr-MIR5760-p3_1ss8AT	ATTTGTTTAGGATTTAAT	18	NC_026661.1	+	8616543	8616599	3'	New	gp2b	...(((((((((...((..(((..((......))..)))..))..)))))))))...	51	22.8	-5.7	0	0	0	0	0	0	0	0	1	0	0	0	0	0	0	0	0	0.872758	low
nta-miR160a_L+1	CTGCCTGGCTCCCTGTATGCCA	22	NC_026660.1	+	26243534	26243632	5'	Diff	gp2a	..(((..((((.(((((((((((.((((((.((.(((((...(((...............))).))))).)).))))))))).)))))))).)))))))	97	46.5	-41.4	18	73.5	130.5	48.5	7.5	27	52.5	12.5	26.5	22.2836	57.7854	86.7661	36.2184	5.66422	30.0884	36.6673	44.144	23.1281	middle
nta-MIR167a-p5_1ss17AC	GCAAAGAAGAAAAGAACA	18	NC_026657.1	+	29114957	29115058	5'	New	gp2b	...((((((((((((....(((((..........((((....))))............(((..((....))..))))))))....))))))..))))))...	96	37.3	-17.9	0	0	0	0	0	0	0	3	0	0	0	0	0	0	0	0	10.5946	0	middle
nta-MIR169c-p5_1ss12AG	TGAAGTCAGTGGTTGAGTTT	20	NC_026657.1	-	16979995	16980025	5'	New	gp2b	((((((..((((...)))).)))))).....	26	45.2	-3.4	0	1	0	0	0	0	0	0	0	0	0.786196	0	0	0	0	0	0	0	low
nta-MIR172e-p3_1ss16CG	CATTGGAACGATACAGAG	18	NC_026658.1	-	16018464	16018493	3'	New	gp2b	...((((((...))))))............	15	36.7	-3.6	0	0	0	0.5	0	0	0	1	0	0	0	0	0.373385	0	0	0	3.53152	0	low
nta-MIR172e-p3_1ss2GA	TAGTATGGTTCAATTGAT	18	NC_026658.1	-	8632832	8632969	3'	New	gp2b	.(((((((((.((((.(((.(((..(((((((....(((.((..(((..((((..(..((................))..).)))).....)))..)).)))))))))).)))..)))))))....)))))))))...	134	39.9	-31.4	0	0	0	0	0	0	0	2	0	0	0	0	0	0	0	0	7.06304	0	low
nta-MIR172f-p3_1ss15CG	ATTGGAACGATACAGAGAT	19	NC_026657.1	-	21655169	21655274	3'	New	gp2b	...((..(((((((((((.............(((....)))......((((((....))))))((((((...)))))).....)))))))).....)))..))...	100	40.6	-29.7	0	0	0	0.5	0	0	0.5	2	0	0	0	0	0.373385	0	0	0.349213	7.06304	0	low
nta-MIR396a-p3	GTTCAATAAGGCTGTGGGAAG	21	NC_026658.1	-	5707557	5707633	3'	New	gp2b	...(((((((..((...(((.((..((((((((........))))))))...)).)))....))...)))))))...	71	40.3	-20.8	1	0	0	0	0	0	1	0	0	1.23798	0	0	0	0	0	0.698425	0	0	low
nta-miR482a_1ss8TG	TTTCCAAGTCCACCCATTCCTA	22					3'	Diff	gp3	.........(((((((((..(((((.(((((((((((((((((((((....)))..))).)))))))))).))))).)))))..)))))))))...........	84	40.4	-40.9	39	0	0	52	59	38	44	28	82	48.2812	0	0	38.8321	44.5585	42.3466	30.7307	98.8825	71.5662	middle
nta-miR6020a-3p	AGATACTCAGCAAAACATTTAC	22					3'	Yes	gp3	...((((((((..((((.(((((((((((..((((((((((.(((((....((((.....)))).....)))))))))))))))...))))))))))).))))..)))))))).....	110	36.4	-45.9	0	0	0	1	0	0	0	0	0	0	0	0	0.746771	0	0	0	0	0	low
nta-miR6145f	ATCGTAACATATAGCACTAGC	21					5'	Yes	gp3	((((((((((((((((.(((..((((((.(((.(((........)))))).)))))).))).))))))))))))))))...	78	40.7	-37	1	0	0	0	0	0	0	0	0	1.23798	0	0	0	0	0	0	0	0	low
pab-MIR11404-p3_1ss20TG	AGTTTGATCTTGATCACATG	20	NC_026660.1	+	3696070	3696103	3'	New	gp2b	.((.((......)).)).((((....))))....	12	38.2	-1.4	0	0	0	0	0	0	0	1	0	0	0	0	0	0	0	0	3.53152	0	low
pab-MIR11418-p5_1ss18GT	GGAGGCGGCGGTGGTGGT	18	NC_026657.1	+	33092859	33092953	5'	New	gp2b	..........(((((((((......((..((..(((((.......))))).))...))..............((....))...)))))))))...	82	60	-20	0	0	0	0	0	0	1	1	0.5	0	0	0	0	0	0	0.698425	3.53152	0.436379	low
pab-MIR11418-p5_1ss21GT	GGTGGAGGCGGCGGTGGTGGT	21	NC_026657.1	-	487843	487877	5'	New	gp2b	...((((....((.((....)).))...))))...	29	77.1	-5.1	0	0	0	0	0	0	1	0	0	0	0	0	0	0	0	0.698425	0	0	low
pab-MIR11418-p5_1ss2CT	CTACCGCCGCTGCCGCCGCCGCC	23	NC_026661.1	-	12004748	12004772	5'	New	gp2b	........((.((....)).))...	14	88	-2.8	0	0	0	0	0	0	0	2	0	0	0	0	0	0	0	0	7.06304	0	low
pab-MIR11425e-p3_1ss13CG_1	TCAAAGTTCTCTGATTGT	18	NC_026659.1	+	3260981	3261095	3'	New	gp2b	...((((((((.((((((......((((....((((((((...(((((..(((((.......)))))..)).)))..)))))))).))))......)))))).)).))))))...	109	33.9	-24.5	0	0	0	0	0	0	0	0	1	0	0	0	0	0	0	0	0	0.872758	low
pab-MIR11425e-p3_1ss13CG_2	TCAAAGTTCTCTGATTGTT	19	NC_026655.1	-	4813454	4813537	3'	New	gp2b	...(((((((((....((((........(((((((..............))))))).........))))...)))))))))...	78	21.4	-5.7	0	0	0	0	0	0	0	0	1	0	0	0	0	0	0	0	0	0.872758	low
pab-MIR11438-p3_1ss12AT	CTTCATTCATCTTTCTCATT	20	NC_026659.1	-	2650630	2650741	3'	New	gp2b	.((((((((((.(((((........(((....)))....((((.....((..(((((....)))))..)).....))))..........)))))...))))))..))))...	108	31.2	-14.2	0	0	1	0	0.5	0	1	0	2	0	0	0.664874	0	0.377614	0	0.698425	0	1.74552	low
pab-MIR11439-p5_1ss6CA	TGTAGAAAGAAAGAGAGA	18	NC_026661.1	-	18222733	18222766	5'	New	gp2b	...((..((.((((......)))).))..))...	28	32.4	-1.7	0	0	0	0	2	0	0	0	0	0	0	0	0	1.51046	0	0	0	0	low
pab-MIR11441b-p3_1ss14GC	CAAGATTGAATGGCTAAT	18	NC_016005.1	+	710859	710925	3'	New	gp2b	...((((....((..(((..(((..(((.............)))..))))))..))....))))...	61	38.8	-9	0	0	0	0	0	0	0	2	1	0	0	0	0	0	0	0	7.06304	0.872758	low
pab-MIR11472-p5_1ss13CT	TTCTTGGTGGAATATTGGGT	20	NC_026655.1	-	23612118	23612203	5'	New	gp2b	..(((..((.((((((.........(((((..(((..(((((....))))......)..))).)))))..)))))).))..)))..	82	39.5	-16.8	0	0	0	0	0	0	0	4	0	0	0	0	0	0	0	0	14.1261	0	middle
pab-MIR11500-p5_1ss5GA	AAATAAATGAATGATGTGG	19	NC_026657.1	-	8463554	8463590	5'	New	gp2b	...............(((((((.....)))))))...	19	40.5	-7.8	0	0	0	0	0	0	0	0	1	0	0	0	0	0	0	0	0	0.872758	low
pab-MIR11501-p5_1ss7GC	CAAAGTCAATCCTTTTTT	18	NC_026661.1	-	13903440	13903480	5'	New	gp2b	......(((((((....((......))....)))))))...	32	22	-6.5	0	0	0	0	0	0	0	0	2	0	0	0	0	0	0	0	0	1.74552	low
pab-MIR11535-p5_1ss12GA	GACGATTTGGAAGATATAG	19	NC_007144.1	+	36508	36594	5'	New	gp2b	.....((((((((((((.((..(..(((.......)))..(((((((...........))))))))..)))))))))..)))))...	79	39.1	-15	0	0	0	0	0	0	0	0.5	0.5	0	0	0	0	0	0	0	1.76576	0.436379	low
pab-MIR11549-p5_1ss13GA	TTACTTGGCCAAAAATGA	18	NC_026658.1	+	23073936	23074001	5'	New	gp2b	...(((((((((....(((((((.....(((............))))))).))))))))))))...	60	37.9	-15.3	0	0	0	0	0	0	0	2	0	0	0	0	0	0	0	0	7.06304	0	low
pab-MIR11552-p5_1ss16AG	TCGACGTTTTGGACCGAACT	20	NC_026659.1	-	13432202	13432277	5'	New	gp2b	...((.(((((...((......((((..(.((..(((.....)))..)).)..))))...))...))))).))...	70	42.1	-13.5	0	0	0	0	0	0	0	0	2	0	0	0	0	0	0	0	0	1.74552	low
pab-MIR11568-p5_1ss18TG	TTCTTGAAATTTTAACTG	18	NC_026657.1	-	2092874	2092971	5'	New	gp2b	...((..((((((.(((((((.((...........(((....((((.....)))).....)))...........)).))))))).))))))..))...	92	30.6	-13.8	0	0	0	0	2	0	0	0	0	0	0	0	0	1.51046	0	0	0	0	low
pab-MIR11571-p5_1ss12CA	CATCGACAATGATCCTTCT	19	NC_026655.1	-	68549	68579	5'	New	gp2b	.........(((.(((.....))).)))...	19	51.6	-3.4	0	0	0	0	1	0.5	1	2.5	0.5	0	0	0	0	0.755229	0.557193	0.698425	8.8288	0.436379	low
pab-MIR156w-p5_1ss15TC	AAGAGAATATGCAACTGA	18	NC_026659.1	+	5281015	5281067	5'	New	gp2b	...((((......(((((((((((.....)))))))))))......))))...	47	41.5	-20.8	0	0	0	0	0	0	0	2	0	0	0	0	0	0	0	0	7.06304	0	low
pab-miR159a_L+1R-2	TTTGGTTTGAAGGGAGCTCT	20	NC_026658.1	-	5781947	5782038	5'	Diff	gp2b	.....(((((((((.....((((.((((((..((...((((..............))))..))..)).)))).))))...)))))))))...	84	40.2	-19.6	0	0	0	0	0	0.5	0.5	0	0	0	0	0	0	0	0.557193	0.349213	0	0	low
pab-miR159b_R+1_1ss20CT	CTTGGATTGAAGGGAGCTCTT	21					3'	Diff	gp3	(((((.((((((((((((((((..((..(..(..(((((......(((((.(((..(((((.(..(((((((((.((((.(((.....))))))).)))))))))..).)))))..))).))))).....)).)))..)..)..))..)))))))))))))))).)))))	170	51.2	-86.3	0	0.5	1	0.25	0.25	0.25	1.75	0.25	0.5	0	0.393098	0.664874	0.186693	0.188807	0.278596	1.22224	0.88288	0.436379	low
pab-miR166c_1ss1CT	TCGGACCAGGCTTCATCCCCT	21					5'	Diff	gp3	((((((.(((...(((((((((....((((...((((.((((((((..((.(((((.............(((.....)))..)))))..))....))))).)))))))..))))...)).))))))).....)))))))))	141	41.1	-34.8	0	0.666667	1.33333	0	0	0	1	0.333333	1.33333	0	0.52413	0.886499	0	0	0	0.698425	1.17717	1.16368	low
pab-MIR319b-p5	TTGGACTGAAGGGAGCTCCCC	21	NC_026659.1	+	4663176	4663288	5'	New	gp2b	.......((((..((((..(((..((....(((((.....(((..((((..((((((....))))))....))))..)))......)))))))..)))..))))..))))...	103	38.1	-22.2	549.5	1357	2085	539.5	2791	785	2864	372.5	1067	680.27	1066.87	1386.26	402.883	2107.84	874.793	2000.29	1315.49	931.233	high
pab-MIR319b-p5_1ss1TA	ATTTCTTGTCATTCTTTGG	19	NC_026660.1	+	22156951	22157031	5'	New	gp2b	...(((((((((....((........(((((((((((.........)))))))))))........))..)))))))))...	75	32.1	-18.5	0	0	0	0	0	0	0	2	0	0	0	0	0	0	0	0	7.06304	0	low
pab-miR390a_L+3	CCAAAGCTCAGGAGGGATAGCGCC	24					5'	Diff	gp3	.....((.((((.((.(((.((..(((((((((((.((((((((..((((((.((..(........)..))))))))...)))))))).)))))))))))..)).))).)).)))).))...	114	50	-51.1	13	9	9	8	11	18	37	2	8	16.0937	7.07576	5.98387	5.97417	8.30752	20.0589	25.8417	7.06304	6.98206	middle
pab-MIR397f-p3_1ss17GA	TCTCTCTCTCTCTGTGAA	18	NC_026657.1	+	12909884	12909990	3'	New	gp2b	...((((((.....(((((.....((((((...(((....(((((.....((....))......)))))...)))...)).))))......)))))..))))))...	101	41.1	-19.5	0	0	0	1	0	0	0	1	0	0	0	0	0.746771	0	0	0	3.53152	0	low
pab-MIR398b-p5_2ss15TC20AN	CACATTCACATTCACATTCN	20	NC_026657.1	-	33120432	33120501	5'	New	gp2b	.........................................................((....)).....	1	34.3	4.3	0	0	0	0	0	0	0	0	1	0	0	0	0	0	0	0	0	0.872758	low
pab-MIR536a-p3_1ss18TA	ATGGTTGTGTAATTCTTAG	19	NC_026658.1	+	19483904	19483980	3'	New	gp2b	...(((((((((((((((.....)))))))(((((.....))))).....................))))))))...	71	40.3	-17.4	0	0	0	2	0	0	0	1	0	0	0	0	1.49354	0	0	0	3.53152	0	low
PC-3p-10032004_2	TATATTTGGTATACAATCGTTTA	23	NC_026658.1	+	18662983	18663115	3'	New	gp4	..(((.(((.((((((...........)))))).))).)))(((((((((((.(((((((((.......((((((((.((((((((.......))))))))..))))))))))))))))).))))))))))).	91	30.1	-41.2	0	0	0	1	2	0	0	0	0	0	0	0	0.746771	1.51046	0	0	0	0	low
PC-3p-10076575_2	GAAACTCATGCATACATAT	19	NC_026659.1	+	3628543	3628644	3'	New	gp4	...(((....((((((.((((((((((.((..(((((((..((((.......))))..))))))).....))..))))).))))).))))))....)))...	96	35.3	-27.9	0	0	0	0	0	0	0	3	0	0	0	0	0	0	0	0	10.5946	0	middle
PC-3p-100865_140	ATTCAAGCCAACCCAACCTGAATT	24	NC_026660.1	+	2699945	2700050	3'	New	gp4	.............................(((..(((((((((((((((((...(..(..(((........)))..)..).)))))))))))))))))..)))...	74	39.6	-35.1	50.5	93.5	77	63	81.5	48	75	7.5	31.5	62.518	73.5093	51.1953	47.0466	61.5512	53.4905	52.3819	26.4864	27.4919	middle
PC-3p-10112862_2	ATAAGTATGGGTTATAATAATTGA	24	NC_026659.1	+	13448114	13448277	3'	New	gp4	...((((((((((((((((((((((.(((.((((((.((.((...................)).)).)))))).))))))))))..)))))))))))))))..(((...(((((.........((....))....((((.........)))))))))...))).	98	30.5	-31.7	0	0	0	1	1	0	3	1	2	0	0	0	0.746771	0.755229	0	2.09528	3.53152	1.74552	low
PC-3p-10128350_2	AAGGAAACAGAACCGCAAGAAGAA	24	NC_026661.1	-	14141365	14141430	3'	New	gp4	...((((...(((.((((.((((((((((.........)))))))))).)))).)))..))))...	60	27.3	-15.3	1	0	2	0	0	0	0	1	0	1.23798	0	1.32975	0	0	0	0	3.53152	0	low
PC-3p-1013977_14	AATATATTGGTGTCGAGTTATAGA	24	NC_026657.1	+	24363494	24363586	3'	New	gp4	...((((((.(((((.(((.((.((((....((((((....))))))....)))).))))).)))))...)))))).................	73	33.3	-20.5	10	2	3	0	5	1	6	0	0	12.3798	1.57239	1.99462	0	3.77614	1.11439	4.19055	0	0	middle
PC-3p-1014508_14	AACGGCATGGCTATGGATATTTGA	24	NC_026659.1	-	7768127	7768228	3'	New	gp4	...((((((((..(((((..((((........((((((......))))))...)))).)))))..)))))))).............................	70	38.2	-22.8	11	5	14	6	7	5	7	0	12	13.6178	3.93098	9.30824	4.48063	5.2866	5.57193	4.88898	0	10.4731	middle
PC-3p-1014603_14	ATATCCCGACGCTATATCTCGTGT	24	NC_026655.1	-	27010277	27010401	3'	New	gp4	(((((((((((((((((((((((((((((((.((((((((((..(....................)..)))))))))).)))))))))))))))))))))))))))))))...............	110	43.2	-71.8	5	6	6	9	0	1	6	1	6	6.1899	4.71717	3.98924	6.72094	0	1.11439	4.19055	3.53152	5.23655	low
PC-3p-10169116_2	TCTGTTGCTGGTAATTCATT	20	NC_026658.1	+	12892977	12893060	3'	New	gp4	...((((.(((((((((((((.(((..(((...(((((......)))))..)))..)))....))))))))))))).))))...	78	34.5	-20	0	0	0	0	0	0	0	2	0	0	0	0	0	0	0	0	7.06304	0	low
PC-3p-1017059_14	ATGCGTTTGGTGTGTAGACTATTT	24	NC_026656.1	-	12174405	12174527	3'	New	gp4	...((..((((((((((((((((((...((((...((((((.((((....)))).))))))......))))...))))))))))))))))))..))...........................	93	18.7	-19.8	7	6	17	6	17	3	15	0	11	8.66586	4.71717	11.3029	4.48063	12.8389	3.34316	10.4764	0	9.60034	middle
PC-3p-10187567_2	AACAAACATTAATGGTCTGCCTTT	24	NC_026658.1	+	17969375	17969467	3'	New	gp4	.......((.((((((((((((((..((((......((.(((((..........))))).))......))))..))))))))))))))))...	83	29	-23.3	0	0	0	0	2	0	0	0	0	0	0	0	0	1.51046	0	0	0	0	low
PC-3p-10197101_2	TTCAGCATATGATGAAGGTGC	21	NC_026661.1	-	6830731	6830844	3'	New	gp4	...((((.((((((((((((....((.(((....((((((.........))))))))).))..))))))))..)))).))))................................	79	33.3	-23.1	0	0	0	0	1	2	0	1	1	0	0	0	0	0.755229	2.22877	0	3.53152	0.872758	low
PC-3p-10330228_2	AACTACATTTACTTTGCACATT	22	NC_026656.1	+	21049055	21049208	3'	New	gp4	.......((((((..((((.((((((((..(((..(((((.((((((((..((((((((.(((((..(((((((((...)))))))))..))))))))))))).....))))))))..)))))..))).))))))))...))))..)))..)))	147	33.1	-47	0	0	0	0	0	0	0	2	0	0	0	0	0	0	0	0	7.06304	0	low
PC-3p-10337290_2	ACTATCACTGATAGAATTAGAAAT	24	NC_026659.1	-	7758178	7758284	3'	New	gp4	...((((((((((((..(((((.....((((((.((((.(((((.(((((........)))))))))).))))...))))))...)))))..))))))))))))...	101	15	-23.4	2	0	0	0	0	0	0	1	0	2.47596	0	0	0	0	0	0	3.53152	0	low
PC-3p-1034091_13	CAATGCCATGCATAACGGATTCGA	24	NC_026658.1	-	4805949	4806112	3'	New	gp4	.........(((........)))......(((((..((.((((.....)))).))..(((((((((((..((((.(((((((.(((..(((((.((.(((((((....)))))))....)).)))))..))).))))))).))))..))))))))))).)))))	101	31.7	-39.3	12	2	4	3	1	1	2	0	5	14.8558	1.57239	2.6595	2.24031	0.755229	1.11439	1.39685	0	4.36379	middle
PC-3p-10350443_2	TTATCTCGTACTAGACTCGATATC	24	NC_026655.1	+	27742585	27742654	3'	New	gp4	...((((.(((((.(((.(((((((((((((......))))...))))))))).)))))))).))))...	64	35.7	-19.4	0	5	1	0	0	1	2	0	0	0	3.93098	0.664874	0	0	1.11439	1.39685	0	0	low
PC-3p-10419166_2	AAATTAAGTGGGGATGTTTGAGCC	24	NC_026656.1	+	5102566	5102636	3'	New	gp4	...((((((.(((((..((((((((((((.....))).)))))))))..))))).))))))..........	58	28.2	-15.5	1	0	1	0	5	0	0	2	1	1.23798	0	0.664874	0	3.77614	0	0	7.06304	0.872758	low
PC-3p-1042191_13	CTGCCAAAAAAGATCCGCCCTT	22	NC_026660.1	-	27682052	27682162	3'	New	gp4	(((.(((........))).)))....(((((..(((((..((((.(((((((((....((((..........))))....))))))))).))))..)))))..)))))...	82	43.2	-36.2	0	0	0	11	9	5	0	0	0	0	0	0	8.21448	6.79706	5.57193	0	0	0	low
PC-3p-10454435_2	GAAAGATGCACAGAGGTAATT	21	NC_026657.1	-	7057658	7057793	3'	New	gp4	...((((.(((((((((((.((((((....(((((..(((...(((((((.....((((((.((....))))))))....)))))))...)))..))))).....))))...)).)).)))).))))).))))...	130	41.9	-40.2	0	0	0	0	0	0	0	2	0	0	0	0	0	0	0	0	7.06304	0	low
PC-3p-10508944_2	CAGTTGGTGAATCAAAAAA	19	NC_026655.1	+	3433952	3434033	3'	New	gp4	...(((.((((((.(((((.((...((..(..(((((...)))))..)..)).......))..))))).)))))).)))...	76	34.1	-18.2	0	0	0	0	0	0	0	2	0	0	0	0	0	0	0	0	7.06304	0	low
PC-3p-10513326_2	CTATGAAGTGTAAATAGTTTGTT	23	NC_026659.1	+	8135099	8135215	3'	New	gp4	...(((((((((((..((((((.((((((((((((((((((((((((..(((((.((.....))))))).))))..)))))))))))))))))))).)))))))))))))))))...	111	26.5	-42	0	2	0	0	0	0	0	2	0	0	1.57239	0	0	0	0	0	7.06304	0	low
PC-3p-1058948_13	ATACGAGTCTATCAGTGATACAAG	24	NC_026661.1	+	4114852	4114999	3'	New	gp4	...((((((((((((((...........((((((.(((((((...((((((((((((((....(((((.....((((((((.....)))))))))))))))))))))))))))....))))))).))))))))))))))))))))...	142	30.4	-55.1	4	11	14	8	0	4	9	0	3	4.95192	8.64815	9.30824	5.97417	0	4.45754	6.28583	0	2.61827	low
PC-3p-106940_132	TCTCGCAGTCATAATCCTTTAC	22	NC_026658.1	+	17843354	17843472	3'	New	gp4	..((((..(((.(((.(((((...(((.((((((((((((((....)))............)))))))))....)))))...))))).))))))..))))...................	98	36.1	-19.6	22	20	58	5	8	3	41	15	24	27.2356	15.7239	38.5627	3.73385	6.04183	3.34316	28.6354	52.9728	20.9462	middle
PC-3p-1076020_13	AGTTGCTAGCGTCAAGTAAACCCG	24	NC_026661.1	-	1835203	1835329	3'	New	gp4	........................(((((((((((((((((((((((((((((((((((((((((((((((((.....)))))))))))))))))))))))))))))))))))))))))))))))))	103	31.5	-78.1	9	20	5	7	1	3	14	1	3	11.1418	15.7239	3.32437	5.2274	0.755229	3.34316	9.77796	3.53152	2.61827	middle
PC-3p-10792507_1	TAAACTGAAAACAGGATATCAA	22	NC_026655.1	-	25685542	25685658	3'	New	gp4	...((((.((((((((((((((((((((((..((((.....((.(((((.....((.....))......))))).)).))))..))))).))))))))))..))).))))))))...	111	28.2	-19.7	0	0	0	0	0	0	0	1	0	0	0	0	0	0	0	0	3.53152	0	low
PC-3p-10948710_1	ATCATACAACTTTAAGGGATCGAT	24	NC_026659.1	+	7345222	7345309	3'	New	gp4	........((((((((.((((((.(((.((((((.(((.(((......)))..))).)))))).))).)))).)).))))))))....	76	25	-16	0	2	2	0	0	0	0	0	0	0	1.57239	1.32975	0	0	0	0	0	0	low
PC-3p-11097547_1	TTTGACTCAGGTGTGCTTGCT	21	NC_026656.1	-	287453	287512	3'	New	gp4	...(((..(((..(((.((...((((((......))))))...)))))..))).)))...	54	43.3	-15.6	0	0	0	0	0	0	0	1	0	0	0	0	0	0	0	0	3.53152	0	low
PC-3p-11208831_1	AGTTTACCAAGCCAACTTTACGAG	24	NC_026658.1	+	17460267	17460358	3'	New	gp4	............((((...((((((..((.((((.(((((..((((((.....))))))..))))).))))))..))))))....))))...	77	40.2	-26	0	0	0	1	0	0	1	0	0	0	0	0	0.746771	0	0	0.698425	0	0	low
PC-3p-11384538_1	TTAAAACCGACATTAATCATCCGC	24	NC_026655.1	+	23442527	23442687	3'	New	gp4	.......((((.((((((...)))))).))))..........((((....))))(((((((((((((((((((((((((((((((((.(((.(((((((((..........))))))))).))).)))))))))))))))))))))))))))))))))...	104	32.9	-67.8	1	0	0	1	0	1	0	0	0	1.23798	0	0	0.746771	0	1.11439	0	0	0	low
PC-3p-113865_124	ATAGATAGTAGTTTCTCGTGGTCT	24	NC_026660.1	-	19156693	19156836	3'	New	gp4	...((((..(((((.((((((..........(((((.((((((((((..(((.((((((((((...((((.....).)))...)))))))))).)))..)))))........))))).))))))))))).)))))..))))...	138	26.4	-34	12	3	11.5	9.5	11	5.5	15	0	5.5	14.8558	2.35859	7.64605	7.09432	8.30752	6.12912	10.4764	0	4.80017	middle
PC-3p-114199_123	CAGAGTTATCTGATCATGAGA	21	NC_026659.1	+	6462269	6462372	3'	New	gp4	((((((((((...(((((((.((((..((..(((......((((((........))))))...)))..))..)))).)))))))...)))))))))).......	97	35.6	-35.8	15	3	26	22	44	16	12	4	8	18.5697	2.35859	17.2867	16.429	33.2301	17.8302	8.38111	14.1261	6.98206	middle
PC-3p-114793_123	CTACCATGGGGTGTACGGGCTACA	24	NC_026655.1	-	26265847	26265982	3'	New	gp4	(((((((((((((((((((((((((((((((((((((((((((((((((((((((((((((....)))))))))))))))))))))))))))))))))))))))))))))))))))))))))))))..........	126	41.9	-116.8	35	39.5	29	41.5	16.5	15	35	5.5	23.5	43.3293	31.0547	19.2814	30.991	12.4613	16.7158	24.4449	19.4234	20.5098	middle
PC-3p-11481309_1	TGGGTTGTTTGTCAGGAGAT	20	NC_026655.1	+	1509611	1509696	3'	New	gp4	...(((((..((((((((..((((..((((((((.((...))..))))...))))..)))).))))))))........)))))...	80	45.3	-21.4	0	0	0	0	0	0	0	1	1	0	0	0	0	0	0	0	3.53152	0.872758	low
PC-3p-1154321_12	TGAGGGCGTTAAAAGGGTGTC	21	NC_026658.1	+	6628862	6628925	3'	New	gp4	...(((((((((((...(((..((((((...........))))))..))))))))))))))...	58	40.6	-23.3	1	0	2	0	0	1	0	0	10	1.23798	0	1.32975	0	0	1.11439	0	0	8.72758	low
PC-3p-11601907_1	TTATTATCGATAGAATCTAAAATT	24	NC_026655.1	-	21819288	21819391	3'	New	gp4	...((((((((((((((((((((((((.((((((((.((.((((((............)))))).)).)))))))).))))))))))))))))))))))))...	98	18.3	-42.5	0	0	1	0	0	2	0	0	0	0	0	0.664874	0	0	2.22877	0	0	0	low
PC-3p-116213_121	TCAATCTTCGAGGATGGTCGACTT	24	NC_026661.1	+	5521708	5521872	3'	New	gp4	...((((((((..(((.......)))..))))))))..((..(.((((((((...((((((.....))))))(((((((((.(((((.(((((....(((...(((.....)))...)))))))).)))))..)))))))))....))))))))..)..))....	70	39.4	-49.1	44.5	48	43.5	44	29	24	53.5	7	43	55.0901	37.7374	28.922	32.8579	21.9016	26.7453	37.3658	24.7206	37.5286	middle
PC-3p-11785153_1	ATATGAGTTATGGATGCCTA	20	NC_026656.1	+	21161159	21161255	3'	New	gp4	...((((.(((((((...(((((.....((..(((((((((((((...))))))...)))))))..)).......)))))..))))))).))))...	91	25.8	-18.2	0	0	0	0	0	0	0	1	0	0	0	0	0	0	0	0	3.53152	0	low
PC-3p-1190941_12	ATGAAAGCTACACAAGATAGGAAT	24	NC_026658.1	+	5545166	5545315	3'	New	gp4	...((((((((((((((((((..(((((.((((((((....(((((...........))))).))))))..)).)))))..))..)))))))))))))))).............(((..(((((((....)))))))..)))........	98	31.3	-37.1	14	4	4	2	4	1	4	0	4	17.3317	3.14478	2.6595	1.49354	3.02092	1.11439	2.7937	0	3.49103	middle
PC-3p-1207252_11	CATGGCCTGATGAGTGGTAGCTT	23	NC_026659.1	-	9600958	9601057	3'	New	gp4	...((((((..((((...(((..(((((((((..(((((((((..((....)))))))..))))..)))))..))))..)))...))))..))))))...	94	36	-21.7	2	2	3	3	4	5	6	3	4	2.47596	1.57239	1.99462	2.24031	3.02092	5.57193	4.19055	10.5946	3.49103	middle
PC-3p-12150166_1	CAGGTATGAAGGACAACGTG	20	NC_026659.1	-	24116118	24116212	3'	New	gp4	...((((.(((((.((.((((...((((.(((((..(((....((((....))))..))))))))...))))...)))).)).)))))))))...	89	32.6	-21.6	0	0	0	0	0	0	0	1	0	0	0	0	0	0	0	0	3.53152	0	low
PC-3p-12179209_1	ATATAGGGTTGTGAAACAAT	20	NC_026657.1	-	27523368	27523439	3'	New	gp4	...(((((....((((((((((((.....((((....))))......))).)))))))))....)))))...	66	29.2	-16	0	0	0	0	0	0	0	1	1	0	0	0	0	0	0	0	3.53152	0.872758	low
PC-3p-1220809_11	CTATCATCGATAGAATCTAAGAAT	24	NC_026659.1	-	2111864	2112010	3'	New	gp4	...((((((((((((...(((.(((((((..((((((..((((((((((...))))))))))..))))))..))))))).)))...)))))))))))).....(((((..(((((.(((..((....)).))).))))).)))))..	95	19	-34.7	1	4	3	0	2	4	1	0	4	1.23798	3.14478	1.99462	0	1.51046	4.45754	0.698425	0	3.49103	low
PC-3p-1222816_11	TCCCGTGGATTAAACTTGAATGAT	24	NC_026655.1	+	24838746	24838834	3'	New	gp4	...(((((((.(((((((...((((..((((..(((...((((((((...)))))))).)))))))..))))))))))))))))))...	83	27	-20.7	1	2	2	4	5	2	5	0	1	1.23798	1.57239	1.32975	2.98708	3.77614	2.22877	3.49213	0	0.872758	low
PC-3p-122438_115	CAAGAATATGCCAATCGTGACAGT	24	NC_026660.1	+	7495486	7495656	3'	New	gp4	...((((((((..(((.(((((((..((((((.((.((((((.((((((.........)))))).)))))).)).))))))..))))))).)))..))))))))..((((((((............)))))))).((((....))))..........(((....)))....	101	23.4	-38	35	16	23	13	21	16	28	6	28	43.3293	12.5791	15.2921	9.70802	15.8598	17.8302	19.5559	21.1891	24.4372	middle
PC-3p-123123_114	AATTGAGTGATTGGATCCGAGTGA	24	NC_026656.1	+	3753117	3753249	3'	New	gp4	...((((((((.((((((((((((((..((((.((..((((.................))))..)).))))..))))..))))))))))....))))))))...............((((.......))))..	98	29.3	-23.1	31	17	46	40	36	35	51	2	15	38.3774	13.3653	30.5842	29.8708	27.1882	39.0035	35.6197	7.06304	13.0914	middle
PC-3p-12334326_1	CATGTATTCTTAGTTCCTA	19	NC_026658.1	+	20768655	20768765	3'	New	gp4	..((((.((((((((((.....((((.((((((.....((((.(((((.(.((((.......))))).))))).))))..))))))))))...))))))))))..))))..	107	26.1	-19.4	0	0	0	0	0	0	0	2	0	0	0	0	0	0	0	0	7.06304	0	low
PC-3p-1235227_11	AATGTTTTGCCCGTTTATTCTATC	24	NC_026659.1	-	24123713	24123800	3'	New	gp4	...((((((.(((....(((((((((((.....((((.....)))).)))))))))))..))).))))))..................	67	26.1	-16.7	6	2	2	3	8	6	5	0	1	7.42788	1.57239	1.32975	2.24031	6.04183	6.68631	3.49213	0	0.872758	low
PC-3p-12353505_1	GTCTCTTCCTCTGTACCTT	19	NC_026661.1	-	5954321	5954399	3'	New	gp4	...(((((...(((((((((((..(((..(((((.........)))))..))).))))...)))))))...)))))...	73	44.3	-24.2	0	0	0	0	0	0	0	2	0	0	0	0	0	0	0	0	7.06304	0	low
PC-3p-12431861_1	ATACTTTTCTTCTGTGTGCATTTG	24	NC_026660.1	-	9417014	9417191	3'	New	gp4	..(((......)))..(((........)))..................................((((((((((((((((..(((((((((((((((....((.(((.(((((((....))))))).)))......))....)))))))))))))))..))))))))))))))))...	111	36	-54	0	0	0	1	0	0	0	0	0	0	0	0	0.746771	0	0	0	0	0	low
PC-3p-1244576_11	CAGACCGACGACGATTAGAAAAT	23	NC_026657.1	-	10377079	10377162	3'	New	gp4	...(((((((.(((((((.....((((((..((.(((............))).))..))))))..)))))))..)))))))...	78	50	-29.3	0	0	0	11	0	0	0	0	0	0	0	0	8.21448	0	0	0	0	0	low
PC-3p-12799187_1	TTTAAGCTTGTTGATCGTTATTAG	24	NC_026660.1	-	18811358	18811479	3'	New	gp4	...((((((((((((..((((((((.((((((((((((((..((.(((((..((((....))))))))).))..)))...)))))))))))..))))..))))..)))))..)))))))...	116	30.3	-29.2	1	0	0	0	0	0	0	1	0	1.23798	0	0	0	0	0	0	3.53152	0	low
PC-3p-12929677_1	CGTATCCTCCACTCCTTTT	19	NC_026655.1	+	4958672	4958829	3'	New	gp4	...((((((((.(((...(((...((((..((....(((.((((......)))).)))...))...)))))))....)))))))))))..((((((.....((.....)).....))))))...............((((.....)))).........	85	52.5	-37.2	0	1	0	0	0	0	0	1	0	0	0.786196	0	0	0	0	0	3.53152	0	low
PC-3p-13007203_1	ATGTGCGGAGTCCACACGACCAAG	24	NC_026657.1	-	15481905	15482065	3'	New	gp4	.......(..((((.(((....)))..))))..).....(((((((((((((((((((((((((((((((((((((((((((((((((((((((((((....)))))))))))))))))))))))))))))))))))))))))))))))))))))))))))	122	38.5	-110.9	0.5	0.5	0	0.5	0	0	0	0	0	0.61899	0.393098	0	0.373385	0	0	0	0	0	low
PC-3p-13040526_1	GAAGTTGGTATCAGCTCCAAAAA	23	NC_026661.1	-	15351989	15352083	3'	New	gp4	...(((...((((((((((((((..((((..(((((.((((.........))))..)))))..))))..))...)))).))))))))..)))...	89	34.7	-25.8	0	0	0	0	0	0	0	1	0	0	0	0	0	0	0	0	3.53152	0	low
PC-3p-13046083_1	ATGTTTTGAAGTTGTGAATA	20	NC_026657.1	+	24995562	24995692	3'	New	gp4	..(((((((((......(((((((((((.((...(((((((.((....((((((..(((((........)))))..)))))))).)))))))...))......)))))))))))....)))))).)))...	126	25.2	-32.9	0	0	0	0	0	0	0	1	0	0	0	0	0	0	0	0	3.53152	0	low
PC-3p-1312674_11	AAGATATCAAGGGTTTATGGGTGT	24	NC_026657.1	-	36904881	36905006	3'	New	gp4	..((((((((...(((((...((((((((((((...(((((.(((((...((((...(((........))).))))...))))).)))))..))))))))))))...)))))...))))))))...	121	17.5	-24.1	0	2	4	13	3	4	4	0	0	0	1.57239	2.6595	9.70802	2.26569	4.45754	2.7937	0	0	low
PC-3p-1319777_10	ATCTGGTAAACGATCGTTTAGATT	24	NC_026656.1	-	9274830	9274968	3'	New	gp4	((((((((((((((((((((.((((((.((((((((((((((((.(...........)))))))))))))))))..)))))).)))))))))))))))))))).........(((((.........)))))........	103	32.4	-60.6	19	8	17	15	19	5	10	1	7	23.5216	6.28956	11.3029	11.2016	14.3493	5.57193	6.98425	3.53152	6.10931	middle
PC-3p-1329147_10	AAAACGTCAAGAAAGGAAAACAGC	24	NC_026661.1	+	5785212	5785368	3'	New	gp4	(((((((((((((((((((((((((((((((((((((((((((((((((((((((((((((((((((((((((((....)))))))))))))))))))))))))))))))))))))))))))))))))))))))))))))))))))))))))))...	154	31.8	-124.2	7	6.5	4.5	1.5	4	3	3	1.5	6	8.66586	5.11027	2.99193	1.12016	3.02092	3.34316	2.09528	5.29728	5.23655	low
PC-3p-13352880_1	CCAACATGCATACGTCAGTTC	21	NC_026658.1	-	2643498	2643620	3'	New	gp4	...(((((((((((((.((...((....(((((((..(((((((((((...)))))))).)))..))))))).))...)).)))))))).)))))...........((..(((...)))..))	92	39.8	-32.7	0	0	0	0	0	0	1	1	0	0	0	0	0	0	0	0.698425	3.53152	0	low
PC-3p-1348292_10	ATAAGTGACTATCAGTAATAGAGT	24	NC_026656.1	-	4661835	4661953	3'	New	gp4	...((((((((((((...((.((((((((((((....((.........))..)))))))))))).))...)))))))))))).....................................	79	22.7	-21.8	4	2	5	7	8	0.5	1	0	4	4.95192	1.57239	3.32437	5.2274	6.04183	0.557193	0.698425	0	3.49103	low
PC-3p-1349201_10	ATTCGTGGAAACCAATTGGGATGG	24	NC_026658.1	+	8183957	8184084	3'	New	gp4	...(((((((((((.....(((((.((((((....((((..((((.(..((.(((((.....))))).))..)))))..))))...)))))).).))))....)))))))))))..............	111	42.2	-34.5	5	3	4	3	0	1	1	2	1	6.1899	2.35859	2.6595	2.24031	0	1.11439	0.698425	7.06304	0.872758	low
PC-3p-1354761_10	CGATAGTTTTGGACCAACCTCATT	24	NC_026658.1	-	18180418	18180492	3'	New	gp4	.......((((((.(((((.((.(((((((((..(((....)))...))))))))).)).))))).))))))...	65	34.7	-22.8	0	0	1	0	10	0	2	2	1	0	0	0.664874	0	7.55229	0	1.39685	7.06304	0.872758	low
PC-3p-1359118_10	TATGAAGGTGGAGAATTGAATTTT	24	NC_026658.1	+	531238	531348	3'	New	gp4	...(((..(((((((((((((((((((.((((((...((((((..((((................))))..)))))).)))))))))))))))))))))))))..)))...	105	23.4	-34.4	5	3	10	1	4	0	10	0	5	6.1899	2.35859	6.64874	0.746771	3.02092	0	6.98425	0	4.36379	low
PC-3p-136707_103	CGAGTCTATCAGTGATACAAGTCT	24	NC_026661.1	+	2179325	2179498	3'	New	gp4	.....((((....(((((.(((((((.((((((((.(((((((....(((((.....(((((((((...))))))))))))))))))))).)))))).)).))))))).)))))...((((.......)))).....................................)))).	101	28.2	-45.8	16	17	18	12	16	8	26	2	8	19.8077	13.3653	11.9677	8.96125	12.0837	8.91508	18.1591	7.06304	6.98206	middle
PC-3p-1368081_10	TTTGTTATATGGAGCGTAAATATT	24	NC_026661.1	-	6071322	6071442	3'	New	gp4	..........(((((((((.(((((..(((((((((.(((((((...(((.(((..(((((.........)))))..))).))).))))))).))))))))).))))).)))))))))...	108	22.3	-31.7	6	6	2	6	3	0	1	0	5	7.42788	4.71717	1.32975	4.48063	2.26569	0	0.698425	0	4.36379	low
PC-3p-1372321_10	AAAGGGTGAGGAGTCCGAAAGAGA	24	NC_026658.1	+	8293111	8293218	3'	New	gp4	...((((((((.((((....(((((((..((..(((((...(((((((........))))))).....)))))))..)))))))...)))).))).))))).......	98	27.8	-18.1	4	4	1	2	3	3	3	0	0	4.95192	3.14478	0.664874	1.49354	2.26569	3.34316	2.09528	0	0	low
PC-3p-1383366_10	ATCAGTGTCGATCGTTGATAGAAT	24	NC_026657.1	+	8709624	8709712	3'	New	gp4	..((((((((((((((((((((((((((.(((((((((((((....))).)))))))))).))))))))))))))))))))))))))..	85	24.7	-41.1	9	2	4	0	2	0	4	2	2	11.1418	1.57239	2.6595	0	1.51046	0	2.7937	7.06304	1.74552	middle
PC-3p-1388745_10	TAGAAAGTCAATCCAAACGAACCT	24	NC_026655.1	-	6747458	6747538	3'	New	gp4	...(((..(((((.(((((((((((.((((((((((((.....)))))))))))).))))))))))).)))))..)))...	75	28.4	-33.1	8	1	2	0	1	0	3	0	10	9.90384	0.786196	1.32975	0	0.755229	0	2.09528	0	8.72758	low
PC-3p-1389621_10	ATGGCTAAATTTGCAACTATCCCTT	25	NC_026661.1	+	10208380	10208487	3'	New	gp4	...(((((...(((.(((((((.(((((...(((((...(((((.((((....)))).))))).....)))))....))))).)))))))))))))))..........	95	21.3	-23.8	8	1	2	5	2	1	4	0	2	9.90384	0.786196	1.32975	3.73385	1.51046	1.11439	2.7937	0	1.74552	low
PC-3p-14020780_1	AAACTGAGTTTTGTTCTGA	19	NC_026658.1	-	23175431	23175526	3'	New	gp4	...((((((((...((((((...(((.....((((..((((((((((......))))))))))..)))).)))....))))))..))))))))...	90	24	-20.7	0	0	0	0	0	0	0	1	0	0	0	0	0	0	0	0	3.53152	0	low
PC-3p-14170948_1	TGTTTTATTCTGTTGTTTGT	20	NC_026661.1	+	12204366	12204516	3'	New	gp4	((((((((..((((...((((....(((((...(((..(((((((.........(((.(((((((.(..(((((.....))))...)..).))))))).))))))))))..)))...)))....))....))))))))..))))))))...	148	33.1	-31	0	0	0	0	0	0	0	1	0	0	0	0	0	0	0	0	3.53152	0	low
PC-3p-14187438_1	GAATTTTCTTGGTGTATTACTGGA	24	NC_026658.1	-	5465403	5465462	3'	New	gp4	...(..(((...((((.(((((((((((.....)))))))))))))))...)))..)...	54	26.7	-16.4	0	0	0	0	0	0	0	1	1	0	0	0	0	0	0	0	3.53152	0.872758	low
PC-3p-1419415_10	ATTGGGTTGAGTCTTAAAAGTGCT	24	NC_026656.1	-	14191861	14191980	3'	New	gp4	...((((((((((((((..(((..(((.(((.(((((((..(((((.((((((................)))))))))))..)))))))..))).))))))..))))))))))))))...	114	30.8	-38.9	5	2	3	2	2	2	3	0	3	6.1899	1.57239	1.99462	1.49354	1.51046	2.22877	2.09528	0	2.61827	low
PC-3p-1434181_10	TTTTGTCCGTGTAAATAGTTTGTC	24	NC_026659.1	+	6166006	6166145	3'	New	gp4	...(((.(((..(((((((.((..((((..(((((((((.....((((((.(((..((((.......))))..)))..))))))..))))))))).))))..))..)))))))..))).)))..................	119	23.6	-25	1	6	6	5	2	3	12	0	18	1.23798	4.71717	3.98924	3.73385	1.51046	3.34316	8.38111	0	15.7096	middle
PC-3p-1440927_10	CAAGATCAGATCTCAAGACATT	22	NC_026658.1	+	20192863	20192931	3'	New	gp4	...(((((((..((((((...(((((((((.....))).)))))))))))).)))))))..........	56	30.4	-18.1	3	0	2	2	6	5	5	0	8	3.71394	0	1.32975	1.49354	4.53137	5.57193	3.49213	0	6.98206	low
PC-3p-14428549_1	ATAGCGACTATTTGAGATGCACC	23	NC_026656.1	+	18303503	18303566	3'	New	gp4	...(((((((((((((..(((((...(((((...)))))..)))))..)))))))))))))...	58	31.2	-19	0	0	0	0	0	0	0	1	0	0	0	0	0	0	0	0	3.53152	0	low
PC-3p-1453251_9	AGTTCATGAACCTTGGCACACTAG	24	NC_026657.1	-	1354547	1354613	3'	New	gp4	..(((((((.((((((.(((((((((...))))))))).....)))))).)))))))..........	55	29.9	-17.3	5	9	11	5	0	5	6	5	6	6.1899	7.07576	7.31362	3.73385	0	5.57193	4.19055	17.6576	5.23655	middle
PC-3p-14668786_1	GTAGTAGGGCCAAATGGGTT	20	NC_026659.1	-	17702428	17702537	3'	New	gp4	..((((((((..((((((.(((((((..((.(((((((.....((((......))))......))))))).)).........))))))).)))).))..))))))))...	105	29.1	-23.5	0	0	0	0	0	0	0	1	0	0	0	0	0	0	0	0	3.53152	0	low
PC-3p-14760498_1	CATGCACTCTGTTTCTGTTT	20	NC_026660.1	-	27917494	27917599	3'	New	gp4	((((....(((((..((((..((((.(((..(((........)))..))).))))..))))..)))))..(((....((((.......)))).....)))))))..	60	35.8	-24.1	0	0	0	0	0	1	0	1	0	0	0	0	0	0	1.11439	0	3.53152	0	low
PC-3p-14893136_1	ATGTAAATTTCGTGGCATTATTT	23	NC_026657.1	+	9310764	9310887	3'	New	gp4	...((((((((((((((((((((((((((((((((((((((((((((((((((.((((((....)))))).))))))))))))))))))))))))))))))))))))))))))))))))))...	118	27.4	-82.3	0	0	0	0	0	0	0	2	0	0	0	0	0	0	0	0	7.06304	0	low
PC-3p-150010_94	TCAATTTTAATTTAGGACACCTGT	24	NW_011953818.1	-	208585	208703	3'	New	gp4	...((((....(((((((((((...(((..((((((((..((....))...))))))))....)))..)))))))....))))....))))............................	88	26.1	-16.5	27	53	82	55	67	47	44	12	42	33.4255	41.6684	54.5197	41.0724	50.6003	52.3761	30.7307	42.3782	36.6558	middle
PC-3p-1507665_9	TTTGATCGATAAGCTTACCTTTTC	24	NC_026656.1	-	19445165	19445280	3'	New	gp4	...((((...(((((.((..((((..((((((((((((((..((..((..((((((....))))))...))..))..)))))))))))))).....))))..)))))))))))...	110	26.7	-23.8	13	1	1	4	3	1	6	0	2	16.0937	0.786196	0.664874	2.98708	2.26569	1.11439	4.19055	0	1.74552	middle
PC-3p-1511762_9	CTTTCACCACAGTTTAGAGCCTTC	24	NC_026661.1	-	9318003	9318178	3'	New	gp4	((((((((((((((((((((((((((((((((((((((((.(((..(((((((.............)))))))))))))))))))))))))))))))))))))))))))))))))).((((((....))))))...((((((((((............)))).)))))).......	116	43.8	-93.6	2	5	8	2	11	0	6	0	5	2.47596	3.93098	5.31899	1.49354	8.30752	0	4.19055	0	4.36379	low
PC-3p-1523700_9	CTAGATCGTCTTGACCGTTGATT	23	NC_026660.1	-	13234552	13234657	3'	New	gp4	.((((((((((..((((((((.((((((((((((..((((.(((..(((.........)))..))).))))..)))))))))))))))).)))).)))))))).))	105	32.1	-28.3	4	3	4	3	2	0	8	0	2	4.95192	2.35859	2.6595	2.24031	1.51046	0	5.5874	0	1.74552	low
PC-3p-1528496_9	ATGAAATAATTAACATAGCACCCA	24	NC_026655.1	+	24789935	24790099	3'	New	gp4	...((((.(((..(((.(((((..((((((...(((....(((.(((((((........))))))).))).....)))...))))))...))))).)))..)))))))....((((((((..((......)).)))))))).((((....((....)).))))..	105	27.3	-23.6	3	1	2	5	6	1	1	0	2	3.71394	0.786196	1.32975	3.73385	4.53137	1.11439	0.698425	0	1.74552	low
PC-3p-152943_92	TTGAATCTCTTACACCTGCTTTAC	24	NC_026657.1	+	7654377	7654478	3'	New	gp4	.....(((((((((((.(((..((.(((((((((...((((...............))))..))))))))).))..)))..))))))......)))))....	93	31.4	-24	32	31	33	18	6	16	32	1	36	39.6154	24.3721	21.9408	13.4419	4.53137	17.8302	22.3496	3.53152	31.4193	middle
PC-3p-1542579_9	TTATGGAGCGTAAATATTTTGTC	23	NC_026661.1	-	17606029	17606126	3'	New	gp4	...((((..((((((.((..(((((((..(((((((.....((..........)).....)))))))....)))))))..)).))))))..))))...	92	24.5	-17.1	12	2	7	11	2	7	7	0	2	14.8558	1.57239	4.65412	8.21448	1.51046	7.8007	4.88898	0	1.74552	middle
PC-3p-1558476_9	TTTGGATGGGTAGTGAGAGTTTT	23	NC_026659.1	+	20882860	20882968	3'	New	gp4	...((((((....((((((((..((((.(..(((((((....((...((......)).......))....)))))))..)))))..))))))))......))))))...	103	30.3	-19.8	3	2	4	2	6	7	1	0	3	3.71394	1.57239	2.6595	1.49354	4.53137	7.8007	0.698425	0	2.61827	low
PC-3p-1566407_9	TACGCGGTTATTAGTTTAAGGTCT	24	NC_026660.1	+	5781656	5781758	3'	New	gp4	...((((((.(((((((.((((...((((((((((.....(((...((((....)))).)))....))))))))))...))))....)))))))))))))...	97	23.3	-21.1	6	2	1	2	1	2	8	0	2	7.42788	1.57239	0.664874	1.49354	0.755229	2.22877	5.5874	0	1.74552	low
PC-3p-1581418_9	TTTATCTGATCGGAGAATTCGTCC	24	NW_011953818.1	-	25376	25464	3'	New	gp4	...(((((..((((..(((.(((((....(((....(((((((......)))))))))).....))))))))..)))))))))......	80	30.3	-17.7	7	4	3	5	9	3	2	0	4	8.66586	3.14478	1.99462	3.73385	6.79706	3.34316	1.39685	0	3.49103	low
PC-3p-1588277_9	ATGGGCTGGTTTCATTCTTCATGA	24	NC_026659.1	-	13166763	13166834	3'	New	gp4	...((((.(((((((....(((((...((((.(((((...))))).))))...))))))))))))))))...	66	45.8	-27.5	4	1	0	0	0	2	3	0	1	4.95192	0.786196	0	0	0	2.22877	2.09528	0	0.872758	low
PC-3p-1609738_9	CTAACCCAACACAACCCTTT	20	NC_026660.1	-	14730817	14730934	3'	New	gp4	............(((((((((((((((((((((((((((((((((((((((((((((((((((....)))))))))))))))))))))))))))))))))))))))))))))))))))	106	33.1	-83.5	9.5	2	11	2	0	3.5	11	0.5	7	11.7608	1.57239	7.31362	1.49354	0	3.90035	7.68268	1.76576	6.10931	middle
PC-3p-1618781_8	AAGAAGGTGCTCAAGGTGGGGTGT	24	NC_026658.1	-	17077541	17077638	3'	New	gp4	...((((((((((((((...((((((((((((((((((.(((.((........)).)))))).)))))))))))))))...))))))))))))))...	92	55.1	-60.2	2	4	0	1	0	2	0	3	3	2.47596	3.14478	0	0.746771	0	2.22877	0	10.5946	2.61827	middle
PC-3p-1624488_8	AAATGTTGCCATACAGAACTCTCT	24	NC_026655.1	+	774207	774339	3'	New	gp4	...((((.((((((.((((...(((((((((.(((..(((((...............)))))....))).)))))))))..)))))))))).)))).....................................	93	27.1	-24.6	12	9	8	5	5	0	9	1	2	14.8558	7.07576	5.31899	3.73385	3.77614	0	6.28583	3.53152	1.74552	middle
PC-3p-16732793_1	AAGTGAATGTTGTCTGAAGTT	21	NC_026660.1	-	17668371	17668441	3'	New	gp4	...(((((((....(((((((((...(((((((......)))))))....)))))))))..)))))))...	65	25.4	-15.4	0	0	0	0	0	0	0	1	0	0	0	0	0	0	0	0	3.53152	0	low
PC-3p-1678608_8	ATTAGGTCGGTTGTGAAATCATGA	24	NC_026659.1	+	2646043	2646159	3'	New	gp4	...(((((.(((....(((((((.((((((((((((.(((((....(((((((((......)))))))))....))))).))))))...)))))).)).)))))..))))))))...	111	27.4	-27.6	3	3	6	0	1	4	4	0	8	3.71394	2.35859	3.98924	0	0.755229	4.45754	2.7937	0	6.98206	low
PC-3p-1680455_8	AGAGTTAAGATCAAGAGAGAGGTA	24	NC_026659.1	-	7354703	7354864	3'	New	gp4	...(((((....((((((((((((((((..((((....(((((((((..((((((((....(((........))).....))))))))..)))))))))..)))).)))))))))...)).)))))...)))))...(((((.(((....)))..)))))..	131	32.1	-39.5	1	5	6	1	8	7	6	0	0	1.23798	3.93098	3.98924	0.746771	6.04183	7.8007	4.19055	0	0	low
PC-3p-16865364_1	GCTTGAGGGCAAGGAATATTTTAAG	25	NC_026657.1	+	28179099	28179194	3'	New	gp4	...((((.(((((.(..(((((..(((.((((.((((((((((((.....)))))))).)))).)))).)))..)))))..))))))..))))...	90	34.4	-25.2	0	0	0	0	0	0	0	1	0	0	0	0	0	0	0	0	3.53152	0	low
PC-3p-1688752_8	TTTTAGATGGATCTAGTCAGCTTC	24	NC_026659.1	+	22020979	22021082	3'	New	gp4	...((..((((((((((.((((.((((((((((((..(.((...((((......))))...))..)..))))))).))))).))))))))).)))))..))...	98	27.9	-26.3	5	7	2	5	7	3	13	0	5	6.1899	5.50337	1.32975	3.73385	5.2866	3.34316	9.07953	0	4.36379	low
PC-3p-1691575_8	ATTCACCCTCCAGTCATAGATTGA	24	NC_026658.1	+	19228805	19228905	3'	New	gp4	...(((((((..((((((((.((....((..(((((..(......)..)))))..))..))))))))))..))))).))..(((....)))..........	76	32.7	-15.8	0	2	0	4	2	0	0	1	1	0	1.57239	0	2.98708	1.51046	0	0	3.53152	0.872758	low
PC-3p-17133002_1	AAAAATGTGCGGAGTCCACACGAC	24	NC_026657.1	+	15481844	15482003	3'	New	gp4	......(..((((.(((....)))..))))..).....(((((((((((((((((((((((((((((((((((((((((((((((((((((((((((....)))))))))))))))))))))))))))))))))))))))))))))))))))))))))))	122	38.8	-110.9	0.5	0.5	0	0.5	0	0	0	0	0	0.61899	0.393098	0	0.373385	0	0	0	0	0	low
PC-3p-1715291_8	ACTGCAATCAAGTTGAGTTCGAGC	24	NC_026657.1	+	37720824	37721002	3'	New	gp4	((((.(((((((...((((.(((............))))))).((((..(((((............)))))..))))..((((..(((((((.((((((((((((((....................))))))))..)))))))))))))..)))).))))))).))))..........	77	36.3	-42.5	3	1	2	1	7	3	3	0	0	3.71394	0.786196	1.32975	0.746771	5.2866	3.34316	2.09528	0	0	low
PC-3p-1716567_8	ATGTCGTAGCTAGGCGTCGGGAGT	24	NC_026655.1	+	15203260	15203352	3'	New	gp4	...(((((((((((.(((...((.((((((((...((..((.....))..))...)))))))).))....)))))))))))))).........	81	49.5	-29.8	2	0	1	6	0	2	1	0	0	2.47596	0	0.664874	4.48063	0	2.22877	0.698425	0	0	low
PC-3p-17220683_1	NTAGTCGGATTTGGAATGA	19	NC_026657.1	+	32447458	32447530	3'	New	gp4	...((((((....((..(..((..(((((((((((......)))))))))))..))..)..)).))))))...	67	27.4	-20.1	0	0	0	0	0	0	0	1	0	0	0	0	0	0	0	0	3.53152	0	low
PC-3p-1740811_8	ATTTGGTAGACCATCGTTTAGATT	24	NC_026658.1	-	18404111	18404204	3'	New	gp4	...((((..((((((((((((((.(((((((((((((.(((((........)))))..))))))).)))))).))))))))))))))))))...	88	27.7	-35.1	5	2	2	2	3	1	2	0	1	6.1899	1.57239	1.32975	1.49354	2.26569	1.11439	1.39685	0	0.872758	low
PC-3p-1746985_8	TTAAAGAGCAAGAGTACATGTGAT	24	NC_026657.1	-	9199560	9199667	3'	New	gp4	...(((((.......(((((..(((((((((.(((((((.((...(((......)))...))))))...))).)))))))))..))))).....))))).........	96	28.7	-21.3	10	2	4	3	0	6	3	1	4	12.3798	1.57239	2.6595	2.24031	0	6.68631	2.09528	3.53152	3.49103	middle
PC-3p-1756365_8	ACACAATCGTTTAGATTTGACTAT	24	NC_026660.1	+	2375391	2375466	3'	New	gp4	...((((.((..(((((((((((((((....((((.....)))).....)))))))))))))))..)).))))...	70	28.9	-21	0	3	0	2	0	1	0	1	1	0	2.35859	0	1.49354	0	1.11439	0	3.53152	0.872758	low
PC-3p-17760171_1	GATTCGGAAATAATAATAAT	20	NC_026656.1	+	19636999	19637104	3'	New	gp4	...(((((.(((.....(((((...((((..((((.(((((((((((........)))))...))))))..))))..))))....)))))...)))..)))))...	100	24.5	-17.1	0	0	0	0	0	0	0	1	0	0	0	0	0	0	0	0	3.53152	0	low
PC-3p-1779809_8	TTAGAAAACGTAGTGACATGGACT	24	NC_026656.1	+	11801281	11801417	3'	New	gp4	...(((((((.(((....((((.(((((((((((((((((.(((((..((((.(((((((...((((.......))))..))))))).))))..))))).)))))))))))))))))))))..))).)))))))...	131	22.6	-46.9	4	2	0	2	0	0	1	0	1	4.95192	1.57239	0	1.49354	0	0	0.698425	0	0.872758	low
PC-3p-17843425_1	TATGGCTTCTCCTAACTTGAA	21	NC_026661.1	-	16327472	16327580	3'	New	gp4	...(((..((((......((((..(((((((((((....((((((((((((.........))))))))...))))..))))))))))))))).....))))..)))...	103	38.5	-36.3	0	0	0	0	0	0	0	1	0	0	0	0	0	0	0	0	3.53152	0	low
PC-3p-17894917_1	TTTGATTGATGAGAAAATTAGTGT	24	NC_026655.1	+	28697937	28698068	3'	New	gp4	(((((((((((((((((((((((((((((((((((((((((((((((((((((((((((((....)))))))))))))))))))))))))))))))))))))))))))))))))))))))))))))......	126	21.2	-88.8	3	1	0	2	0	0	0	0	1	3.71394	0.786196	0	1.49354	0	0	0	0	0.872758	low
PC-3p-1802099_8	AATGAGACCTAGCGTAGAGAATGA	24	NC_026655.1	-	25420587	25420709	3'	New	gp4	((((.....((.....))........(((((.....(((((((..((((((..((..((((((((.......).)))))))..)).)))))).)))))))))))).........)))).....	79	35	-22.8	8	1	12	0	7	2	3	0	3	9.90384	0.786196	7.97849	0	5.2866	2.22877	2.09528	0	2.61827	low
PC-3p-18042544_1	TAGTCTATCGTGGTCTATCA	20	NC_026661.1	+	7651870	7652019	3'	New	gp4	..(((((.......)))))............................((((((.((((((((((((((((((((((.(((((((((((((.((......)).)))))))..)))))).)))))))))))))))))))))).))))))...	100	27.3	-57.5	0	0	0	0	0	0	2	0	1	0	0	0	0	0	0	1.39685	0	0.872758	low
PC-3p-18055730_1	ATTTTTGAAAATTGATGAACTTT	23	NC_026658.1	-	6874001	6874167	3'	New	gp4	(((..((((((((((....(((((.((((((.......(((((((((..(....)..)))).....)))))....))))))...))))).))))))))))..))).((((.((((......((((......(((....)))....)))).....)))))))).....	105	29.9	-27.7	0	0	0	0	0	0	0	1	1	0	0	0	0	0	0	0	3.53152	0.872758	low
PC-3p-18112101_1	TCAGCTCATTGAACACGAG	19	NC_026660.1	-	15650543	15650671	3'	New	gp4	((((((...(((((((((((.(((((((.((.((.(((.(((.((...((((...((....)).....))))..)).)))..))).)).)).))).)))).)))))))))))........))))))...	126	44.2	-33.9	0	0	0	0	0	0	0	2	0	0	0	0	0	0	0	0	7.06304	0	low
PC-3p-18141395_1	CTATCATCGATGGATTTTGC	20	NC_026655.1	+	5327109	5327259	3'	New	gp4	...............(((((((((((..((((((((((((((((((((((.(((((((((((..((((((((....................))))))))..))))))))))).))))))))))))))))))))))....)))))))))))	136	17.9	-50.6	0	1	0	0	0	0	0	0	0	0	0.786196	0	0	0	0	0	0	0	low
PC-3p-1814540_8	TTTATATCTAGGAGGTTGAAGACC	24	NC_026655.1	+	18191371	18191476	3'	New	gp4	((..((((....((((...((..((((..(((..(((..((((((((.((..((......))..))))))))))..))))))))))..))..))))))))..))..	104	38.7	-24.7	1	3	2	0	0	0	8	0	0	1.23798	2.35859	1.32975	0	0	0	5.5874	0	0	low
PC-3p-182198_78	TCAGGTGCTCCTAAATTT	18	NC_026661.1	+	8815087	8815167	3'	New	gp4	...(((((((((((((..((.....((((...(((((......)))))...))))..)).)))...)))))))))).....	73	43.2	-22.7	2	12	30	20	18	7	13	31	20	2.47596	9.43435	19.9462	14.9354	13.5941	7.8007	9.07953	109.477	17.4552	middle
PC-3p-18248210_1	AAAATCTAACGAAGTCTCACA	21	NC_026656.1	+	13208048	13208137	3'	New	gp4	...(((((((((.((..(((.....((((..(((((..(((....)))..)))))...)))).......)))..)).)))))).)))...	84	27.8	-17.1	0	0	0	0	0	0	0	1	0	0	0	0	0	0	0	0	3.53152	0	low
PC-3p-182657_78	CAAAGAGGGGCAAACTGTAGATAC	24	NC_026657.1	-	18154195	18154281	3'	New	gp4	...(((((...(((((((....(((((((..((((.......(((.....))).))))..)))))))..)))))))...)))))...	81	32.2	-17.8	35	36	31	24	27	16	46.5	4	26.5	43.3293	28.303	20.6111	17.9225	20.3912	17.8302	32.4768	14.1261	23.1281	middle
PC-3p-18335634_1	GTTTTTGGCTAATACTAGTTCTG	23	NC_026659.1	-	6753361	6753468	3'	New	gp4	((.((((((.....((((((((((..((..(.((((......)))))..))..)..)))))))))..)))))).))...(((..((((.........))))..)))..	76	38	-28.5	0	0	0	0	0	0	0	2	1	0	0	0	0	0	0	0	7.06304	0.872758	low
PC-3p-1839294_7	AGCGCTAGTAGCTTCTCGCAATGC	24	NC_026660.1	-	21825596	21825755	3'	New	gp4	...((((((((....((((((.((..(((((.((((...(((((.(((((....))))).)))))...))))...)))))...)).)))))).)))).))))..........(((..((((((((.................))))))))...)))....	99	44.4	-38	2	11	13	12	6	1	11	0	10	2.47596	8.64815	8.64336	8.96125	4.53137	1.11439	7.68268	0	8.72758	low
PC-3p-1848957_7	ATCGCGGTCCATCATAGATAG	21	NC_026661.1	-	7651837	7651967	3'	New	gp4	.(((((((((((.((((.((((((((((((.....((....((((((((......))))))))..)).....)))))))))))).)))).)))))))))))...........((((.....))))......	100	29.8	-48.1	8.5	5	10	6	3	8	2.5	1	3.5	10.5228	3.93098	6.64874	4.48063	2.26569	8.91508	1.74606	3.53152	3.05465	middle
PC-3p-18508742_1	ATGTTTCGGCTTTGCCAAG	19	NC_026656.1	+	12055341	12055478	3'	New	gp4	...((((......((((..(.(((...((((.((((.(..(((...((((((((.((((..((((...........))))..))))..))))))))......)))..).))))))))..)))..)..))))))))...	132	36.2	-29.2	0	0	0	0	0	0	0	1	1	0	0	0	0	0	0	0	3.53152	0.872758	low
PC-3p-18582808_1	AAAATGAGAGGTAGAAGCTACA	22	NC_026657.1	+	30673582	30673664	3'	New	gp4	...((((((((...(((((...(..((((((((((((((.......))))))))).)))))..))))))...))))))))...	77	32.5	-22	0	0	0	0	0	0	1	1	2	0	0	0	0	0	0	0.698425	3.53152	1.74552	low
PC-3p-18611052_1	TTGAAATATCGTCAAGGCCCCACA	24	NC_026660.1	-	13826881	13826978	3'	New	gp4	...(((((((((..(((((((.(((((..((((((((((((((....)))))....)))))))))..)))))...)))))))..)))))..))))...	92	30.6	-22.5	1	1	2	0	0	0	0	1	0	1.23798	0.786196	1.32975	0	0	0	0	3.53152	0	low
PC-3p-1878119_7	AAATGTTTATGGATTTATTGGATG	24	NC_026660.1	-	813448	813548	3'	New	gp4	...((((...(((((((..((..(((((((((...((..((((....))))..)).....)))))))))..))..)))))))...))))............	86	31.7	-20.7	6	1	0	5	0	0	0	0	5	7.42788	0.786196	0	3.73385	0	0	0	0	4.36379	low
PC-3p-188044_75	TGAAGGTGACGATGATTCCGGC	22	NC_026655.1	+	11448209	11448353	3'	New	gp4	...((((((((((((((((((((((((((((((((((((((((((((((((((((((((((((((((((((....))))))))))))))))))))))))))))))))))))))))))))))))))))))))))))))))))))..	140	67.6	-157.7	11	25	39	29.5	21.5	37.5	41	26	46	13.6178	19.6549	25.9301	22.0297	16.2374	41.7895	28.6354	91.8195	40.1469	middle
PC-3p-1887321_7	AATTTTGATAGGGTCGTAAATAGT	24	NC_026657.1	+	15971557	15971643	3'	New	gp4	...(((.((((((((((((..(((((((((((((((..(((........))))))))))))))))))))))).))))))).)))...	81	26.4	-22.5	6	2	5	1	2	0	4	0	1	7.42788	1.57239	3.32437	0.746771	1.51046	0	2.7937	0	0.872758	low
PC-3p-1894936_7	TTTGAAGGAGCGAGAATGACTATT	24	NC_026656.1	-	10509943	10510056	3'	New	gp4	...((((((..((((...((((..(((.((((((...(((((.....)))))...)))))))))..))))..))))..))))))....((.((((.....))))))........	81	23.7	-16.3	0	2	3	5	2	0	5	0	4	0	1.57239	1.99462	3.73385	1.51046	0	3.49213	0	3.49103	low
PC-3p-1902118_7	CTTTTGGTATCACACTCGATCTTT	24	NC_026656.1	+	11345535	11345643	3'	New	gp4	...((..((((((..(((..(((.((...(((..((((((((((....((((....))))))))))))))...)))..)).))))))..))))))..))..........	96	32.1	-20.9	1	9	1	2	1	1	5	1	2	1.23798	7.07576	0.664874	1.49354	0.755229	1.11439	3.49213	3.53152	1.74552	low
PC-3p-19140114_1	ATTTTTGTTTCTTGTTTCC	19	NC_026659.1	-	26099017	26099136	3'	New	gp4	...(((.(((((((((((((((((((((..((((((.....((((..(((((.........)))))..)))))))))))))))..)))))))))))).)))).)))..............	103	25	-19.8	0	1	0	0	0	0	0	1	0	0	0.786196	0	0	0	0	0	3.53152	0	low
PC-3p-19198842_1	AATACGTCTTGTGCTAGA	18	NC_026656.1	+	1553639	1553748	3'	New	gp4	...((((((((.(((..(..((((.((..(((..(((.((((((.(((((((....))))))).......)))))).))))))..))))))..)..)))))))))))...	104	36.4	-31.1	0	0	0	0	0	0	0	1	1	0	0	0	0	0	0	0	3.53152	0.872758	low
PC-3p-1920129_7	CCTTGCTTGTTGGACCACTTT	21	NC_026660.1	+	15158793	15158884	3'	New	gp4	...((((((.....((((((((.....(((((((..((((((..(.....)..))))))..)))))))....)))))).))..))))))...	86	35.9	-26.3	0	0	0	0	7	0	0	0	0	0	0	0	0	5.2866	0	0	0	0	low
PC-3p-19399357_1	CCTGTAGAAATGTTTGGGAAT	21	NC_026657.1	+	28484664	28484733	3'	New	gp4	...((((((((((((((((((.....((((((....))))))....)))...)))))))))))))))...	64	37.1	-23.4	0	0	0	0	0	1	0	0	0	0	0	0	0	0	1.11439	0	0	0	low
PC-3p-1943168_7	AGTATAGAAGAAATGAGAAGTGAT	24	NC_026656.1	+	19456364	19456494	3'	New	gp4	..(((((((((((((((((((((((....(((((((((((.(((((..(((.(((..........))).))).))))).)))))))))))...))))))))).....)))))).))).)))))........	121	29	-31.8	8	2	4	4	3	0	0	0	1	9.90384	1.57239	2.6595	2.98708	2.26569	0	0	0	0.872758	low
PC-3p-1943627_7	AGGTTCCATGGTTTAGAAAGCTAG	24	NC_026655.1	-	26299850	26299997	3'	New	gp4	...(((((((((..(..((...(((((..((..((((((.(((.((((((((...(((((.(((.......))).)))))...))).))))).)))))))))..))..........)))))..))..)..))))))))).........	136	32.4	-34.2	3	9	9	6	6	2	12	0	4	3.71394	7.07576	5.98387	4.48063	4.53137	2.22877	8.38111	0	3.49103	low
PC-3p-195009_73	TTTTATAAATATGTACGTCCCTTC	24	NC_026661.1	+	1546197	1546373	3'	New	gp4	((((..(((((((.....)))))))..))))...(((((((((.(((.((((((..(((((((((...........))))...)))))..)))))).))).))))))))).....(((((......((......))...))))).((((((...........)))))).........	76	27.7	-28.1	7	43	49	59	36	43	63	10	66	8.66586	33.8064	32.5788	44.0595	27.1882	47.9186	44.0008	35.3152	57.602	middle
PC-3p-1953449_7	ATGATTCTCTCTGCTCCAACAATA	24	NC_026659.1	-	99433	99557	3'	New	gp4	...(((((((((((((((((((((((((((((((((((((((((((((((((((((((((((....)))))))))))))))))))))))))))))))))))))))))))))))))))))))))))	122	25.6	-91.7	0	1	2	2.5	3	5	1.5	0	0	0	0.786196	1.32975	1.86693	2.26569	5.57193	1.04764	0	0	low
PC-3p-19576159_1	CGACAAATAGAATGAAGCAT	20	NC_026661.1	+	1261141	1261219	3'	New	gp4	...((((((((((((.((...(((.((((.((((((........))))))...))))))).)).))))))))))))...	73	25.3	-18.5	0	0	0	0	0	0	0	1	0	0	0	0	0	0	0	0	3.53152	0	low
PC-3p-1958376_7	AACGTCGGGAGATGTCTAGAAACT	24	NC_026659.1	-	1974357	1974468	3'	New	gp4	......................(((((....((((((..((((((((((((((((.....((((........))))))))))))))))))))..))))))....)))))...	87	45.5	-43.1	3	2	4	2	3	2	5	0	0	3.71394	1.57239	2.6595	1.49354	2.26569	2.22877	3.49213	0	0	low
PC-3p-1978184_7	AAGTTCCTTCCACGACGTAGCATT	24	NC_026656.1	-	6671487	6671642	3'	New	gp4	....((((......((((((((((((((((((((((((((((((...(((((((((((...........))))))))))).)))..))))))))))))))))))))))))))).((((((((..(((....)))...)))))))).....))))..	99	47.4	-75.4	1	5	3	3	7	4	4	0	4	1.23798	3.93098	1.99462	2.24031	5.2866	4.45754	2.7937	0	3.49103	low
PC-3p-1980151_7	TTTCAAATTTCTTTCCCCTTT	21	NC_026658.1	-	15396695	15396808	3'	New	gp4	...(((((....((..((((...((((.((((((......(((.(((.((..(((........))).))))).)))....)))))).))))...))))..))....)))))...	108	39.5	-26.5	3	1	5	0	0	0	0	0	0	3.71394	0.786196	3.32437	0	0	0	0	0	0	low
PC-3p-1986865_7	TTTCGATTTGGTCTTAATAGCATG	24	NC_026655.1	-	2816664	2816778	3'	New	gp4	...((((((((((..((..(((((.((((((((.((.....)).)))))))).)))))..))..))))))))))(((((......((((....))))......))))).......	71	20.9	-21.8	0	1	0	9	0	0	4	0	0	0	0.786196	0	6.72094	0	0	2.7937	0	0	low
PC-3p-19949205_1	TTTGAACAATGAACTTATT	19	NC_026660.1	-	16284521	16284636	3'	New	gp4	...(((((.((((..((..((((((((..((.((((.((((..(.((.((((((((...)))))))).)))..)))).))))))..))))))))..)).....)))).)))))...	110	28.4	-18.8	0	0	0	0	0	0	0	1	0	0	0	0	0	0	0	0	3.53152	0	low
PC-3p-2001914_7	TTGTTGTCGGTAGGGTTGACAAGC	24	NC_026656.1	-	6880805	6880864	3'	New	gp4	...((((((.(((((((..(((.((((....)))))))..)))))))....))))))...	54	41.7	-15.9	0	4	0	1	4	0	0	1	0	0	3.14478	0	0.746771	3.02092	0	0	3.53152	0	low
PC-3p-2006325_7	AGAGTTCAAATCGTTTCATTGGTG	24	NC_026655.1	-	28769038	28769149	3'	New	gp4	...(((..((((((....((((((((((((((.((.((((..((((((...............)))))).))))..))))))))).)))))))....)).)))).)))....	105	25.9	-20.1	8	5	3	2	0	0	6	0	0	9.90384	3.93098	1.99462	1.49354	0	0	4.19055	0	0	low
PC-3p-2008046_7	CGAGGTAACAACCTGAAAGGGC	22	NC_026655.1	+	2637727	2637793	3'	New	gp4	...(((..(((((((((((((....((((........))))..)))).))))))..)))..)))...	61	43.3	-16.3	0	0	0	7	0	0	0	0	0	0	0	0	5.2274	0	0	0	0	0	low
PC-3p-2026984_7	ACATCATCGTTTTTGCCGACGAAA	24	NC_026658.1	-	19118338	19118433	3'	New	gp4	......(((.((((((((((((.(((..(((.(((((...)))))..))).))).))).))))))))).)))........................	66	33.3	-18.6	11	6	5	3	3	1	6	2	2	13.6178	4.71717	3.32437	2.24031	2.26569	1.11439	4.19055	7.06304	1.74552	middle
PC-3p-20326235_1	ATCTTTCTATCTAATCATT	19	NC_026659.1	-	875356	875447	3'	New	gp4	...(((((.((((.(((((((((((((...(((.....(((((........)))))....))))))))))..)))))).)))).)))))...	86	15.2	-15.6	0	0	0	0	0	0	0	1	0	0	0	0	0	0	0	0	3.53152	0	low
PC-3p-2033973_7	CCTTGCTCCAAGAGTTGCTGT	21	NC_026660.1	+	7523266	7523355	3'	New	gp4	...(((.(((((.(((.((((..(((......((((..........)))).....)))..))))))).))))).))).............	74	37.8	-15.1	1	0	0	0	9	0	0	1	0	1.23798	0	0	0	6.79706	0	0	3.53152	0	low
PC-3p-20413934_1	TATTCTTTGGCGGTGTGAATTTTC	24	NC_026660.1	-	25936291	25936376	3'	New	gp4	...((.(((((((((((((((((((((.......((((((..........))))))))))))))).))))..)))))))).))...	80	37.2	-20.4	0	0	0	0	0	0	0	1	2	0	0	0	0	0	0	0	3.53152	1.74552	low
PC-3p-20631484_1	GGATAGATCATGAAAACC	18	NC_026658.1	+	16859947	16860014	3'	New	gp4	.(((.((((.....(((((.(((((..((..((....))..))))).)).)))))....)))))))..	65	39.7	-18.1	0	0	0	0	0	0	0	1	1	0	0	0	0	0	0	0	3.53152	0.872758	low
PC-3p-20870941_1	GGAGAAACAGAGCAGGATCAATAT	24	NC_026660.1	+	9344030	9344158	3'	New	gp4	...(((((.(((((..(....((((.((((((((((..(((((((((((..(((((((...)))))).......)..))))))))))).)))))))))).....)))).....)..))))))))))...	123	27.9	-26.6	0	0	0	0	0	0	0	1	1	0	0	0	0	0	0	0	3.53152	0.872758	low
PC-3p-2099946_7	ACTGGAATGATGTGATGAAATGAT	24	NC_026656.1	+	5078197	5078306	3'	New	gp4	.(((((..(((((((((((((..(((((((...........(((((((..(((((....)))))..))))))))))))))...)))))))))))))...)))))......	103	23.6	-25.4	3	1	2	3	1	2	7	0	0	3.71394	0.786196	1.32975	2.24031	0.755229	2.22877	4.88898	0	0	low
PC-3p-2100304_7	ATTGTATGGAGTGAGATAAATAGT	24	NC_026657.1	-	38132915	38133010	3'	New	gp4	...((((((((..(((((((((((((((((.(((....((((((......))))))...))).))))))))))))...)))))..))))))))...	90	22.9	-27.1	0	0	2	6	2	2	4	0	0	0	0	1.32975	4.48063	1.51046	2.22877	2.7937	0	0	low
PC-3p-2101832_7	AGTTGCCAGCGTCAAGTAAACTCA	24	NC_026657.1	-	17914994	17915103	3'	New	gp4	...(((((((((((((((((((((((((((((((((((((((((((((((((((.....)))))))))))))))))))))))))))))))))))))))))))))))))))	107	30	-80.5	3	1	1	4	3	0.5	1	0	0	3.71394	0.786196	0.664874	2.98708	2.26569	0.557193	0.698425	0	0	low
PC-3p-21078792_1	CTTTTTGTTAGAGAGGAACGATAT	24	NC_026661.1	-	8327740	8327816	3'	New	gp4	...((((((((((.....((((((((.((((.................))))..))))))))..))))))))))...	71	31.2	-17.2	0	0	0	0	0	1	0	0	0	0	0	0	0	0	1.11439	0	0	0	low
PC-3p-21091293_1	TCTCTTTCTTCATCCTCTCCCGA	23	NC_026656.1	+	2451118	2451198	3'	New	gp4	...(((((.((..((((((((((((....(((((..((.......)).)))))...))))))))))))..)))))))....	74	35.8	-23.4	0	0	0	0	0	0	0	1	1	0	0	0	0	0	0	0	3.53152	0.872758	low
PC-3p-2120633_6	ATGGAATTTTGCTATATTTTGATT	24	NC_026658.1	+	20878526	20878635	3'	New	gp4	...(((((((((((((((((..(.....(((.....((((((((.......).))))))).....)))....)..)))))))))))))))))..................	89	17.3	-22.1	1	1	3	1	0	2	0	1	0	1.23798	0.786196	1.99462	0.746771	0	2.22877	0	3.53152	0	low
PC-3p-21322353_1	CTCTCGTTTGGTCTTCTCGAACA	23	NC_026657.1	-	8495871	8495973	3'	New	gp4	...(((((.((..((..(((..((((..((((((((..(((((..((((.....))))..)))))..)))))))).))))....)))..))..)))))))...	97	46.6	-31.5	0	0	0	0	0	0	0	1	0	0	0	0	0	0	0	0	3.53152	0	low
PC-3p-2137070_6	AAATTTGTTTAGAGGTGAGGTAGT	24	NC_026661.1	+	461060	461154	3'	New	gp4	...(((.((....((((.((((((.((((..((.(((.(((((.........))))).))).))..))))..))))))))))....)).)))...	89	17.9	-15	1	1	0	0	9	2	1	0	1	1.23798	0.786196	0	0	6.79706	2.22877	0.698425	0	0.872758	low
PC-3p-2146616_6	AAAATAGGTGGATCGCCCGACGTT	24	NC_026659.1	+	16998303	16998453	3'	New	gp4	...((((((((.(((..((((((((..((((((......))))))...))))))))..))).))))))))..(((((((((((((((..(((....))))))))))))))..........(((((.......))))).)))).........	67	38.4	-48.2	4	1	5	4	0	1	2	0	4	4.95192	0.786196	3.32437	2.98708	0	1.11439	1.39685	0	3.49103	low
PC-3p-21470914_1	ATAGTTCGTTCAATCCGAAGTTGC	24	NC_026655.1	-	28587722	28587866	3'	New	gp4	..((((..(((((..((.((.((((..((.......((((((.(((((((.(((((.((..(((..(((......))).)))..)).))))).)))).)))..))))))...))..)))).)).))..))......)))..))))	143	32.4	-23	1	0	1	0	0	0	0	0	0	1.23798	0	0.664874	0	0	0	0	0	0	low
PC-3p-2147666_6	ACATATTCGTGGCTATCAATGTCT	24	NC_026660.1	+	10826762	10826874	3'	New	gp4	...(((((((..((..(((.((((((((.((((..((((..(((((((............))))))).))))..)))).))))))))..)))..))..)))))))........	102	24.8	-24.9	1	8	6	2	2	1	2	0	1	1.23798	6.28956	3.98924	1.49354	1.51046	1.11439	1.39685	0	0.872758	low
PC-3p-2154889_6	AGTTGGCTATATTGGATTGGAATT	24	NC_026655.1	+	27319638	27319761	3'	New	gp4	...((((((..((((((((...((((((.....((((..(((((((........)))).)))..))))..))))))..)))))..)))..)))))).....((.(..(((....)))..).)).	93	26.6	-19.1	10	3	4	4	2	5	6	0	1	12.3798	2.35859	2.6595	2.98708	1.51046	5.57193	4.19055	0	0.872758	middle
PC-3p-21718802_1	TTGGCCAAATTTTGTCGTAT	20	NC_026660.1	-	16708282	16708429	3'	New	gp4	.((((((((((((...((((((((((.((((.(((((....((((((.((((........)))).)))))).....))))).))))..))..))))))))......(((((....)))))........)))).)))))))).......	84	35.8	-32.7	0	0	1	0	0	0	0	1	0	0	0	0.664874	0	0	0	0	3.53152	0	low
PC-3p-21927518_1	TCAATAAAAAGTTTTGTTT	19	NC_026656.1	-	2224336	2224427	3'	New	gp4	...(((((((((.((((((((.....(((((((((((...........))))))))))).....)).......)))))).)))))))))...	86	28.3	-18.5	0	0	0	0	0	0	0	1	0	0	0	0	0	0	0	0	3.53152	0	low
PC-3p-219305_65	ATTTTCGGTATGGTAAAGCCTTGGC	25	NC_026655.1	+	27348682	27348838	3'	New	gp4	...(((((((((((..(((((((((((((((...((((((((((((((((((((((((((((((((((((((((((((....))))))))))))))))))))))))))))))))))))))))))))...)))))))))))))))..)))))))))))	154	52.9	-132.4	37	45	39	43	36	25	44	0	34	45.8053	35.3788	25.9301	32.1111	27.1882	27.8596	30.7307	0	29.6738	middle
PC-3p-2194459_6	AATTGAAGTTGGGTTGAAACAATT	24	NC_026659.1	-	8528141	8528305	3'	New	gp4	.(((((..(((..(((.((((((((((.((.(((.((.((((((((..((..........))..))))))..)).)).))).)).)))))))))).)))..)))....)))))((((((..(((((((.(((((.........)))))..))))))).)))))).	112	24.2	-37.1	0	9	5	4	0	1	4	0	3	0	7.07576	3.32437	2.98708	0	1.11439	2.7937	0	2.61827	low
PC-3p-21957484_1	AGCATGGACGTCTATTAGTGATAT	24	NC_026656.1	-	841762	841894	3'	New	gp4	...(((((((((((((((((((((((((((((((((((((((((((((((((((((((((((((((....)))))))))))))))))))))))))))))))))))))))))))))))))))))))))))))))	130	21.1	-92	0	0.5	0	0	0	0.5	0	0	0	0	0.393098	0	0	0	0.557193	0	0	0	low
PC-3p-2198933_6	ATCGGAAGTTGGAATGACGTGTGA	24	NC_026657.1	+	36206579	36206667	3'	New	gp4	...(((((((((((....((((((..(((..........((((((((....))))))))..)))..))))))...)))))))))))...	83	29.2	-23.5	0	1	0	8	0	1	1	0	0	0	0.786196	0	5.97417	0	1.11439	0.698425	0	0	low
PC-3p-22283960_1	CAACTGTTATTAATATTATT	20	NC_026657.1	+	33649871	33649956	3'	New	gp4	...((((((.((((((..((((.....(((((..((((((((......)))))))).....))))))))))))))).))))))...	80	19.8	-16.9	0	0	0	0	0	0	0	1	0	0	0	0	0	0	0	0	3.53152	0	low
PC-3p-22299036_1	TTTCGGAGGGATAATGGAAGA	21	NC_026660.1	+	26923931	26924031	3'	New	gp4	...((.((((((((((.(((.(((.(((((((.((((.((((((.......)))))).)))))))))))))).))).))))).........)))))))...	95	39.6	-30.1	0	0	0	0	0	1	0	0	0	0	0	0	0	0	1.11439	0	0	0	low
PC-3p-22388469_1	ATAAAGACCTCTCATTTGCA	20	NW_011953953.1	-	1168	1268	3'	New	gp4	.((.((((..((((.((...((..(((.(((.((((((((((.((((.......)))).)))))).))))..))).)))))...)).))))..))))))..	98	38.6	-22.1	0	0	0	0	0	0	0	1	0	0	0	0	0	0	0	0	3.53152	0	low
PC-3p-22389767_1	GTATTAGATATGGACCTCTTGGTAT	25	NC_026655.1	+	4729519	4729665	3'	New	gp4	.(((((((.(((((..(((.(((((((((..(((((((.((..((.(((((((.....))).)))).))..))..)))))))))))))).)).)))...)))))..)))))))..((...((.(((.....))).))..))......	112	29.3	-29.7	0	0	1	0	0	0	0	1	0	0	0	0.664874	0	0	0	0	3.53152	0	low
PC-3p-2260282_6	AAACCGGGCTCGTTTAAAGTTATT	24	NC_026661.1	+	10654011	10654164	3'	New	gp4	...((((((((((((((((((((((((((((((((((((((((((((((((((((((((((((((((((((((...........))))))))))))))))))))))))))))))))))))))))))))))))))))))))))))))))))))))	151	27.3	-105.6	5	2	6	1	9	2	1	0	2	6.1899	1.57239	3.98924	0.746771	6.79706	2.22877	0.698425	0	1.74552	low
PC-3p-22685_556	ATCGAATGGCTTTCCATGACTCCC	24	NC_026660.1	-	17560498	17560640	3'	New	gp4	((((((((((((((((((((((((((((((((((((((((((((((((((((((((((((((((((((....))))))))))))))))))))))))))))))))))))))))))))))))))))))))))))))))))))...	140	39.2	-124.8	25.5	69.5	65	97.5	70	79.5	75.5	14	93	31.5685	54.6406	43.2168	72.8102	52.866	88.5936	52.7311	49.4413	81.1665	middle
PC-3p-22712832_1	GAGAGTGAGCCATTCTCTGTT	21	NC_026660.1	-	19495167	19495248	3'	New	gp4	...((((((..((.(((.((((.(((((((....((((....)))).......)))))))))))))).))..))))))....	75	37.8	-20.6	0	0	0	0	0	0	0	2	0	0	0	0	0	0	0	0	7.06304	0	low
PC-3p-2272056_6	TGAGACAAGTAACTCATCTATTTT	24	NC_026657.1	+	15967836	15967931	3'	New	gp4	...((((....((((((((((.(((((..(((((.((((..(((....)))..)))))))))...))))).)))))....)))))....))))...	90	26	-18	5	4	7	6	2	4	7	0	3	6.1899	3.14478	4.65412	4.48063	1.51046	4.45754	4.88898	0	2.61827	low
PC-3p-2274101_6	TTATCGTCTGACAATGATCATTT	23	NC_026656.1	-	8285544	8285674	3'	New	gp4	.((((((...(((((..(((((((..((((.(((......((...(((...(((....)))...)))...))......))).))))..))))))))))))..)))))).......................	107	22.9	-21.6	2	2	3	5	1	3	3	0	3	2.47596	1.57239	1.99462	3.73385	0.755229	3.34316	2.09528	0	2.61827	low
PC-3p-2275261_6	TTGGATCGGGTCGGGTCGGTTCCT	24	NC_026659.1	+	10958008	10958112	3'	New	gp4	...((((((((((((((((((((.....((((((.......))))))))))))))))))))))))))(((((..(((...........)))..))))).......	64	47.6	-50.7	0	5	2	1	4	1	1	0	0	0	3.93098	1.32975	0.746771	3.02092	1.11439	0.698425	0	0	low
PC-3p-2290739_6	ACTAAATGTGATGCACTGAGTATT	24	NC_026660.1	-	14760538	14760676	3'	New	gp4	.((((.(((.((.(((..(((((((.....(((((((((((....(((((((((((((....(((((...)))))........)))))))))).))).)))))))))))..)))))))...))).)).))).))))...	135	25.2	-26.1	2	5	0	0	0	0	1	0	0	2.47596	3.93098	0	0	0	0	0.698425	0	0	low
PC-3p-2293856_6	AGAGTTGAGTTGAGAGCAAGTATT	24	NC_026656.1	+	13502396	13502511	3'	New	gp4	...(((((.((...(((((..((((((((......((...............))...)))))))).)))))..)).))))).................((((.....)))).....	78	32.8	-18.1	3	2	2	2	1	1	0	1	1	3.71394	1.57239	1.32975	1.49354	0.755229	1.11439	0	3.53152	0.872758	low
PC-3p-2304093_6	AATAGGTATCACCTCCCCTGACGT	24	NC_026655.1	+	13975459	13975591	3'	New	gp4	.(..(..((((((..(((.....(((..((((((((((((((((((((((.(((.((((((((........)))))))).))).))))))))))))))))))))...))..)))...)))))))))..)..).	131	45.9	-60.7	0	1	1	5	2	0	4	1	1	0	0.786196	0.664874	3.73385	1.51046	0	2.7937	3.53152	0.872758	low
PC-3p-23075989_1	TTGCTGCAAGTTGTAATTTTGAA	23	NC_026659.1	-	4366969	4367079	3'	New	gp4	...(((..((((...(((....((((((.(((..(((((((.(((((((((....)))))......))))..))).))))))).))))))...)))...))))..)))...	105	36.9	-27.5	0	0	0	1	0	0	0	1	0	0	0	0	0.746771	0	0	0	3.53152	0	low
PC-3p-2319500_6	AGAGAGACGTAGGCTGTCATATGC	24	NW_011953826.1	-	4533	4614	3'	New	gp4	...(((....((((((.((.((((....((((....((((.......))))))))....)))).)).))))))...)))...	76	45.1	-18.9	1	3	0	2	5	3	2	0	4	1.23798	2.35859	0	1.49354	3.77614	3.34316	1.39685	0	3.49103	low
PC-3p-234946_60	AAGTGCGTTTGGATGTGACATGTT	24	NC_026659.1	-	6335633	6335738	3'	New	gp4	...((((((((...(((((((....(((((((((...(((((((..((((((....))))))...)))))))...)))))))))..)))))))..))))))))...	100	27.4	-25.1	30	10	6	19	11	21	29	4	35	37.1394	7.86196	3.98924	14.1886	8.30752	23.4021	20.2543	14.1261	30.5465	middle
PC-3p-236776_60	AGAGAACGAACAAGATGTGAGATC	24	NC_026655.1	+	14704667	14704803	3'	New	gp4	(((((((((((((((((((((((((((((((((((((((((((((((((((((((....((((((....))))))....)))))))))))))))))))))))))))))))))))))))))))))))))))))))...	134	23.4	-89	16	16	25	10	15	4	8	4	3	19.8077	12.5791	16.6219	7.46771	11.3284	4.45754	5.5874	14.1261	2.61827	middle
PC-3p-2369348_6	AGAGAATTGATCGGTTGGAGGT	22	NC_026658.1	+	8022436	8022498	3'	New	gp4	...(((..(((((((.((..((((...(((...)))..))))..))..)))))))..)))...	57	41.3	-16.7	0	0	0	0	6	0	0	0	0	0	0	0	0	4.53137	0	0	0	0	low
PC-3p-2371655_6	ATGACCTAATATCCTACCATTTGT	24	NC_026655.1	+	23758766	23758857	3'	New	gp4	...((((.(((..((.((((((((..((((((((((.(((..........))).)))))..)))))..)))))))).))..))).))))...	86	22.8	-18.6	0	0	3	6	1	2	0	0	0	0	0	1.99462	4.48063	0.755229	2.22877	0	0	0	low
PC-3p-2379478_6	TTTTTGCTCCCAACTTTTT	19	NC_026661.1	+	14943592	14943653	3'	New	gp4	...(((((((.((((.(((((((((((.........))))))))))))))).)))))))...	56	30.6	-20.7	0	0	0	0	0	2	0	3	1	0	0	0	0	0	2.22877	0	10.5946	0.872758	middle
PC-3p-2393382_6	CAGAATTCTGCTCTTTAACT	20	NC_026655.1	+	25926271	25926365	3'	New	gp4	...((((..((((((((((...(((..(((((((..((....((((....)))).....))..)))))))..))))))).))))))..))))...	89	30.5	-20.6	0	0	0	0	0	0	6	0	0	0	0	0	0	0	0	4.19055	0	0	low
PC-3p-2395429_6	ATTTCAAAGGAGGCTTGATAGTAT	24	NC_026657.1	+	18989297	18989377	3'	New	gp4	............(((((((((((((((((((.....(((.......))).))))))...)))))..)))))))).......	62	32.1	-16.7	7	1	10	5	3	2	6	0	2	8.66586	0.786196	6.64874	3.73385	2.26569	2.22877	4.19055	0	1.74552	low
PC-3p-2407539_6	TTGACACCTCCTTAGTGCCCTCA	23	NC_026659.1	+	25154516	25154593	3'	New	gp4	...((((((((((((.((((.((((((......))))))........))))..)))))))....))))).........	66	50	-23.8	0	8	1	7	7	2	4	0	3	0	6.28956	0.664874	5.2274	5.2866	2.22877	2.7937	0	2.61827	low
PC-3p-2418082_6	CTTAGTCGAGGCAAAAAAGAATT	23	NC_026656.1	-	15192129	15192294	3'	New	gp4	(((((.(((((..((((..(((.((((.........(((((((((((((((......)))..))))).))))))))))).)))..))))..))))).))))).............(((((.(((((((.(((((....))))).))))..)))...))))).....	102	19.9	-21.5	0	0	2	0	4	1	0	0	0	0	0	1.32975	0	3.02092	1.11439	0	0	0	low
PC-3p-2427032_6	CGGAGGTTGAAGAACGGAGGG	21	NC_026657.1	-	34318179	34318234	3'	New	gp4	...(((.((((..((((((.((((......))))..))))))...)))).)))...	50	60.7	-20.3	0	0	3	0	7	2	0	0	1	0	0	1.99462	0	5.2866	2.22877	0	0	0.872758	low
PC-3p-245316_58	AATAAACTTATCATGGATCGATTT	24	NC_026657.1	+	28879164	28879284	3'	New	gp4	...((((((..(((..((..((((((((..((.(((((((.(((...)))))))))).)).))))))))))..)))..))))))............(((..((.((....)).))..))).	81	23.1	-19	25.5	17	12.5	26.5	14	9	18.5	1	12	31.5685	13.3653	8.31093	19.7894	10.5732	10.0295	12.9209	3.53152	10.4731	middle
PC-3p-2461108_6	CAAGGATATGTCAATCGGGACAGT	24	NC_026658.1	-	15032793	15032967	3'	New	gp4	............((((((.(((..((....))..))).)))))).(((((........)))))....(((.(((((((((...(((((((((...((((.((.(((((((((((..(((......))).))))))))))))).))))...)))))).)))..))))))))).)))	108	26.9	-38.9	4	3	1	4	2	0	4	1	0	4.95192	2.35859	0.664874	2.98708	1.51046	0	2.7937	3.53152	0	low
PC-3p-248616_57	ATTGATATTGATAGACACTCGTGG	24	NC_026657.1	-	17726623	17726708	3'	New	gp4	...(((((((((..(((..((..(((((((((...(((.....)))...)))))))))..))..)))..)))))))))........	75	19.8	-15.6	7	13	10	8	1	15	15	0	2	8.66586	10.2205	6.64874	5.97417	0.755229	16.7158	10.4764	0	1.74552	middle
PC-3p-2501383_6	AAACCCCTTGGCCGAGTTGAGAGC	24	NC_026656.1	-	20773165	20773235	3'	New	gp4	...((((..((((((((...((((.((((......(((....))))))).))))))))))))..))))...	65	38	-19.6	0	1	4	0	0	3	0	1	0	0	0.786196	2.6595	0	0	3.34316	0	3.53152	0	low
PC-3p-2530986_5	AAATTTGCTCACGTTTTCTCTAGC	24	NC_026657.1	-	19582303	19582437	3'	New	gp4	((((((...((((((((..(((((((.(((......(((((((.....(((((((........)))))))))))))).....))).)))))))..))))))))))))))..........................	109	32.6	-36.3	5	5	3	3	1	2	2	0	1	6.1899	3.93098	1.99462	2.24031	0.755229	2.22877	1.39685	0	0.872758	low
PC-3p-2570_3058	TTTTCGTGTGGTAAAGCCTTGGCC	24	NC_026657.1	+	6180709	6180877	3'	New	gp4	(((((((((((((((((((((((((((((...(((((((((((((((((((((((((((((((((((((((((....)))))))))))))))))))))))))))))))))))))))))....)))))))))))))))))))))))))))))......(((.....))).	151	55	-138.2	435	931	987	785	828	461	1240	229	978	538.521	731.948	656.231	586.215	625.329	513.732	866.048	808.718	853.557	high
PC-3p-258810_55	AGAAAATTTTACACAGAGTGTAGT	24	NC_026655.1	-	21621940	21622117	3'	New	gp4	.((((.......(((((...(((((..((((((((((.(((...((((.(((.((.(((((..(((((...........)))))..))))).))..))).)))).....))).))))))))...))..)))))...)))))....)))).............................	148	24.7	-26.8	31	16	14	20	7	11	12	0	7	38.3774	12.5791	9.30824	14.9354	5.2866	12.2582	8.38111	0	6.10931	middle
PC-3p-2592638_5	CAAGGAGAAGAGCACATGATCATC	24	NC_026661.1	-	17745241	17745390	3'	New	gp4	...(((((((((.(((..((((....((((..((((..(((((.....(((.((.((.((((((((((((........)).)))))))))).)).))))).....))))).))))...)))).....))))..)))))))))..)))...	144	35.3	-31.2	0	0	0	0	5	0	0	0	0	0	0	0	0	3.77614	0	0	0	0	low
PC-3p-2600058_5	AAGTCGTGGAGTTGAACTTGTGTT	24	NC_026659.1	+	3106444	3106559	3'	New	gp4	...(((((((((.......(((((.......(((((((....(((((..(((((..(((....))))))))...)))))....)))))))....))))).....)))))))))...	110	30.2	-26.4	7	5	2	0	1	1	4	0	0	8.66586	3.93098	1.32975	0	0.755229	1.11439	2.7937	0	0	low
PC-3p-2603071_5	ATGTCTGTCACCCCATTTATATTT	24	NC_026659.1	+	13574389	13574472	3'	New	gp4	..(((((.(((..((..((.(((((.((((((((..(((((....))))))))))..))).))))).))..)).))))))))..	80	34.5	-16.8	4	6	3	7	6	0	2	0	10	4.95192	4.71717	1.99462	5.2274	4.53137	0	1.39685	0	8.72758	low
PC-3p-2630378_5	TTCACTCTCACCAAACCCTAGCC	23	NC_026657.1	+	2971524	2971670	3'	New	gp4	(((((((((((((((((((((((((((((((((((...(((((((((((((((....)))))))))))))))...)))))))))))))))))))))))))))))))))))((((((............)))))).............	110	44.2	-92.4	2	7	9	2	0	9	4	2	4	2.47596	5.50337	5.98387	1.49354	0	10.0295	2.7937	7.06304	3.49103	middle
PC-3p-2640171_5	ATTTGAATGAGACCGAGTAAGTGT	24	NC_026656.1	-	10346971	10347066	3'	New	gp4	...(((((((((.((((.((.((((((....(((........)))......)))))).)).))))..)).)))))))...((((((...)))))).	74	33.3	-16.1	3	3	0	0	1	0	2	1	0	3.71394	2.35859	0	0	0.755229	0	1.39685	3.53152	0	low
PC-3p-2646469_5	ATCTCCTTCCTTCGTCTATTAAGC	24	NC_026657.1	-	1193367	1193488	3'	New	gp4	...((((((..(((.(((((...(((..(((((..(((((.((((...(..(((((.........)))))..).)))))))))..)))))..)))...))))).)))...))))))......	113	38.5	-33.7	0	1	1	1	4	1	0	1	0	0	0.786196	0.664874	0.746771	3.02092	1.11439	0	3.53152	0	low
PC-3p-2652484_5	AAGCTTTGTTCATACTCGGAACCA	24	NC_026656.1	-	19274597	19274716	3'	New	gp4	.(((((((((((((((..((((..(((.(((((((((((.....((((((....................)))))).....))))))))))).))).)))).)))))))))))))))...	116	30	-40.4	1	2	1	0	0	2	5	1	1	1.23798	1.57239	0.664874	0	0	2.22877	3.49213	3.53152	0.872758	low
PC-3p-2654161_5	GTATCTAATCGTTGTATTTGC	21	NW_011953823.1	+	689	826	3'	New	gp4	...((((((...((((..((((((...(((((.(((((((.....))))......))).)))))..))))))...))))...))))))....................................(((........)))	85	23.9	-22.6	1	3	3	3	1	9	4	0	1	1.23798	2.35859	1.99462	2.24031	0.755229	10.0295	2.7937	0	0.872758	middle
PC-3p-2683704_5	TAATAGTCTATCGTGATCTATCGT	24	NC_026656.1	-	3252577	3252721	3'	New	gp4	.................(((((((((((.((........)).)))))))))))....(((((((((((..(((((((((((((((.(((....................))).)))))))))))))))..)))))))))))....	84	23.4	-38.6	1	4	5	4	0	0	7	0	1	1.23798	3.14478	3.32437	2.98708	0	0	4.88898	0	0.872758	low
PC-3p-2717155_5	AAAAGTGGAGGATGTGATACATGT	24	NC_026660.1	+	27083123	27083219	3'	New	gp4	...((..((((..((..((((.....((..(((((.(((.((((((..........))))))..))).)))))..)).))))..))))))..))...	91	32	-23.2	0	1	1	2	0	3	0	0	0	0	0.786196	0.664874	1.49354	0	3.34316	0	0	0	low
PC-3p-2738090_5	CCTAACCTTCAACTCTTTTT	20	NC_026660.1	+	27558670	27558793	3'	New	gp4	...((..((..((((...((((((((((((((..((((.((....(((.(((...(((....)))..))).)))....)).))))..)))))))))).....))))...))))..))..))...	118	39.5	-33.5	0	0	0	0	0	0	5	0	0	0	0	0	0	0	0	3.49213	0	0	low
PC-3p-2747477_5	AAAACGTCAAGAAAGGCAAACTGC	24	NC_026657.1	-	23325732	23325888	3'	New	gp4	(((((((((((((((((((((((((((((((((((((((((((((((((((((((((((((((((((((((((((....)))))))))))))))))))))))))))))))))))))))))))))))))))))))))))))))))))))))))))...	154	40.1	-137.1	10	5	0	2	2	0	0	2	2	12.3798	3.93098	0	1.49354	1.51046	0	0	7.06304	1.74552	middle
PC-3p-2761359_5	ATTTAGGCTTGGCGAGAAGGCTTG	24	NC_026657.1	-	19148260	19148331	3'	New	gp4	...(((((((((((((..(((((((((..(.....)..)))...)).))))..))))))))...)))))...	66	44.4	-21.8	0	0	0	0	5	0	0	0	0	0	0	0	0	3.77614	0	0	0	0	low
PC-3p-2764328_5	ATTTTTCTATGGCCCGTAAATATT	24	NC_026657.1	-	30506839	30506942	3'	New	gp4	...(((((((((((...((((((.(((..(((..(((....((((((((......)))))))).....)))..)))..)))))))))...)))))))))))...	98	14.4	-18.8	4	1	3	4	2	1	0	0	2	4.95192	0.786196	1.99462	2.98708	1.51046	1.11439	0	0	1.74552	low
PC-3p-2770478_5	AGTGATAGAATACATCAGTGACAGA	25	NC_026656.1	+	20151638	20151756	3'	New	gp4	..(((((.((((.((..((((((.(((((....(((.((((((((((..((....)))))).)))))).)))....))))).))))))...)))))).)))))................	101	29.4	-26.6	2	7	6	4	0	0	3	0	2	2.47596	5.50337	3.98924	2.98708	0	0	2.09528	0	1.74552	low
PC-3p-2774934_5	TTTTGCATCCACCCTATTTTTGAT	24	NC_026658.1	+	13958576	13958716	3'	New	gp4	..................(((((((((((((((((((((((((((((((((((((((((((((((((((((((((((....))))))))))))))))))))))))))))))))))))))))))))))))))))))))))).	122	19.9	-82	2	5	2	2	0	0	2	0	0	2.47596	3.93098	1.32975	1.49354	0	0	1.39685	0	0	low
PC-3p-2778980_5	AGTAAAAATGTAGCAAATGAGAAG	24	NC_026656.1	+	11084079	11084216	3'	New	gp4	...(((...((((((((((((...((.((((((((((..(((((..((((........))))..)))))...))))))....)))).))..)))))))))))).)))...............................	104	22.5	-17.4	0	2	3	0	0	5	3	0	0	0	1.57239	1.99462	0	0	5.57193	2.09528	0	0	low
PC-3p-278508_51	AGGACTTTCAATGACTCCCGCTTC	24	NC_026661.1	-	6473064	6473203	3'	New	gp4	(((((((((((((((((((((((((((((((((((((((((((((((((((((((((((((((....)))))))))))))))))))))))))))))))))))))))))))))))))))))))))))))))..........	130	40.7	-117.8	16.5	38	28.5	21.5	31.5	19	23.5	7	21	20.4267	29.8754	18.9489	16.0556	23.7897	21.1733	16.413	24.7206	18.3279	middle
PC-3p-2795352_5	TCCCGGAGATATGAAAGGTGGC	22	NC_026657.1	+	34809987	34810061	3'	New	gp4	...(((((.((((((((((..((((((...(((......)))..))))))...)))))))).))...)))))...	69	41.3	-26	0	0	0	0	0	0	0	1	5	0	0	0	0	0	0	0	3.53152	4.36379	low
PC-3p-279868_51	AACACGTGTACAAGTTTGAGAGTA	24	NC_026661.1	-	4498878	4498993	3'	New	gp4	..(((((((((((..(((((((....(((((((((((..(((..(((((.(((.....)))..)))))..)))..)))))))))))....))))))).....)))))).)))))..	112	23.3	-26.7	17	7	18	19	13	14	17	3	12	21.0457	5.50337	11.9677	14.1886	9.81797	15.6014	11.8732	10.5946	10.4731	middle
PC-3p-2808428_5	TAAAGCTTGAGAAGAGAGACTA	22	NC_026658.1	+	20712850	20712910	3'	New	gp4	...((((((((((((((.(((....((.......)).....)))))))))))))))))...	55	34.4	-20.2	0	0	0	5	0	0	0	0	0	0	0	0	3.73385	0	0	0	0	0	low
PC-3p-2808916_5	CAAGGATGCACGAAGGGTGGCATG	24	NC_026655.1	-	13773068	13773171	3'	New	gp4	......((..((((((.((((((((((.(((((((.((((((.((....)).)))).)).))))))))))))..........))).))..))))))..))....	94	42.3	-26.4	4	2	3	10	0	6	3	0	1	4.95192	1.57239	1.99462	7.46771	0	6.68631	2.09528	0	0.872758	low
PC-3p-2815500_5	AATGTTTTGGTTCATTTTGCTATA	24	NC_026661.1	+	1321996	1322142	3'	New	gp4	...(((((.....((((....(((((((((....(((((.(((((((((..((.((((.((((.(((((........))))).)))).)))).)).))))))))).))))).......))))))))).....))))...)))))...	141	16.3	-25.6	0	0	0	0	0	0	0	0	5	0	0	0	0	0	0	0	0	4.36379	low
PC-3p-2843291_5	TTTGGGACGGATGACAATTATTTT	24	NC_026657.1	-	34231697	34231802	3'	New	gp4	...(((((((..(((.....(((((((.((.(((.((((..(((((((............)))))))...))))))).)).))))))).....))))))))))...	100	28.3	-23.9	4	1	0	2	2	1	4	1	0	4.95192	0.786196	0	1.49354	1.51046	1.11439	2.7937	3.53152	0	low
PC-3p-2850557_5	ATATAAATAAGGATCGACAACACA	24	NC_026658.1	-	22376420	22376513	3'	New	gp4	...(((((((..((..((((.....(((((.((((........(((((((....)))))))..)))).)))))..))))..)).)))))))...	88	26.6	-16.8	0	0	0	5	0	0	0	0	0	0	0	0	3.73385	0	0	0	0	0	low
PC-3p-2862307_5	TTTAACGGCGGCCATTGTCGGC	22	NC_026657.1	+	30075375	30075479	3'	New	gp4	...(..(.((..(((((.((..(((((((...(((((((..(.(((..((...))..))).)..).)))))))))))))...)).....)))))..)))..)...	99	55.2	-32.2	0	0	0	0	5	0	0	0	0	0	0	0	0	3.77614	0	0	0	0	low
PC-3p-2863018_5	CTCGGACTAGGAGTCTATTT	20	NC_026657.1	-	28081803	28081879	3'	New	gp4	...(((((..((((((..(((((.(((..((.(((........))).))..))))))))...)))))).)))))...	71	37.7	-18.5	1	0	0	0	0	0	4	5	0	1.23798	0	0	0	0	0	2.7937	17.6576	0	middle
PC-3p-287138_49	AGAGGGTGTTAGTACTTTTGGAGT	24	NC_026659.1	-	10220814	10220893	3'	New	gp4	...((((((.(..((((..((((((..((((((.......))))))..))))))))))..))))))).............	64	33.8	-20.7	17	5	12	1	11	1	12	2	14	21.0457	3.93098	7.97849	0.746771	8.30752	1.11439	8.38111	7.06304	12.2186	middle
PC-3p-2872208_5	AGTGGAACCTTAGGAGACGACTAA	24	NC_026655.1	+	10290641	10290734	3'	New	gp4	...(((((((((((((((((((((((((((((((....((((((..........)))))))))))))))))))))))))))))))))))))...	88	48.9	-63.7	0	1.5	0.5	1.5	0	0.5	1	0	0	0	1.17929	0.332437	1.12016	0	0.557193	0.698425	0	0	low
PC-3p-288130_49	ATGGGGTGTACGGGGCTACATGGT	24	NC_026660.1	+	12560321	12560495	3'	New	gp4	.(((....(((.(((........))).)))...))).............................(((((((((((((((((((((((((((((((((((((((((((((((((((((....)))))))))))))))))))))))))))))))))))))))))))))))))))))	110	41.7	-104.8	2	15	8	21.5	11	3	13.5	1	3	2.47596	11.7929	5.31899	16.0556	8.30752	3.34316	9.42874	3.53152	2.61827	middle
PC-3p-289858_49	ATTTGAACTTGCCACGACGTCTCT	24	NC_026657.1	+	20499629	20499737	3'	New	gp4	...(((((((((..((((..((((((..(((((.(((...((((((....(((...)))....))))))))).)).)))..)))....)))))))..)))))))))...	103	43.1	-37.3	6	30	27	40	15	14	28	6	17	7.42788	23.5859	17.9516	29.8708	11.3284	15.6014	19.5559	21.1891	14.8369	middle
PC-3p-2914682_5	TATTTGTCTATCTCCATCTATTT	23	NC_026659.1	-	5440	5518	3'	New	gp4	..(((((((((.(((((((((((((......(((((((...)))))))..))))))))))....))).)))))))))..	75	30.4	-24.4	1	1	4	1	3	6	0	0	0	1.23798	0.786196	2.6595	0.746771	2.26569	6.68631	0	0	0	low
PC-3p-291600_49	ATTGAGACACCACCCGTCGAAGAC	24	NC_026657.1	+	26407902	26408024	3'	New	gp4	.......(((((((........(((((((((..((.(((.(((((..............))))).))).))....)))))))))...((..((((....))))..))))))))).........	62	40.7	-23.8	36	110	66	102	70	61	56	8	57	44.5673	86.4815	43.8817	76.1706	52.866	67.9775	39.1118	28.2522	49.7472	middle
PC-3p-2925696_5	TTAAGTTGGCCCAGACGCTCATGT	24	NC_026657.1	-	24747454	24747563	3'	New	gp4	...((((((...((((((.((....((((.(((((...((((...(((((((((...)))..))))))..))))...)))))))))...)).))))))...))))))...	104	41.8	-28.5	1	4	4	1	3	4	4	5	4	1.23798	3.14478	2.6595	0.746771	2.26569	4.45754	2.7937	17.6576	3.49103	middle
PC-3p-295580_48	ACAGCTGTCTGACTTGGGTTTAGT	24	NC_026655.1	+	3246980	3247083	3'	New	gp4	...(((((((..((((.(((((((...((((..............))))....)))).)))))))..))))))).(((((((...((....)).)))))))...	71	40.4	-20.6	3	11	21	21	12	11	19	1	12	3.71394	8.64815	13.9624	15.6822	9.06275	12.2582	13.2701	3.53152	10.4731	middle
PC-3p-2974241_5	ACTACTACTACTATTATTAT	20	NC_026660.1	+	26642911	26642978	3'	New	gp4	...((((((((((((...((..(((((.............)))))..))...))).)))))))))...	62	27.9	-15.1	0	0	0	0	0	0	0	1	4	0	0	0	0	0	0	0	3.53152	3.49103	low
PC-3p-3010672_5	GTGGAGGTCAGGAAATGG	18	NC_026661.1	+	5139751	5139825	3'	New	gp4	...(((((..(((.((((((((.((((((((((.....)))))))).)).)))....))))))))..)))))...	69	32	-17.7	0	0	0	0	0	0	0	5	0	0	0	0	0	0	0	0	17.6576	0	middle
PC-3p-3015580_5	TCTTGTTGTTTCTCTTCCCAT	21	NC_026657.1	+	32293754	32293847	3'	New	gp4	...((((..((..(((((((((((.((...(((((((((.............))))....)))))....)).)))))))))))..))))))...	88	40.4	-18.2	0	0	0	0	0	0	0	5	0	0	0	0	0	0	0	0	17.6576	0	middle
PC-3p-3024282_5	ATCACTGATAGAAACTGATAAACT	24	NC_026660.1	-	19169808	19169932	3'	New	gp4	...((((((((..(((((((((.(((((((((((((((((.....)))..)))))))))))))).))))))))).))))))))...(((((((..(((((((.....)))))))..)))))))..	80	29.6	-48.3	4	0	3	0	1	0	1	0	1	4.95192	0	1.99462	0	0.755229	0	0.698425	0	0.872758	low
PC-3p-3027646_5	TACCATACTGGATTTGGAGTT	21	NC_026657.1	-	22317936	22318028	3'	New	gp4	...((((((((..(((.((((((((((((.....((.((((.(....))))).))......)))))))))).))...)))..))))))))...	87	35.5	-28.6	0	0	0	0	0	0	5	0	0	0	0	0	0	0	0	3.49213	0	0	low
PC-3p-3030583_5	AGTTTATCTCGATCTAGGACGTGA	24	NC_026656.1	+	19652057	19652141	3'	New	gp4	.(((((((..(((((..(((((...((.(((((...........))))).)).)))))..)))))..))))).))..........	74	25.9	-15.5	0	1	2	0	2	3	3	0	0	0	0.786196	1.32975	0	1.51046	3.34316	2.09528	0	0	low
PC-3p-303220_47	AGTTATCTTAGTCTATCGCGGTCT	24	NC_026661.1	+	10901906	10902029	3'	New	gp4	((((((((...(((.(((((((...((((((.((.((((((((((((((((((((......)))))))))))...)))))..)))).)).))))))...))))))).)))...))))))))...	121	28.2	-37	19.5	15	6	17	7	6	10.5	0	15.5	24.1406	11.7929	3.98924	12.6951	5.2866	6.68631	7.33347	0	13.5277	middle
PC-3p-3033851_5	AAAGACTGGAAATTTGTTCACGG	23	NC_026657.1	-	11521655	11521747	3'	New	gp4	...(((((((((....(((((((.(((.....(((((.(((((........)))))))))).....)))...)))))))))))))))).....	85	29	-17.1	4	1	1	0	0	2	0	0	0	4.95192	0.786196	0.664874	0	0	2.22877	0	0	0	low
PC-3p-3040139_5	ATTTTACATTTTGTGATAGTTCTT	24	NC_026657.1	+	19352551	19352664	3'	New	gp4	........(((.(((((((((((((((((.........((((((((..((((.......))))..))))))))))))))))))))))))).)))....................	86	30.7	-26.7	1	3	3	0	5.5	0	5.5	0	3	1.23798	2.35859	1.99462	0	4.15376	0	3.84134	0	2.61827	low
PC-3p-3047724_5	ATTTCGAGGACAAGCTGTAGATTG	24	NC_026660.1	+	11552513	11552681	3'	New	gp4	..(((((.(((((.((..((((((.(((..(((.(((.(((.(((...((((((............)))))).))))))))).)))..))).)))))))).))))))))))....................((((....(((((((((....)))))))))))))....	109	45	-48.3	2	0	1	1	5	0	4	8	1	2.47596	0	0.664874	0.746771	3.77614	0	2.7937	28.2522	0.872758	middle
PC-3p-3076298_5	GGAGAATCTCAACAAATAACATT	23	NC_026660.1	+	2180526	2180645	3'	New	gp4	((((...(((((.((((((((((((...((((.(((((.(((((((......(((((.....)))))..)))))))..))))).)))).....)))))).)))))).))))).))))...	117	21.7	-18.6	0	0	1	0	0	5	0	0	0	0	0	0.664874	0	0	5.57193	0	0	0	low
PC-3p-3079757_5	AGTTTATGAGTGAACTTGGAACCT	24	NC_026658.1	-	19447278	19447361	3'	New	gp4	...((..((((((((((((((..((..(((.........)))..))..))))))))))))))..))..................	63	27.4	-17	2	4	6	2	3	6	1	1	1	2.47596	3.14478	3.98924	1.49354	2.26569	6.68631	0.698425	3.53152	0.872758	low
PC-3p-3093259_5	ACTCTACATTGTTTAAGTCAACT	23	NC_026659.1	+	27150144	27150258	3'	New	gp4	((((((((((((((((((((((((((((((((((((((((((((((((((((((....))))))))))))))))))))))))))))))))))))))))))))))))))))))...	112	21.7	-79.1	0	0	0	0	0	5	0	0	0	0	0	0	0	0	5.57193	0	0	0	low
PC-3p-3128845_4	CGGCCCCGTAGAATACAAGCCCA	23	NC_026655.1	-	970166	970257	3'	New	gp4	...(((.((((((.((((((.(((((.((((((.....(((..........)))....))))))..))))))))))).)).)))).)))...	86	41.3	-23.4	0	0	5	1	4	0	0	0	0	0	0	3.32437	0.746771	3.02092	0	0	0	0	low
PC-3p-31435_420	ATCGAATGACTTTCCATGACTCCC	24	NC_026655.1	-	24577465	24577638	3'	New	gp4	((((((((((((((((((((((((((((((((((((((((((((((((((((((((((((((((((((....))))))))))))))))))))))))))))))))))))))))))))))))))))))))))))))))))))....((((....(((((.....)))))..)))).	140	36.8	-126	76.5	148	107.5	172	136	96	136.5	31	163.5	94.7055	116.357	71.474	128.445	102.711	106.981	95.3351	109.477	142.696	middle
PC-3p-314515_45	AGAATTCGATCACGTTTGGCGTGG	24	NC_026658.1	+	10138441	10138589	3'	New	gp4	...((((((...((((((..(((.(((..((((..(..((.((((....(((.((((...(((((.......))))))))).))))))).)).)..))))..))))))))))))...))))))..........................	120	33.6	-29.3	19	19	19	27	12	10	15	0	12	23.5216	14.9377	12.6326	20.1628	9.06275	11.1439	10.4764	0	10.4731	middle
PC-3p-3149450_4	TTGGTTGTGATGTTTTTAGT	20	NC_026658.1	+	11913551	11913641	3'	New	gp4	...((((.......(((((((..(((.((((...(((((..(((....))).....)))))..)))).)))....)))))))..))))...	85	29.7	-15.5	0	0	0	0	0	0	0	4	0	0	0	0	0	0	0	0	14.1261	0	middle
PC-3p-3158640_4	CTCTCCTTTTCTCCTTCTCGATT	23	NC_026657.1	-	37888794	37888872	3'	New	gp4	...((((((((.(.((((.(((..((((((((..............)))).))))..))).)))).)))))))))....	72	43	-21.9	3	1	2	5	0	0	0	0	0	3.71394	0.786196	1.32975	3.73385	0	0	0	0	0	low
PC-3p-3159236_4	ACATTGAAAGCGTACGATGAACGT	24	NC_026658.1	+	22078207	22078281	3'	New	gp4	...(((((((((((....((((((.((((...((((....))))...)))).))))))..)))))).)))))...	69	29.3	-15.1	0	4	0	0	0	0	0	0	0	0	3.14478	0	0	0	0	0	0	0	low
PC-3p-3163683_4	CTTTTGTTTGGGGTTAGCTCGTGT	24	NC_026655.1	+	18670223	18670320	3'	New	gp4	...(((((((.((((.(((((((....((((((...(((.((............))))).....))))))...)))))))...))))))).))))...	92	34.7	-15.9	0	0	0	0	4	0	0	0	0	0	0	0	0	3.02092	0	0	0	0	low
PC-3p-3168238_4	TTTTGCATCCCCTGGATCCTTT	22	NC_026661.1	-	8484477	8484577	3'	New	gp4	...(((((((((((..((((....((((((((...((((.............))))....))))))))...))))..))))..)))))))...........	87	33.7	-20.8	0	8	0	1	1	0	0	0	3	0	6.28956	0	0.746771	0.755229	0	0	0	2.61827	low
PC-3p-3172399_4	AGTAATCTATTGCCGTTTACCGTA	24	NC_026655.1	+	23942916	23943003	3'	New	gp4	...((((((((..(((..((((..((((.((((.(((((((....)))))....)).)))).))))))))..)))..))))))))...	82	28.4	-18.7	2	3	0	5	0	0	4	0	2	2.47596	2.35859	0	3.73385	0	0	2.7937	0	1.74552	low
PC-3p-31730_416	AAGTTGCTAGCGTCAAGTAAACCC	24	NC_026661.1	+	1835084	1835250	3'	New	gp4	....((((((.....((....)).....))))))..((((.....))))...........(((((((((((((((((((((((((((((((((((((((((((((((((((.....)))))))))))))))))))))))))))))))))))))))))))))))))))	107	31.7	-89	160	171	181	113	58	46	143	9	52	198.077	134.439	120.342	84.3851	43.8033	51.2617	99.8748	31.7837	45.3834	middle
PC-3p-3184638_4	AAAAGTGACGGTTCGTTTTCATAC	24	NC_026655.1	+	23195072	23195173	3'	New	gp4	...(((((((..((.....(((..(((((((((((.(((((.................))))).))))......)))))))..))).))..)))))))....	95	30.4	-21.4	3	1	1	0	0	0	1	0	2	3.71394	0.786196	0.664874	0	0	0	0.698425	0	1.74552	low
PC-3p-321827_44	ATCGTGTACCAAATCTAAACAAT	23	NC_026660.1	+	2772331	2772462	3'	New	gp4	...((((..(((((((((((((((...((....((((..(((.((..(((.....)))..)).)))....)))).....))...)))))))))))))))..)))).........((((....))))......	102	28	-27.2	16	7	15	7	18	14	9	0	2	19.8077	5.50337	9.97311	5.2274	13.5941	15.6014	6.28583	0	1.74552	middle
PC-3p-3230792_4	ATTCCATGTTGATGTAGGAGATGG	24	NC_026657.1	+	24499735	24499838	3'	New	gp4	...(..((((...(((((...(..(((((...(((.((((((((....((((....)))))))))))))))..)))))..)...)))))...))))..).....	96	34.6	-28.7	0	0	0	4	0	0	0	1	0	0	0	0	2.98708	0	0	0	3.53152	0	low
PC-3p-3235839_4	AAATACTTTGATTCATTTTGCTAT	24	NC_026656.1	-	3561655	3561732	3'	New	gp4	...((((((((((((.((..((..((((((((((..........)))))))))).))..))..))))))))))))...	72	24.4	-25.1	4	0	0	0	0	0	0	0	2	4.95192	0	0	0	0	0	0	0	1.74552	low
PC-3p-3251468_4	AGAGAACCTTCTTTGTCCTTAATT	24	NC_026655.1	+	11764228	11764356	3'	New	gp4	...((((((((((((((((((((((((((((((((((((((((((((((((((((((.(((....)))...)))))))))))))))))))))))))))))))))))....)))))))))))))))))))	126	22.5	-73.6	1	1	3	1	0	0	2	0	2	1.23798	0.786196	1.99462	0.746771	0	0	1.39685	0	1.74552	low
PC-3p-3258709_4	TTGGTTGTAACTACTTCTATAGG	23	NC_026659.1	+	25620825	25620921	3'	New	gp4	..((((((..((.(((((((((((..........((..(((((((((..((.....)).)))).)))))..))))))))))))).))..))))))..	93	34	-23.9	0	0	0	0	0	0	0	0	4	0	0	0	0	0	0	0	0	3.49103	low
PC-3p-3272115_4	AAGGTCATGAAGGTATGTGGATAT	24	NC_026657.1	+	25284406	25284492	3'	New	gp4	...(((((.(((((((((....((((.((((((.((((......)))).......)))))).))))..))))).)))).)))))...	81	40.2	-27.5	3	1	1	0	0	0	2	0	0	3.71394	0.786196	0.664874	0	0	0	1.39685	0	0	low
PC-3p-3280024_4	TAAGAAATTGAGAATAGGTTGAGT	24	NC_026657.1	-	39705891	39705975	3'	New	gp4	...((((((((((((..((.(((((.((((((((((((...))))))))...))))..))))).))..)))))))))))).....	77	25.9	-22.1	2	1	3	3	0	0	0	1	6	2.47596	0.786196	1.99462	2.24031	0	0	0	3.53152	5.23655	low
PC-3p-3305496_4	CATCGTGGTTGAATCTAACTGTCT	24	NC_026656.1	-	12510933	12511082	3'	New	gp4	.((((((((.(((((.(((((((..(((..(((((......((((((((.((((((....)))))).)))..)))))....))))).)))..)))))))))).......)).)))))))).............((........)).....	119	30	-26.8	7	2	0	1	1	0	3	3	1	8.66586	1.57239	0	0.746771	0.755229	0	2.09528	10.5946	0.872758	middle
PC-3p-3307686_4	TTTGTCCTCGTTGAGAATATTCAT	24	NC_026655.1	+	18737049	18737174	3'	New	gp4	..((((((...((((((.......((((((..(((((.(((.((((.......(((((.((((....)))).)))))...)))))))..)))))..)))))).....))))))....))))))...	121	30.2	-30.2	4	1	1	0	0	2	4	2	1	4.95192	0.786196	0.664874	0	0	2.22877	2.7937	7.06304	0.872758	low
PC-3p-333411_43	AACAAACCATCAAATATTCCCACC	24	NC_026658.1	+	7300740	7300892	3'	New	gp4	...(((((((.(((((.((((..((((.(((((((((....((((......))))....))))))....))).))))...)))).))))).))))))).......((((.......)))).................................	95	34.6	-30.6	14	32	43	22	22	15	53	4	23	17.3317	25.1583	28.5896	16.429	16.615	16.7158	37.0165	14.1261	20.0734	middle
PC-3p-3354825_4	AATTATGAGACTGTGTGAGCATGT	24	NC_026655.1	-	28457704	28457845	3'	New	gp4	...(((((..((((((.((..((..(((..(((((.((((((((((.(((((...))))))))))))))).)))))..)))..))..)))))))).)))))...................((((((.....)))))).....	98	29.6	-29.7	0	0	1	0	1	0	2	1	0	0	0	0.664874	0	0.755229	0	1.39685	3.53152	0	low
PC-3p-337190_42	ATCGAGCTTTGGGACTTTGGTGAC	24	NC_026657.1	-	37682529	37682666	3'	New	gp4	....(((((.((((((((((.((...((((((.((.((.(((................))))).)))))......))).)).))))))))))))))).........................................	93	37	-22.8	10	25	13	20	3	9	32	1	10	12.3798	19.6549	8.64336	14.9354	2.26569	10.0295	22.3496	3.53152	8.72758	middle
PC-3p-339981_42	CTCTTTTGACAACGATTT	18	NC_026658.1	+	21012563	21012686	3'	New	gp4	...(((....(((((..((....(((((((..(((((.(((((.((...(..(...(((.....)))....)..)...))..))))).))))).))))).))...))..)))))....)))...	118	38.7	-29	1	1	18	15	21	3	6	2	1	1.23798	0.786196	11.9677	11.2016	15.8598	3.34316	4.19055	7.06304	0.872758	middle
PC-3p-3402113_4	TTGTGTGGCTGAATGTTGGC	20	NC_026657.1	+	35029197	35029279	3'	New	gp4	...((((((((..((((((....((((((((((...((((.....))))...))))).)))))))).)))..))))))))...	77	39.8	-21.8	0	0	0	0	0	0	4	1	0	0	0	0	0	0	0	2.7937	3.53152	0	low
PC-3p-3403151_4	CGTGTTGTTGTACTTTGGTGGAAG	24	NC_026658.1	-	13637293	13637421	3'	New	gp4	...(((((((((.(..(((.....(((((((..((..(((((((((((......((((..(((....)))))))...))))..)))))))..))...)))))))..)))..).....)))))))))...	123	37.2	-29.3	4	0	0	0	1	0	0	0	0	4.95192	0	0	0	0.755229	0	0	0	0	low
PC-3p-3414696_4	ATTGAAGACTAAGCGATCAGGTTC	24	NW_011953818.1	-	197162	197259	3'	New	gp4	...((((((((((((((.((((.......((.((((((((((..(((......)))..)))))))))).))..)))).)))...)))))))))))...	92	35.7	-25	3	1	0	1	3	0	2	0	2	3.71394	0.786196	0	0.746771	2.26569	0	1.39685	0	1.74552	low
PC-3p-3417399_4	AATTTCCTTTTTCCCGACGCCATG	24	NC_026656.1	+	21298617	21298747	3'	New	gp4	...(((((.((....((((((((((((((.(((...(((...(((((((((((((.((((.(((....))).)))).)))))))))))))..)))...)))..))))))))))))))...)).)))))...	125	42	-51.9	1	0	0	5	0	1	1	0	2	1.23798	0	0	3.73385	0	1.11439	0.698425	0	1.74552	low
PC-3p-3448734_4	ACTTTATACCGATAGAATATTCTC	24	NC_026656.1	+	18572948	18573041	3'	New	gp4	...((((((((((((((.(..(((((((.(((....((((.((((.......)))).)))).))).)))))))..))))))))))).))))...	88	23.4	-19.3	0	0	0	0	0	0	0	0	4	0	0	0	0	0	0	0	0	3.49103	low
PC-3p-3450685_4	AGACATTGAGTTGGTTATTATAGT	24	NC_026661.1	-	15335086	15335195	3'	New	gp4	...((((((...(((((((((((((..(((..(((((....(((((((.........)))))))........)))))...)))..)))))))))))))...))))))...	104	37.3	-33.7	0	0	0	1	1	0	1	1	1	0	0	0	0.746771	0.755229	0	0.698425	3.53152	0.872758	low
PC-3p-3462416_4	TTCTCCATGATCTTCCGACGTATC	24	NC_026658.1	-	9795710	9795874	3'	New	gp4	..........((((((.............(((((..(((((.....)))))..)))))(((((((..(((((((((((((((((((((((.((.((((((((....))))))))..))))))))))))))))))))))))))))))))...........))))))	90	44.8	-75.4	2	1	5	4	1	3	5	0	1	2.47596	0.786196	3.32437	2.98708	0.755229	3.34316	3.49213	0	0.872758	low
PC-3p-3499733_4	AAGCTTATAAACACTACTTCCACT	24	NC_026658.1	+	12224361	12224474	3'	New	gp4	...((((((..((((((((((((((((.(((((((((((((((((((((((((((....))))))))))))))))))))))))))).))))))))))))))))..))))))...	108	25.4	-65.7	0	2	4	1	5	1	1	0	0	0	1.57239	2.6595	0.746771	3.77614	1.11439	0.698425	0	0	low
PC-3p-3501855_4	TGGATTCGTAGCAGTGTCTTTCC	23	NC_026661.1	+	3726191	3726315	3'	New	gp4	...((((..((((((((.((...(((((((....((..(((............)))....))....)))))))))))))))))..))))......((((((....))))))..((((....))))	86	31.2	-19.5	1	0	2	4	0	1	2	1	1	1.23798	0	1.32975	2.98708	0	1.11439	1.39685	3.53152	0.872758	low
PC-3p-3502340_4	TTGTTGGACACGTATCAAACACTT	24	NC_026660.1	+	19264459	19264540	3'	New	gp4	...((((((.(((((.((.(((((((..(((..((..........))..)))..))))))).)).)))))..)))).))...	76	42.7	-22.3	3	0	2	0	0	2	1	0	1	3.71394	0	1.32975	0	0	2.22877	0.698425	0	0.872758	low
PC-3p-3511180_4	GAGGTTGGGAGTGGTGAGGCTGCGC	25	NC_026656.1	+	20045530	20045611	3'	New	gp4	...(((.(((((...((((((..(..(((((...)))))..)..))))))...)))))))).....................	58	58.5	-31.8	0	1	0	0	0	1	0	0	4	0	0.786196	0	0	0	1.11439	0	0	3.49103	low
PC-3p-3545297_4	AAATTTAAGAGTGATGAACCT	21	NC_026660.1	+	15976477	15976576	3'	New	gp4	...((((((((((((((...((..((.((((((.((((((((.........)))))))))))))).))..))......))))))))))))))........	89	25	-21.6	5	4	5	5	1	1	0	1	3	6.1899	3.14478	3.32437	3.73385	0.755229	1.11439	0	3.53152	2.61827	low
PC-3p-3558232_4	CTCGGAGCTAACCACGATGGGTTG	24	NC_026660.1	-	10717584	10717735	3'	New	gp4	((((.((.(((....(((((((((..(((((((..((((((.....((((..((((((((........)))))))).......)))).))))))..)))))))..)))))))))....))).))))))........................	128	36.2	-41.5	0	1	1	0	4	0	0	0	0	0	0.786196	0.664874	0	3.02092	0	0	0	0	low
PC-3p-3576360_4	AAAATCGGCCTTGAGGATCAATT	23	NC_026658.1	-	8803230	8803326	3'	New	gp4	...((((.((.((((...(((((.((((((..((..(((......)))...))..)))))).))))))))))).))))....(((((.....)))))	75	42.3	-24.6	2	3	1	0	5	0	1	0	3	2.47596	2.35859	0.664874	0	3.77614	0	0.698425	0	2.61827	low
PC-3p-3584237_4	CATGTGTGTGTGGGTGTGTGC	21	NC_026657.1	-	24994550	24994661	3'	New	gp4	...((...((((((...(((((((((((((((((((((((.......((((.......)))).....)))))))))))))))))))...)))).....))))))...))...	106	35.7	-37.8	1	0	2	0	4	0	4	0	1	1.23798	0	1.32975	0	3.02092	0	2.7937	0	0.872758	low
PC-3p-360633_39	TCTTATGACGACATGTTATTCCTT	24	NC_026656.1	-	15512343	15512523	3'	New	gp4	((((((((((((((((((((((((((((((((((((((((((((((((((((.((((...)))).))))))))))))))))))))))))))))))))))))))))))))))))))))....((((((..((((((....)))))).)))))).............................	117	29.3	-93.7	25	15.5	21	9	20	5.5	34	6	10	30.9495	12.186	13.9624	6.72094	15.1046	6.12912	23.7465	21.1891	8.72758	middle
PC-3p-3607603_4	TAGTTGTCATTACCATCATAT	21	NC_026656.1	+	17918598	17918689	3'	New	gp4	...(((((((((.((((..(((((((..((((((((((.((...........))))))))))))..)))))))..)))).)))))))))...	86	31.5	-30.5	0	0	0	0	4	0	1	0	0	0	0	0	0	3.02092	0	0.698425	0	0	low
PC-3p-3608596_4	TTGGACTTCCTCGGTACAAATTT	23	NC_026657.1	+	14569435	14569492	3'	New	gp4	...((((((((((.(((.(((((...........))))).))).))))))))))....	51	31	-16.6	0	6	6	2	2	0	7	0	0	0	4.71717	3.98924	1.49354	1.51046	0	4.88898	0	0	low
PC-3p-360911_39	ACCCAGCCAAGGTTACGAGCAACC	24	NC_026659.1	+	15981802	15981863	3'	New	gp4	...((....(((((((((((((((.(((......))).))))..))))))))))).))....	55	48.4	-19.1	2	10	8	8	9	1	7	0	2	2.47596	7.86196	5.31899	5.97417	6.79706	1.11439	4.88898	0	1.74552	low
PC-3p-3627854_4	AGTAAAATTGTTGCGGCATGGTAT	24	NC_026655.1	+	5143909	5143978	3'	New	gp4	...(((...((((.(((.((((((..((((((....))))))..)))))))))))))....)))......	61	37.1	-19.2	1	2	1	3	0	3	1	0	1	1.23798	1.57239	0.664874	2.24031	0	3.34316	0.698425	0	0.872758	low
PC-3p-3633265_4	CAGTGGTTAGCAGTTATAGAATT	23	NC_026657.1	-	19492676	19492813	3'	New	gp4	.((((.(((((((((..(((((((((((((((((((((((...((.((..((((((..(((............)))...))))))..)).))...))))))))).))))))))))))))..))))))))).))))...	134	21.7	-38.8	3	1	3	0	2	0	3	1	0	3.71394	0.786196	1.99462	0	1.51046	0	2.09528	3.53152	0	low
PC-3p-3633692_4	AAAGTCCTTTTCTTTTTATTTT	22	NC_026659.1	-	3071852	3071920	3'	New	gp4	...(((.((((((((((((((((((((((..........))))))).))))))))))))))).)))...	63	17.4	-15.7	0	1	0	1	0	4	0	2	4	0	0.786196	0	0.746771	0	4.45754	0	7.06304	3.49103	low
PC-3p-3652144_4	CTTCATCTTTCCCTCTTGTT	20	NC_026655.1	-	15857260	15857316	3'	New	gp4	...(((((.((..((((((((((((......)).))))))))))..)).)))))...	51	28.1	-15.1	0	0	0	0	0	0	0	0	4	0	0	0	0	0	0	0	0	3.49103	low
PC-3p-365765_39	CGATTGTCTTCTGATCCCTTTCCT	24	NC_026659.1	+	25414264	25414383	3'	New	gp4	((((((((((((((((((((((((((((((((((((((((((((((((((((((((.....))))))))))))))))))))))))))))))))))))))))))))))))))))))))...	117	32.5	-95.4	5.5	7.5	7	9.5	10	5	3.5	0	6.5	6.80889	5.89647	4.65412	7.09432	7.55229	5.57193	2.44449	0	5.67293	low
PC-3p-3659236_4	TTGAGTCTCCACAGTGGTTACC	22	NC_026655.1	+	23143364	23143457	3'	New	gp4	...(((((((.((((((((((....((((.......(((.(((((...))))))))...)))).......))))))...)))).)))))))...	88	30.9	-15.9	0	0	0	0	4	2	1	0	0	0	0	0	0	3.02092	2.22877	0.698425	0	0	low
PC-3p-3668227_4	GTATGCAGGTACTCTCTTTG	20	NC_026657.1	-	32286079	32286176	3'	New	gp4	...(((((....(((((.((((..(((((((..((((((.((...............))))))))..)))))))..).))))))))....)))))...	92	43.9	-23.7	0	0	0	0	0	0	0	0	4	0	0	0	0	0	0	0	0	3.49103	low
PC-3p-373565_38	TCGGTTATAGACTCTATCATTGAT	24	NC_026657.1	-	23231520	23231602	3'	New	gp4	...(((((..(((((((.((.(((.(((((((((.((....))))))))))).))))).)))))))..)))))..........	70	33.7	-25.2	19	15	18	3	10	10	14	1	11	23.5216	11.7929	11.9677	2.24031	7.55229	11.1439	9.77796	3.53152	9.60034	middle
PC-3p-3738949_4	TAATTTTCGCCCTTGTACTTTT	22	NC_026661.1	-	16839184	16839269	3'	New	gp4	...((((((((((.((.(((...((..(((((((((((((.......)))..))))))))))..)).))))).))))))))))...	80	22.1	-16.4	0	0	5	0	0	0	2	0	0	0	0	3.32437	0	0	0	1.39685	0	0	low
PC-3p-3761049_4	TAAAGTGGTGATGACACGACGTC	23	NC_026658.1	-	2096331	2096388	3'	New	gp4	((.(((.(((((((((((((((((.....)))).))....)))))))))))))).)).	57	43.1	-17.1	0	0	0	0	0	0	0	0	4	0	0	0	0	0	0	0	0	3.49103	low
PC-3p-3774040_4	CTTCTCATTCCTCTTCCCTCC	21	NC_026660.1	-	22688265	22688366	3'	New	gp4	.((((.(((((....((.((((((..((((..((......(((((((..........)))))))....))..)))).)))))).))....)))))))))...	98	54.9	-29.4	0	0	0	0	0	4	0	0	0	0	0	0	0	0	4.45754	0	0	0	low
PC-3p-3776535_4	CTCTCTACCTCCATGTGAATCTT	23	NC_026659.1	-	2444122	2444220	3'	New	gp4	...(((((((((((.((((....((..(((((...(((((((.....)))))))...)))))..)))))).....))))))))..)))...........	85	33.3	-22.8	2	8	9	0	4	3	3	3	1	2.47596	6.28956	5.98387	0	3.02092	3.34316	2.09528	10.5946	0.872758	middle
PC-3p-3793888_4	AACGAGACATATTTCATACATGTA	24	NC_026661.1	-	8693398	8693518	3'	New	gp4	...(((.(((((((((.((.(((((..(((((.(((((((...(((......)))...)).))))))))))...)).))))).))))))))).)))......((.(((.....)))))...	93	26.4	-19.8	0	3	0	0	2	3	1	0	0	0	2.35859	0	0	1.51046	3.34316	0.698425	0	0	low
PC-3p-3799179_4	TTAATCAATCCGGCTGAGATG	21	NC_026660.1	-	26252220	26252363	3'	New	gp4	((.(((.((.((((..((.(((.(((((((..(((...((((((.....((((......))))......)))))))))..)))))))))).))..))))..)).)))..(((.....(((((...)))))..)))......)).	104	47.9	-43.4	0	0	4	1	1	4	0	1	0	0	0	2.6595	0.746771	0.755229	4.45754	0	3.53152	0	low
PC-3p-381649_37	TTGGATTACGTTACATTACAAAC	23	NC_026655.1	-	13416320	13416433	3'	New	gp4	........(((((((...(((....(((((((((...(((((......))))))))))))))...)))...))))))).....(((((.....................)))))	70	33.3	-18.6	0	8	7	2	15	5	9	4	14	0	6.28956	4.65412	1.49354	11.3284	5.57193	6.28583	14.1261	12.2186	middle
PC-3p-3818472_4	CCCCGTAGAGTTATTGAGATA	21	NC_026658.1	+	3135354	3135435	3'	New	gp4	...((((((((.((.....(((...(((((((((((((....)).)))))))).)))..)))....)).))..))))))...	76	43.9	-21.6	0	1	0	0	4	0	0	0	2	0	0.786196	0	0	3.02092	0	0	0	1.74552	low
PC-3p-3825184_4	CCTTCCCTTCTCTTTATTCTC	21	NC_026656.1	+	14964531	14964664	3'	New	gp4	...(((.((((...(((((.((((((..(((..(((..(((((((((((((.(((((((((((((......)))))))).))))))))))))))).)))..)))..)))..)))))).))))).)))))))...	128	44	-63.3	0	0	0	6	2	5	0	0	1	0	0	0	4.48063	1.51046	5.57193	0	0	0.872758	low
PC-3p-3833302_4	GCCGGAGCTCAGTCTAAC	18	NC_026657.1	+	22300911	22300996	3'	New	gp4	...((.((((((.....(((.(((..((.(((((...............))))).))...)))..)))......))))))))....	79	46.5	-15.2	3	0	3	0	0	0	0	0	1	3.71394	0	1.99462	0	0	0	0	0	0.872758	low
PC-3p-386840_37	TTCGGGTTGGGTTTGGTTGAACC	23	NC_026661.1	+	11503473	11503577	3'	New	gp4	.(((((......))))).(((((((((((((((((((((((((((((((..(((((((....)))))))..)))))))))))))))))))))))))))))))...	84	37.1	-61.1	2	5	6	5	16	1	10	0	8	2.47596	3.93098	3.98924	3.73385	12.0837	1.11439	6.98425	0	6.98206	middle
PC-3p-3870660_4	TATCTCTATCTGTACACTTCTTGCA	25	NC_026660.1	+	7806958	7807043	3'	New	gp4	...(((.(((((((((.....((((((((..((((................))).)..))))))))...)))).))))).)))...	80	32.6	-17	0	0	0	0	4	0	0	0	1	0	0	0	0	3.02092	0	0	0	0.872758	low
PC-3p-39183_345	TTAGAGATCCAAAATTTCACCTC	23	NC_026657.1	+	7142411	7142493	3'	New	gp4	...((.(((((((((.(((((..((((((((......))))))))..))))).))))))))).))..................	62	26.5	-21.5	49	92	97	133	113	115	100	20	149	60.661	72.33	64.4928	99.3205	85.3409	128.154	69.8425	70.6304	130.041	middle
PC-3p-3919047_4	TTTTGAACTTTCCTTTTTAAG	21	NC_026657.1	-	19377662	19377819	3'	New	gp4	...((((((((((..(((.(((((..((.(((..(..(((.((((....)))))))..)..)))...))..))))).)))..))))))))))(((((((((.((.......)))))))))))..((((.....((((....)))).....))))....	89	33.5	-36.5	0	0	0	0	4	1	0	0	0	0	0	0	0	3.02092	1.11439	0	0	0	low
PC-3p-3919161_4	TTTTGTAAAGGACTGAAGGGCTAT	24	NC_026659.1	-	27958132	27958251	3'	New	gp4	...(((((((...(((((.(((((..((((((((..(((((.(((.(((((((.(((.((......))..)))))))))).))).))))).))))))))))))).))))))))))))...	114	40	-38.9	0	0	0	0	0	4	0	0	0	0	0	0	0	0	4.45754	0	0	0	low
PC-3p-3950416_4	ATTTATAGGAGGAAGAAGAAAGCT	24	NC_026657.1	-	38099694	38099775	3'	New	gp4	.(.(((((((((....(((((((..((((..((((((((....).))))))).))))..)))))))....))))))))))..	79	31.7	-24.3	0	0	0	0	0	4	0	0	0	0	0	0	0	0	4.45754	0	0	0	low
PC-3p-3964835_4	GAAACATGTACTGACTTCCTCAAC	24	NC_026655.1	-	29000314	29000408	3'	New	gp4	...(((((.((((....((((((((((.((((((((((((....)))))))))))).))))))))))....)))).)))))..............	78	31.6	-31.4	0	0	2	1	6	0	0	0	0	0	0	1.32975	0.746771	4.53137	0	0	0	0	low
PC-3p-3975991_4	AGTGTTCAGTTAATAAAGAGAGGA	24	NC_026658.1	-	18848028	18848132	3'	New	gp4	((.((((((((.((((.....((((((((.((....(((((((((....))).))))))....)).)))))))).......))))..)))).)))).))......	99	25.7	-18.6	1	0	1	0	0	1	0	0	6	1.23798	0	0.664874	0	0	1.11439	0	0	5.23655	low
PC-3p-3978776_4	AGATGTTGAGAAATCGTGTACACT	24	NC_026660.1	-	26471292	26471414	3'	New	gp4	...((((((((....(((...(((((((....(((..(((......((((((.....)))))).)))..))))))))))..))).))))))))................((.....)).....	90	27.6	-16.3	4	3	2	4	0	0	2	0	0	4.95192	2.35859	1.32975	2.98708	0	0	1.39685	0	0	low
PC-3p-3989070_4	CATAATCCTTCCTCAATCCTTT	22	NC_026657.1	+	6451280	6451356	3'	New	gp4	...((((((..(((((((((((.(((((((((....)))))))))))........)))))))))..)))..)))...	71	36.4	-27.7	2	0	4	0	0	1	0	1	0	2.47596	0	2.6595	0	0	1.11439	0	3.53152	0	low
PC-3p-398998_35	AGGACATTCCCAACCCAACCCAAC	24	NC_026659.1	+	1594041	1594157	3'	New	gp4	..((((((((((((((((.(((((((((((.((((((...........)))))).))))))))))).)))))))))))...)))))............((((((....))))))...	84	43.6	-50.1	6	17	18	16	6	12	11	0	17	7.42788	13.3653	11.9677	11.9483	4.53137	13.3726	7.68268	0	14.8369	middle
PC-3p-3993338_4	ATATTTTGTTGGTAGATTG	19	NC_026661.1	-	16807242	16807417	3'	New	gp4	(((((.((((((((((.(((..((((.((.((((((((((((...((((....(((((((........)))))))..)))).))))))))....)))).)).))))..)))))).....))))))).))))).............(((((..((..........))...)))))..	132	21	-25.8	1	0	1	0	0	0	2	4	0	1.23798	0	0.664874	0	0	0	1.39685	14.1261	0	middle
PC-3p-3998133_4	TTCTTGACCTTGTAATTTTTT	21	NC_026657.1	-	7378028	7378172	3'	New	gp4	((.(((((((...(((((((.(((...(((((((..((..(.(((.((....)).)))..)..))......)))))))))).)))))))...)).))))).)).......(((.(((((.........)))))))).........	103	33.1	-25.6	3	2	0	0	0	0	0	1	0	3.71394	1.57239	0	0	0	0	0	3.53152	0	low
PC-3p-4005190_4	ATTGTTTAGATATTGGTACACGATC	25	NC_026656.1	+	7621348	7621437	3'	New	gp4	...((((((.(((((((((((((((..((.(((................))).))..))))))).)))))))).))))))..........	77	31.1	-28.8	1	4	4	5	1	1	5	0	0	1.23798	3.14478	2.6595	3.73385	0.755229	1.11439	3.49213	0	0	low
PC-3p-4021_2128	AAAGGCAGGACAAAATACGGTATC	24	NC_026657.1	+	19977245	19977428	3'	New	gp4	((((((((((((((((((((((((((((((((((((((((((((((((((((....)))))))))))))))))))))))))))))))))))))))))))))))))))).....(((((((......))))))).......((.((..(((((((..........)))))))..)).))......	108	24.5	-84.1	268	281.5	329	274	248.5	158	412.5	30	145	331.779	221.314	218.744	204.615	187.674	176.073	288.1	105.946	126.55	middle
PC-3p-4036824_4	TTTGGAGCTTTCTTCCTTGTTCGC	24	NC_026656.1	-	2847598	2847682	3'	New	gp4	...(((((.((..((((((((((......(((((((..............)))))))...))).)))).)))..)).)))))...	79	42.4	-25.7	0.5	1.5	0	0	0	0.5	0	1	0	0.61899	1.17929	0	0	0	0.557193	0	3.53152	0	low
PC-3p-4103750_4	AGTTATAGCTTGCCTCTGAGTTGT	24	NC_026655.1	+	1028885	1029035	3'	New	gp4	...((((((((((((((((((((((((((((((((((((((((((((((((((((((((((((((((((((((((....))))))))))))))))))))))))))))))))))))))))))))))))))))))))))))))))))))))))	148	36.4	-127.8	0	0	1.5	0.5	0.5	0	0	0	0	0	0	0.997311	0.373385	0.377614	0	0	0	0	low
PC-3p-4108287_4	TGCTAGACCTGCTACAATTGAT	22	NC_026661.1	+	16516631	16516732	3'	New	gp4	((((((((((((.((((((..((((((..((.....(((.((((.............))))..))).))..))))))..)))))).).)))))))))))...	99	30.4	-27.6	0	0	0	0	4	0	0	0	0	0	0	0	0	3.02092	0	0	0	0	low
PC-3p-4115051_3	TAATGATTTCACCTCTAGATTTTT	24	NC_026657.1	-	24419801	24419925	3'	New	gp4	.......................(((((((((.(((((((....((..((((((...((((((((..............))))))))..))))))..))....)))))))..)))))))))....	98	32	-28.8	1	1	5	0	1	2	2	0	1	1.23798	0.786196	3.32437	0	0.755229	2.22877	1.39685	0	0.872758	low
PC-3p-4150736_3	GCTATGCAGTTCTTCTGATT	20	NC_026655.1	+	10942602	10942751	3'	New	gp4	((((((((((......((((((..(((((((..(((((.((((..((((((((.(((((.((...((..((......))..))....)).)))))))))))))))))))...)))..)))))))....))))))))))))).))).....	145	34.7	-35	0	2	3	0	0	0	0	1	0	0	1.57239	1.99462	0	0	0	0	3.53152	0	low
PC-3p-4167694_3	AAAAGAAAAAGAACAACGATG	21	NC_026655.1	+	1964694	1964850	3'	New	gp4	.....(((((((.....(((.((((....(((((((((((((((((..((((..(((.....)))..))))....))))))))))))))))).)))))))..)))))))...((.....((((..((..((......))..))..)))).....)).	104	29.9	-29.8	0	0	0	5	0	0	0	0	0	0	0	0	3.73385	0	0	0	0	0	low
PC-3p-4191790_3	GTGCCATTAATACATACTGTA	21	NC_026658.1	-	5448305	5448442	3'	New	gp4	...((((((((.(((((((((.(((((((((.((..(...((((((((((...............)))))).)))).)..)).))))))))).)))).....)))))..)))).))))....................	115	25.4	-24.6	1	0	0	0	0	3	0	0	0	1.23798	0	0	0	0	3.34316	0	0	0	low
PC-3p-425385_33	AAGGCTACCATGGGGTGTATGGGC	24	NC_026661.1	-	6933397	6933543	3'	New	gp4	...((((((((((((((((((((((((((((((((((((((((((((((((((((((((((((((((((((((....))))))))))))))))))))))))))))))))))))))))))))))))))))))))))))))))))))))	144	41.5	-133.1	19	15	20	29	5	7	10	2	10	23.5216	11.7929	13.2975	21.6564	3.77614	7.8007	6.98425	7.06304	8.72758	middle
PC-3p-4296631_3	CTTCGTTGCCATTTTGGGTCT	21	NC_026659.1	-	20035588	20035657	3'	New	gp4	...(((((......(((((((((((((((........))))).))))....)))))).....)))))...	64	35.7	-15.2	1	0	0	0	0	0	3	1	1	1.23798	0	0	0	0	0	2.09528	3.53152	0.872758	low
PC-3p-4322012_3	GTGTGATTGAATCCCGATTCCT	22	NC_026655.1	+	320778	320855	3'	New	gp4	...((..((.((..((((.(((((((..((((......)).))...))))))).))))..)).))..)).........	66	35.9	-16.4	0	0	0	0	0	0	5	0	2	0	0	0	0	0	0	3.49213	0	1.74552	low
PC-3p-4331697_3	AATAGATTTTAAGGGTTGGTTTGA	24	NC_026655.1	+	2605918	2606047	3'	New	gp4	..((((((((((...(((...((((((......(((((((((...(((((((((...((((.((......)).))))....))))))))).....))))))))).))))))...)))))))))))))...	125	20.8	-22.2	3	0	0	0	0	1	0	0	0	3.71394	0	0	0	0	1.11439	0	0	0	low
PC-3p-433613_33	ATAGGGCAATCGTGACAATTTATT	24	NW_011953817.1	+	173996	174068	3'	New	gp4	...(((((((((..(((..(((((....((((.........))))....)))))..)))..)))))))))...	67	27.4	-16.2	23	13	21	6	11	6	13	0	6	28.4735	10.2205	13.9624	4.48063	8.30752	6.68631	9.07953	0	5.23655	middle
PC-3p-4347170_3	GAGTTAGCTTGCTGATCTGTTGGT	24	NC_026658.1	-	21701250	21701403	3'	New	gp4	...(((..((((((((..(((((((((((..(((...((((((((...........))).)))))....)))..)).)))))))..))..))))))))...)))....................(((.(((.((((.....)))).))).))).	101	35.7	-35	0	0	0	0	3	0	0	2	1	0	0	0	0	2.26569	0	0	7.06304	0.872758	low
PC-3p-4353748_3	AATAAGGTCGACATTTGGGTGCAC	24	NC_026659.1	+	5290079	5290228	3'	New	gp4	...............(((..(((((..(((((((((..(((((((((..((.((((................)))).))..))))))).))...)))))))))..)))))..)))...(((((((....((((....))))..)))))))	100	38	-36.5	5	0	0	2	0	0	1	0	5	6.1899	0	0	1.49354	0	0	0.698425	0	4.36379	low
PC-3p-4367924_3	TTGAGATATTGGTTGGGATTT	21	NC_026659.1	-	16500675	16500742	3'	New	gp4	...(((((((((((..((((((((((...((......))..))))))))))...)))))))))))...	62	35.3	-19.1	0	1	0	0	2	0	1	0	6	0	0.786196	0	0	1.51046	0	0.698425	0	5.23655	low
PC-3p-437132_32	AGTGTCATGAGCGCTCGGGAATGT	24	NC_026658.1	+	9556391	9556568	3'	New	gp4	...(((...(((((.........))))).)))....((((((((((((((((((((((((((((((.((((((((((((((((((((((((((((((((((((((....)))))))))))))))))))))))))))))))))))))).))))))))))))))))))))))))))))))	142	48.3	-140.9	20	28	41	25.5	38	11	25	8.5	83	24.7596	22.0135	27.2598	19.0427	28.6987	12.2582	17.4606	30.0179	72.4389	middle
PC-3p-4372802_3	TTATGAACGATGAGGTTCAC	20	NC_026656.1	-	1596899	1597011	3'	New	gp4	((.(((.((((((.((((....(((((..(((.....)))..))))).....)))).))))))..)))....((((((((........))))))))...))............	65	41.6	-24.8	0	0	0	10	0	0	0	0	0	0	0	0	7.46771	0	0	0	0	0	low
PC-3p-4373340_3	CGTTTCTCCAGCTTCTTGATTTCT	24	NC_026658.1	-	9910475	9910585	3'	New	gp4	...((((.(((((((((...(((((..((((((.((....((((.((((((...........)))))).)))))).))))))....)))))..)))))))))..))))...	105	28.8	-28	0	3	2	5	4	0	2	1	1	0	2.35859	1.32975	3.73385	3.02092	0	1.39685	3.53152	0.872758	low
PC-3p-4412458_3	AATCCAGATCACTCTACTTT	20	NC_026659.1	+	26084735	26084866	3'	New	gp4	...((((((....(((((((((....((((..(((((........)))))))))....))))))))))))))).........((((.(((((...((((....)))).)))))))))...............	70	32.6	-26.5	0	0	0	0	0	0	0	3	3	0	0	0	0	0	0	0	10.5946	2.61827	middle
PC-3p-443317_32	ATCTATCGGTGCTAGACTTTTATC	24	NC_026659.1	-	27623334	27623446	3'	New	gp4	...(((((((....(((((((((((((.((((.((...(((((((.....)))))))....))..)))))))))))))))))....)))))))....................	90	31	-31.9	18	6	13.5	9.5	11.5	8	18	4.5	9.5	22.2836	4.71717	8.9758	7.09432	8.68513	8.91508	12.5717	15.8918	8.2912	middle
PC-3p-4435082_3	AGTTTGTAGGCTAATGTAGT	20	NC_026655.1	+	22819935	22820021	3'	New	gp4	...((((((..(..((((((((..(((((((..(((((((.....)))))))..))))...)))..)))))))).)..))))))...	81	21.8	-15.2	0	0	0	0	0	0	0	3	2	0	0	0	0	0	0	0	10.5946	1.74552	middle
PC-3p-446393_32	AATAGTTGGTGCCATCTCTCCTGC	24	NC_026659.1	-	26033004	26033119	3'	New	gp4	...(((((....(((.((((((((((((.((((((.(((((((((.((((((.............)))))).))))))))).))))))..)))))))))))).)))..)))))...	110	35.3	-49	4	8	0	6	14	1	12	1	14	4.95192	6.28956	0	4.48063	10.5732	1.11439	8.38111	3.53152	12.2186	middle
PC-3p-4534559_3	TTGGAAGATGAAGTTTAACT	20	NC_026660.1	-	740102	740202	3'	New	gp4	...(((.((..(((.((((((.((((.....((((...((((...((.((......)).)).)))))))).....)))).)))).)).)))..)))))...	95	35.6	-20.5	0	0	0	0	0	0	0	3	0	0	0	0	0	0	0	0	10.5946	0	middle
PC-3p-4548930_3	AGAGGTATTTTGGACACAAACATC	24	NC_026659.1	+	7779070	7779150	3'	New	gp4	...((((((..(((((.(((..(..(((..(((..(((((....))))).)))..)))..)))).)))))..))))))...	75	30.9	-15.3	2	0	0	0	0	0	0	1	0	2.47596	0	0	0	0	0	0	3.53152	0	low
PC-3p-454944_31	AAGTGATAGATCAATATTTGCAAC	24	NC_026659.1	-	23918381	23918508	3'	New	gp4	...(((((((.((.((((.....((((((((((......(((((((((.((((......)))))))))))))..))))))))))......)))).)))))))))........................	101	21.9	-21.8	17	11	3	7	1	7	6	0	2	21.0457	8.64815	1.99462	5.2274	0.755229	7.8007	4.19055	0	1.74552	middle
PC-3p-456964_31	CCATCATCGATAGAATTCAAAATT	24	NC_026657.1	-	26685645	26685774	3'	New	gp4	...(((((((.(((.....(((.(((((((((..(((((((((..(((((((((((((((.(((....))))))))))))))))))..))))))))).))))))))).))).....))).)))))))...	124	20	-38.9	6	10	16	6.5	17	7	13	0	2	7.42788	7.86196	10.638	4.85401	12.8389	7.8007	9.07953	0	1.74552	middle
PC-3p-4578904_3	TACTTGTAACTTCCATGTTT	20	NC_026655.1	+	16186796	16186900	3'	New	gp4	(((((((..(((((((((((..((((((.(((((....(((......)))..)))))..))))))...)))))))))))..))))..)))...............	90	21.9	-15.5	0	0	0	1	0	0	0	3	0	0	0	0	0.746771	0	0	0	10.5946	0	middle
PC-3p-4588742_3	TCCATTTGGGTTGAGATT	18	NC_026659.1	+	10210692	10210779	3'	New	gp4	...(((((((((((.(((((((((((((....(((((.....)))..))....)))).)))))))))..)))))))))))........	77	35.2	-28.6	3	0	0	0	1	0	0	0	1	3.71394	0	0	0	0.755229	0	0	0	0.872758	low
PC-3p-4603172_3	TGGTCATGTGCACATCTT	18	NC_026657.1	+	31421212	31421297	3'	New	gp4	...(((.((((((((...(((((...((..(((((((((.....))))))))).....))...)))))...))))).))))))...	80	27.9	-16	0	0	0	0	0	0	0	3	0	0	0	0	0	0	0	0	10.5946	0	middle
PC-3p-4622181_3	ATGTTCGAGTAGTAATTTTTATACT	25	NC_026656.1	-	14168049	14168133	3'	New	gp4	...((((((((..((((((((((((((((...((((((.....))))))...)))))...))))))))))).)))))))).....	77	21.2	-19	2	1	0	0	0	3	4	0	0	2.47596	0.786196	0	0	0	3.34316	2.7937	0	0	low
PC-3p-4624583_3	TTTAAGTGTCAAGTAAAGCCAGTT	24	NC_026655.1	+	24119665	24119842	3'	New	gp4	....................((((.(((((...........)))))))))........................((((((((((((((((((((((......((((((((((((((....(((....)))...))).)))))))).)))....))))))))))))))))))))))...	101	28.7	-48.7	7	0	0	0	0	0	0	0	2	8.66586	0	0	0	0	0	0	0	1.74552	low
PC-3p-4632939_3	ATATTATACTCTCTTTCT	18	NC_026659.1	-	6038378	6038475	3'	New	gp4	(((((((.((..((((((..((.((.....((((((((((((((((......)))))))))))..)))))..)).)).))))))..)))))))))...	95	25.5	-21.2	0	0	0	0	0	0	0	3	0	0	0	0	0	0	0	0	10.5946	0	middle
PC-3p-464341_30	CGAGTCTATCAGTGATACAAGT	22	NC_026655.1	+	13195448	13195567	3'	New	gp4	.(.((((((.((((..(((((((...((((((((((((((....(((((.....(((((((((...))))))))))))))))))))))))))))....)))))))..)))))))))))..	117	33.3	-45.1	3	3	5	0	14	2	11	1	2	3.71394	2.35859	3.32437	0	10.5732	2.22877	7.68268	3.53152	1.74552	middle
PC-3p-4693048_3	AAATCTGGATCTAAAGTTTGCTAT	24	NC_026655.1	-	4825304	4825402	3'	New	gp4	...((((((((((((.(((...(((((((((....(((((((((......))))))))).....))))))....)))..)))..))))))))))))...	93	22.2	-23	3	0	0	0	0	0	0	0	0	3.71394	0	0	0	0	0	0	0	0	low
PC-3p-4701164_3	CAATGTCTTTCTTGTGTTCCC	21	NC_026655.1	+	4385727	4385831	3'	New	gp4	...(((((..((((((((.(((((...((..((((.(((((........)))))...))))..)).))))).)))...)))))..))))).((....))......	87	42.9	-22.4	1	0	0	0	5	0	0	0	0	1.23798	0	0	0	3.77614	0	0	0	0	low
PC-3p-470863_30	ATGAGTAGGAGAGAATCATGAGAT	24	NC_026657.1	+	18631799	18631904	3'	New	gp4	...((((..((((((..((((((((((((....((((((..(((((((.((.....)))))))))..))))))))))))))))...))..))))))...))))...	100	27.4	-22.5	9	6	7	15	2	10	3	2	3	11.1418	4.71717	4.65412	11.2016	1.51046	11.1439	2.09528	7.06304	2.61827	middle
PC-3p-471681_30	TATTTCAAACTCTGACAG	18	NC_026661.1	-	14894355	14894414	3'	New	gp4	...((((((((((...(((.(((.(((.....))))))..)))...))))).)))))...	54	36.7	-16.4	1	0	6	0	4	3	4	8	8	1.23798	0	3.98924	0	3.02092	3.34316	2.7937	28.2522	6.98206	middle
[truncated: 1,058 more rows]
