# Supplementary material for: Identification of miRNAs and Their Target Genes Involved in Cucumber Fruit Expansion Using Small RNA and Degradome Sequencing
Source: Biomolecules. 2019 Sep 12;9(9):483. doi: 10.3390/biom9090483 (PMC6769560; doi:10.3390/biom9090483)
Supplement: Supplementary file 1 [file biomolecules-09-00483-s001.zip › Table S2.xls]

## Sheet: EXP5d-uE0d
Table S2 a. Differential expressed miRNAs in EXP_5d vs. uE_0d.
Red is pvalue<=0.001,orange is pvalue <=0.01,blue is pvalue<=0.05.
miR_name	miR_seq	genomeID	up/down	fold_change(EXP_5d(mean)/uE_0d(mean))	log2(fold_change)	pvalue(t_test)	uE_0d(mean)	EXP_5d(mean)	EXP_5d/EXP_5d_1(norm)	EXP_5d/EXP_5d_2(norm)	EXP_5d/EXP_5d_3(norm)	uE_0d/uE_0d_1(norm)	uE_0d/uE_0d_2(norm)	uE_0d/uE_0d_3(norm)	EXP_5d/EXP_5d_1(raw)	EXP_5d/EXP_5d_2(raw)	EXP_5d/EXP_5d_3(raw)	uE_0d/uE_0d_1(raw)	uE_0d/uE_0d_2(raw)	uE_0d/uE_0d_3(raw)	Expression level
cme-miR164a	TGGAGAAGCAGGGCACGTGCT	NC_026658.1	up	4.41494	2.14239	0.00449598	18503.6	81692.3	95000	75008.7	75068.2	13075.5	23061.5	19373.8	127214	99319.2	67362.8	10562	29333	29139	high
cme-miR396e	TTCCACGGCTTTCTTGAACTG	NC_026656.1	down	0.12373	-3.01473	0.0472675	4358.79	539.314	250.542	1086.02	281.382	6253.04	3337.4	3485.94	335.5	1438	252.5	5051	4245	5243	high
cme-miR399b	TGCCAAAGGAGAGTTGCCCTA	NC_026659.1	up	8.19388	3.03455	0.0100048	2.14588	17.5831	12.6951	18.8807	21.1733	0	0.786196	5.65143	17	25	19	0	1	8.5	middle
cme-miR399c	TGCCAAAGGAGATTTGCCCGG	NC_026655.1	up	12.7451	3.67187	0.000387769	6.80093	86.6783	86.252	95.033	78.7499	1.23798	7.86196	11.3029	115.5	125.833	70.6667	1	10	17	middle
cme-miR399g	AGGGCTTCTCTCCATTGGCAGG	NC_026659.1	up	8.02416	3.00435	0.00925016	1004.34	8058.97	6197.08	9094.84	8885	368.918	1007.51	1636.59	8298.5	12042.5	7973	298	1281.5	2461.5	high
csa-mir001	AATAAATTTGGTTAGACAGTCGTT	NC_026660.1	down	0.0492067	-4.345	0.0465241	5.11603	0.251743	0	0.755229	0	7.42788	3.93098	3.98924	0	1	0	6	5	6	low
csa-mir002	CAACTCTCAATGCTTTCTGGCTCC	NC_026657.1	down	0.327935	-1.60852	0.00785172	87.1155	28.5682	23.8967	31.7196	30.0884	90.3725	73.9024	97.0716	32	42	27	73	94	146	middle
csa-mir003	CAAAGATCATCAGAGGTGGAAACC	NC_026657.1	up	4.86918	2.28368	0.045595	0.89635	4.36449	5.97417	3.77614	3.34316	1.23798	0.786196	0.664874	8	5	3	1	1	1	low
csa-mir004	ATGTAGACTTCCTCCACTATGTCT	NC_026661.1	down	0.30315	-1.7219	0.0404577	7.37404	2.23544	1.49354	0.755229	4.45754	4.95192	7.86196	9.30824	2	1	4	4	10	14	low
csa-mir005	CGAAGCCCACGAGGAGGGGATG	NC_026658.1	up	26.4068	4.72284	0.0273857	1.08739	28.7144	20.1628	37.0062	28.974	2.47596	0.786196	0	27	49	26	2	1	0	middle
csa-mir006	AAGGCCACCATGGAGTGTACGAGC	NC_026658.1	down	0.275447	-1.86015	0.0180587	8.12964	2.23928	3.73385	0.755229	2.22877	6.1899	10.2205	7.97849	5	1	2	5	13	12	middle
csa-mir007	ATATCCGTCTCTATCAATGTCTAT	NC_026658.1	down	0.239708	-2.06065	0.012926	5.2275	1.25308	1.49354	2.26569	0	6.1899	5.50337	3.98924	2	3	0	5	7	6	low
csa-mir008	ATGTTATGTGTCGAGAGATCTTCT	NC_026657.1	down	0.248441	-2.00902	0.00129599	4.51234	1.12105	1.49354	0.755229	1.11439	4.95192	3.93098	4.65412	2	1	1	4	5	7	low
csa-mir009	ATTTTCGAACATGGGTTTTTT	NC_007144.1	up	4.60914	2.2045	0.00574363	40.6947	187.568	227.018	175.213	160.472	13.6178	56.6061	51.8602	304	232	144	11	72	78	middle
csa-mir010	ATATTGGTTTATCACTGATAGACT	NC_026659.1	down	0.102436	-3.28721	0.0310717	2.45757	0.251743	0	0.755229	0	2.47596	1.57239	3.32437	0	1	0	2	2	5	low
csa-mir011	AGGGTCGAATCGGATTTTT	NC_026660.1	up	11.4376	3.51571	0.0044221	1.85388	21.2039	25.3902	20.3912	17.8302	0	1.57239	3.98924	34	27	16	0	2	6	middle
csa-mir012	CCGTCGGTCCCCGTTGTTTCATT	NC_026657.1	up	3.42852	1.77759	0.0216272	3.38583	11.6084	11.2016	13.5941	10.0295	0	5.50337	4.65412	15	18	9	0	7	7	middle
csa-mir013	TGGAGGGTCGAATTTTTT	NC_026660.1	up	14.881	3.8954	0.0493553	0.705315	10.4958	7.46771	15.1046	8.91508	0	0.786196	1.32975	10	20	8	0	1	2	middle
csa-mir014	AATTATTGTTGGAGCAGAGAGAAT	NC_026659.1	up	4.56688	2.19121	0.0431776	1.06717	4.87361	4.48063	6.79706	3.34316	2.47596	0.393098	0.332437	6	9	3	2	0.5	0.5	low
csa-mir015	ACTCGTAGATAGTAAATATAATTC	NC_026656.1	up	6.19098	2.63017	0.0134214	0.48369	2.99451	3.73385	3.02092	2.22877	0	0.786196	0.664874	5	4	2	0	1	1	low
csa-mir016	CACGGCGACGCAGATCTGGGTAAC	NC_026657.1	down	0.509238	-0.973589	0.013486	103.027	52.4651	50.7804	68.7258	37.8891	101.514	117.143	90.4229	68	91	34	82	149	136	middle
csa-mir017	CTTCCAGAAAGTCGGGGTTTTT	NC_026658.1	up	3.28784	1.71714	0.00815081	417.037	1371.15	1133.6	1640.36	1339.49	179.507	558.985	512.618	1518	2172	1202	145	711	771	high
csa-mir018	GACAAAAACTCGTGCTCGAAAAT	NC_007144.1	up	6.69995	2.74415	0.0416344	2.12579	14.2427	11.9483	19.6359	11.1439	1.23798	3.14478	1.99462	16	26	10	1	4	3	middle
csa-mir019	CTCTTCTTGCGTGATGGGACATGA	NC_026657.1	down	0.170046	-2.556	0.037071	4.44131	0.755229	0	2.26569	0	6.1899	3.14478	3.98924	0	3	0	5	4	6	low
csa-mir020	ATGTGATAGACGGTAGGGTAGTGT	NC_026656.1	up	5.28358	2.40151	0.0297843	0.82532	4.36064	3.73385	3.77614	5.57193	2.47596	0	0	5	5	5	2	0	0	low
csa-mir021	TTTATCACCGATGGACCATGTTGT	NC_026661.1	down	0.353815	-1.49893	0.00830154	28.1228	9.95026	10.4548	4.90899	14.487	27.2356	25.5514	31.5815	14	6.5	13	22	32.5	47.5	middle
csa-mir022	TGTCTTCTTCTTCCTCTCACT	NC_026660.1	up	5.05833	2.33866	0.0431078	0.221625	1.12105	1.49354	0.755229	1.11439	0	0	0.664874	2	1	1	0	0	1	low
csa-mir023	TGTGTTGGCTGGTAGAGG	NC_026655.1	up	5.05833	2.33866	0.0431078	0.221625	1.12105	1.49354	0.755229	1.11439	0	0	0.664874	2	1	1	0	0	1	middle
csa-mir024	GGGCGGATCTTTTTTGGCAGG	NC_026660.1	up	8.75646	3.13035	0.0180681	11.1512	97.6453	85.8787	77.7886	129.269	3.71394	3.14478	26.595	115	103	116	3	4	40	middle
csa-mir025	CTCTCGTATTTGCAACCACCA	NC_026657.1	up	6.14455	2.61931	0.0417275	1.19886	7.36643	4.48063	9.81797	7.8007	1.23798	2.35859	0	6	13	7	1	3	0	low
csa-mir026	TTTCCCGACGTCGTTATGCATGGC	NC_026660.1	up	2.89855	1.53533	0.000622643	5.16192	14.9621	14.9354	14.3493	15.6014	5.57091	3.93098	5.98387	20	19	14	4.5	5	9	middle
csa-MIR10429a	TCAGCATGCTTTGTCCTCACTCAC	NC_026657.1	down	0.340966	-1.5523	0.0349671	6.02275	2.05355	3.73385	0.755229	1.67158	7.42788	4.32408	6.3163	5	1	1.5	6	5.5	9.5	low
csa-MIR10429b	TTTCAGCATGCTTTGTCCTCACTC	NC_026658.1	down	0.340966	-1.5523	0.0349671	6.02275	2.05355	3.73385	0.755229	1.67158	7.42788	4.32408	6.3163	5	1	1.5	6	5.5	9.5	low
csa-MIR10429c	TTTTCAGCATGCTTTGTCCTCACT	NC_026659.1	down	0.340966	-1.5523	0.0349671	6.02275	2.05355	3.73385	0.755229	1.67158	7.42788	4.32408	6.3163	5	1	1.5	6	5.5	9.5	low
csa-MIR11088b	CAAAAATATGGGTTGGGTTGAG	NC_026656.1	up	12.9414	3.69392	0.00405941	0.221625	2.86813	2.24031	3.02092	3.34316	0	0	0.664874	3	4	3	0	0	1	low
csa-MIR11549a	TGGCCAAAAATGACTTGCCTAC	NC_026659.1	up	5.05738	2.33839	0.0219782	48.3946	244.75	254.649	299.071	180.53	65.6129	50.3165	29.2545	341	396	162	53	64	44	middle
csa-miR160d	TGCCTGGCTCCCTGTATGCCAA	NC_026660.1	down	0.0555832	-4.16921	0.0423844	5.61068	0.311859	0.746771	0.188807	0	4.33293	4.52062	7.97849	1	0.25	0	3.5	5.75	12	low
csa-miR164b	CATGTGCCCCTCTTCACCATC	NC_026657.1	up	8.68181	3.118	0.00351344	956.821	8306.94	6799.72	9078.98	9042.12	415.342	788.947	1666.17	9105.5	12021.5	8114	335.5	1003.5	2506	high
csa-MIR166d	GAATGTTGTCTGGTGCGAGAT	NC_026660.1	up	6.63685	2.7305	0.00995287	21.2663	141.141	112.762	166.906	143.756	27.6482	10.2205	25.9301	151	221	129	22.3333	13	39	middle
csa-miR168a	CTCGCTTGGTGCAGGTCGGGAA		up	3.30371	1.72409	0.0218464	23.3365	77.0972	82.5182	91.3827	57.3909	17.9507	31.4478	20.6111	110.5	121	51.5	14.5	40	31	middle
csa-miR168b	TCGCTTGGTGCAGGTCGGGAA	NC_026658.1	up	3.15614	1.65816	0.0364308	9918.3	31303.6	25066.1	39557.4	29287.2	8899.84	10706.4	10148.6	33566	52378	26281	7189	13618	15264	high
csa-miR169a	TAGCCAAAAATGACTTGCCTGCA	NC_026659.1	up	8.51796	3.09051	0.0307904	3.66628	31.2292	30.6176	40.7824	22.2877	4.95192	4.71717	1.32975	41	54	20	4	6	2	middle
csa-MIR171d	AGATGTTGGTCCGGTTCAATA	NC_026656.1	down	0.241484	-2.05	0.0287704	95.9713	23.1755	36.5918	15.1046	17.8302	68.0889	97.4883	122.337	49	20	16	55	124	184	middle
csa-miR2111c	TAATCTGCATCCTGAGGTTTATA		up	4.0672	2.02403	0.0218169	2.42086	9.8461	7.96556	9.31449	12.2582	2.0633	2.09652	3.10275	10.6667	12.3333	11	1.66667	2.66667	4.66667	middle
csa-miR2111a	TAATCTGCATCCTGAGGTTTAAT		up	4.0672	2.02403	0.0218169	2.42086	9.8461	7.96556	9.31449	12.2582	2.0633	2.09652	3.10275	10.6667	12.3333	11	1.66667	2.66667	4.66667	middle
csa-MIR319b	AGCTGCTGACTCGTTGGCTCA	NC_026659.1	down	0.0426171	-4.55242	0.0238596	492.43	20.9859	16.429	28.6987	17.8302	344.158	552.695	580.435	22	38	16	278	703	873	middle
csa-MIR390c	CGCTATCCATCCTGAGTTT	NC_026657.1	down	0.243464	-2.03822	0.0267517	1273.04	309.939	460.758	153.689	315.371	1235.5	943.042	1640.58	617	203.5	283	998	1199.5	2467.5	high
csa-MIR390d	CGCTATCCATCCTGAGTTTCC	NC_026658.1	down	0.218276	-2.19577	0.0213809	65887.3	14381.6	18414.6	8833.16	15897.1	74390.6	47807.6	75463.5	24659	11696	14265.3	60090.3	60808.8	113500	high
csa-miR394b	TTGGCATTCTGTCCACCTCCTTT		down	0.31911	-1.64787	0.0139515	149.444	47.6889	80.6513	23.4121	39.0035	157.223	132.867	158.24	108	31	35	127	169	238	middle
csa-miR395a	TGAAGTGTTTGGGGGAACTT	NC_026659.1	up	9.26075	3.21113	0.00960121	0.579208	5.3639	6.34755	5.2866	4.45754	0.61899	0.786196	0.332437	8.5	7	4	0.5	1	0.5	low
csa-miR395b	TGAAGTGTTTGGGGGAACTCC	NC_026659.1	up	6.06836	2.60131	0.0160356	19.5782	118.808	85.7542	125.242	145.427	34.8698	18.2135	5.65143	114.833	165.833	130.5	28.1667	23.1667	8.5	middle
csa-MIR395b	AGTTTCCCTGAATAACTTCATC	NC_026659.1	up	5.89225	2.55882	0.0167249	49.4732	291.509	284.52	235.631	354.375	61.899	47.9579	38.5627	381	312	318	50	61	58	middle
csa-miR395c	TGAAGTGTTTGGGGGAACTCT	NC_026659.1	up	4.54447	2.18411	0.00690824	30.1033	136.804	111.518	136.193	162.7	37.9647	39.0477	13.2975	149.333	180.333	146	30.6667	49.6667	20	middle
csa-miR395d	TGAAGTGTTTGGGGGAACTCT	NC_026659.1	up	4.54447	2.18411	0.00690824	30.1033	136.804	111.518	136.193	162.7	37.9647	39.0477	13.2975	149.333	180.333	146	30.6667	49.6667	20	middle
csa-MIR395d	AGTTCCCTTCCAAGCACTTCAGG	NC_026659.1	up	14.8144	3.88893	0.0251676	9.15585	135.639	126.951	175.213	104.752	11.1418	11.0067	5.31899	170	232	94	9	14	8	middle
csa-MIR395f	GTTCCCTTCCAAACACTTCAGA	NC_026659.1	up	7.07822	2.82339	0.0220431	9.93455	70.3189	64.9691	91.3827	54.6049	2.47596	13.3653	13.9624	87	121	49	2	17	21	middle
csa-miR395h	TGAAGTGTTTGGGGGAACTT	NC_026658.1	up	9.26075	3.21113	0.00960121	0.579208	5.3639	6.34755	5.2866	4.45754	0.61899	0.786196	0.332437	8.5	7	4	0.5	1	0.5	low
csa-MIR395j	CCTCTCTCTCTCTACTTTCTCC	NC_026657.1	down	0.279281	-1.84021	0.0448355	0.89635	0.250333	0.373385	0.377614	0	1.23798	0.786196	0.664874	0.5	0.5	0	1	1	1	low
csa-MIR399a	GGGCAATTACTCTTTTGGCAGA	NC_026660.1	up	8.84047	3.14412	0.0189312	2.89097	25.5576	17.9225	26.433	32.3172	1.23798	0.786196	6.64874	24	35	29	1	1	10	middle
csa-miR399b	TGCCAAAGGAGAATTGCCCTG	NC_026655.1	up	2.91966	1.5458	0.0408477	16.5212	48.2364	33.6047	59.2855	51.8189	11.1418	18.4756	19.9462	45	78.5	46.5	9	23.5	30	middle
csa-MIR399c	TGGGCAATTACTCCATTGGCAGT	NC_026655.1	up	7.19964	2.84793	0.0427118	36.8644	265.41	180.719	364.776	250.737	29.7115	15.7239	65.1577	242	483	225	24	20	98	middle
csa-miR399d	TGCCAAAGGAGAGTTGCCCTTC	NC_026659.1	up	4.91199	2.29631	0.0326318	336.442	1652.6	1359.99	1429.77	2168.04	243.882	353.002	412.444	1821.17	1893.17	1945.5	197	449	620.333	high
csa-miR482a	GGGATTGGTGGCTTGGAAAGC		up	9.66699	3.27307	0.00399373	0.41266	3.98918	3.73385	3.77614	4.45754	1.23798	0	0	5	5	4	1	0	0	low
csa-MIR4995a	TGGCTTGGTTAAGGGAACCCA	NC_007144.1	up	4.32679	2.1133	0.0355814	0.936132	4.05045	3.36047	3.77614	5.01473	2.47596	0	0.332437	4.5	5	4.5	2	0	0.5	middle
csa-miR530a	TGCATTTACACCTGCACCTTG		up	4.25522	2.08923	0.0329253	2.3217	9.87933	8.09002	8.17535	13.3726	3.5194	0.786196	2.6595	10.8333	10.825	12	2.84286	1	4	middle
csa-MIR5368a	TTCTAACCTTGTGTCAGGACCTAT	NC_026656.1	up	5.01192	2.32536	0.000323216	1.64211	8.2301	7.46771	8.30752	8.91508	1.23798	2.35859	1.32975	10	11	8	1	3	2	middle
csa-miR6300a	TCGTTGTAGTATAGTGGTAAG	NC_026657.1	up	4.3179	2.11033	0.0486881	12.7835	55.198	39.9522	50.9779	74.6638	11.1418	16.9032	10.3055	53.5	67.5	67	9	21.5	15.5	high
csa-MIR6300b	CATAGTGGTAAGTATTCCCGCC	NC_026658.1	up	21.3956	4.41924	0.0403085	0.131033	2.80353	1.86693	2.6433	3.90035	0	0.393098	0	2.5	3.5	3.5	0	0.5	0	low
csa-MIR8175a	CGTGACAGGCGGGAATACTTACT	NC_026655.1	up	3.90591	1.96566	0.0241821	0.46347	1.81027	1.49354	2.26569	1.67158	0	0.393098	0.997311	2	3	1.5	0	0.5	1.5	low
csi-miR1515a	TCATTTTTGCGTGCAATGATCC	NC_026656.1	up	3.33726	1.73866	0.0273651	201.363	672.001	502.577	803.563	709.864	155.985	234.679	213.425	673	1064	637	126	298.5	321	high

## Sheet: EXP5d-uE5d
Table S2 b. Differential expressed miRNAs in EXP_5d vs. uE_5d.
Orange is pvalue <=0.01,blue is pvalue<=0.05.
miR_name	miR_seq	genomeID	up/down	fold_change(uE_5d(mean)/uE_0d(mean))	log2(fold_change)	pvalue(t_test)	uE_0d(mean)	uE_5d(mean)	uE_0d/uE_0d_1(norm)	uE_0d/uE_0d_2(norm)	uE_0d/uE_0d_3(norm)	uE_5d/uE_5d_1(norm)	uE_5d/uE_5d_2(norm)	uE_5d/uE_5d_3(norm)	uE_0d/uE_0d_1(raw)	uE_0d/uE_0d_2(raw)	uE_0d/uE_0d_3(raw)	uE_5d/uE_5d_1(raw)	uE_5d/uE_5d_2(raw)	uE_5d/uE_5d_3(raw)	Expression level
cme-miR164a	TGGAGAAGCAGGGCACGTGCT	NC_026658.1	up	5.53664	2.46901	0.00314284	14754.9	81692.3	95000	75008.7	75068.2	30427.3	6637.49	7199.82	127214	99319.2	67362.8	43565.5	1879.5	8249.5	Expression level
cme-miR394a	TTGGCATTCTGTCCACCTCC	NC_026658.1	down	0.277121	-1.85141	0.0361657	29173.4	8084.57	10056	5350.04	8847.66	28193.3	37677.8	21649.2	13466	7084	7939.5	40367	10669	24805.5	middle
cme-miR396e	TTCCACGGCTTTCTTGAACTG	NC_026656.1	down	0.203999	-2.29336	0.0313346	2643.71	539.314	250.542	1086.02	281.382	3413.55	2793.43	1724.13	335.5	1438	252.5	4887.5	791	1975.5	high
cme-miR399b	TGCCAAAGGAGAGTTGCCCTA	NC_026659.1	up	6.71364	2.7471	0.0116366	2.619	17.5831	12.6951	18.8807	21.1733	6.98425	0	0.872758	17	25	19	10	0	1	middle
cme-miR399c	TGCCAAAGGAGATTTGCCCGG	NC_026655.1	up	5.55903	2.47483	0.00488898	15.5923	86.6783	86.252	95.033	78.7499	31.1963	14.1261	1.4546	115.5	125.833	70.6667	44.6667	4	1.66667	middle
cme-miR399g	AGGGCTTCTCTCCATTGGCAGG	NC_026659.1	up	5.52065	2.46484	0.0177719	1459.79	8058.97	6197.08	9094.84	8885	1481.36	1218.37	1679.62	8298.5	12042.5	7973	2121	345	1924.5	low
cpa-miR164d	TGGAGAAGGGGAGCACGTGCA	NC_026661.1	down	0.16598	-2.59091	0.00230819	3.7377	0.620385	0.746771	0	1.11439	4.19055	3.53152	3.49103	1	0	1	6	1	4	low
csa-mir003	CAAAGATCATCAGAGGTGGAAACC	NC_026657.1	up	6.24904	2.64363	0.0278435	0.698425	4.36449	5.97417	3.77614	3.34316	2.09528	0	0	8	5	3	3	0	0	middle
csa-mir005	CGAAGCCCACGAGGAGGGGATG	NC_026658.1	up	61.6695	5.94648	0.0274656	0.465617	28.7144	20.1628	37.0062	28.974	1.39685	0	0	27	49	26	2	0	0	high
csa-mir008	ATGTTATGTGTCGAGAGATCTTCT	NC_026657.1	up	4.81534	2.26764	0.0485483	0.232808	1.12105	1.49354	0.755229	1.11439	0.698425	0	0	2	1	1	1	0	0	middle
csa-mir009	ATTTTCGAACATGGGTTTTTT	NC_007144.1	up	4.75639	2.24987	0.00910899	39.4349	187.568	227.018	175.213	160.472	28.6354	56.5043	33.1648	304	232	144	41	16	38	middle
csa-mir011	AGGGTCGAATCGGATTTTT	NC_026660.1	up	18.2157	4.18711	0.00397458	1.16404	21.2039	25.3902	20.3912	17.8302	3.49213	0	0	34	27	16	5	0	0	middle
csa-mir013	TGGAGGGTCGAATTTTTT	NC_026660.1	up	18.039	4.17305	0.0445451	0.581839	10.4958	7.46771	15.1046	8.91508	0	0	1.74552	10	20	8	0	0	2	middle
csa-mir014	AATTATTGTTGGAGCAGAGAGAAT	NC_026659.1	up	18.6112	4.2181	0.0431989	0.261864	4.87361	4.48063	6.79706	3.34316	0.349213	0	0.436379	6	9	3	0.5	0	0.5	high
csa-mir020	ATGTGATAGACGGTAGGGTAGTGT	NC_026656.1	up	3.94426	1.97975	0.0331078	1.10557	4.36064	3.73385	3.77614	5.57193	0.698425	0	2.61827	5	5	5	1	0	3	low
csa-mir024	GGGCGGATCTTTTTTGGCAGG	NC_026660.1	up	16.376	4.03351	0.0272094	5.96269	97.6453	85.8787	77.7886	129.269	9.07953	7.06304	1.74552	115	103	116	13	2	2	low
csa-mir027	TCAACCCAACCCGACTCAACCCAT	NC_026659.1	up	3.68877	1.88314	0.0347137	1.04746	3.86382	5.2274	3.02092	3.34316	1.39685	0	1.74552	7	4	3	2	0	2	middle
csa-mir028	CTTGGATAGACACAGATAGCAATC	NC_026660.1	down	0.301044	-1.73195	0.0308199	14.0908	4.24195	6.72094	3.77614	2.22877	9.77796	17.6576	14.8369	9	5	2	14	5	17	middle
csa-mir029	ATTCGGGTTGGGTTGGCACGTGGT	NC_026658.1	up	3.59606	1.84642	0.0193427	3.60798	12.9745	11.2016	14.3493	13.3726	5.5874	0	5.23655	15	19	12	8	0	6	middle
csa-mir030	TTATAGTGGAAATATGGACAAGT	NC_026659.1	down	0.0911773	-3.45518	0.00392855	6.83509	0.623205	0	0.755229	1.11439	5.5874	7.06304	7.85482	0	1	1	8	2	9	middle
csa-mir031	ACAAACACGTGACCACTGTCCAGT	NC_026659.1	up	2.88443	1.52829	0.00303458	3.3302	9.60572	8.21448	10.5732	10.0295	2.09528	3.53152	4.36379	11	14	9	3	1	5	middle
csa-mir032	AATTAAGTGTGCTTTCGTTGAGTC	NC_026655.1	down	0.293011	-1.77097	0.045552	16.9741	4.9736	9.70802	0.755229	4.45754	20.2543	10.5946	20.0734	13	1	4	29	3	23	high
csa-mir033	CGAGTTGACATGATCATTACATGC	NC_026658.1	up	3.52324	1.8169	0.0481407	0.989345	3.48569	3.73385	2.26569	4.45754	2.09528	0	0.872758	5	3	4	3	0	1	middle
csa-mir034	AAGAGGCTTGTGCAAGATATGATT	NC_026659.1	up	5.61918	2.49036	0.0242118	0.465617	2.61639	2.24031	2.26569	3.34316	1.39685	0	0	3	3	3	2	0	0	middle
csa-mir035	AATGTTGTTATATCTTTGATTATT	NC_026656.1	up	8.13786	3.02465	0.0406418	0.290919	2.36746	1.49354	2.26569	3.34316	0	0	0.872758	2	3	3	0	0	1	middle
csa-mir036	AGATAAAGATAGAATTTCATCTCT	NC_026655.1	up	5.0887	2.3473	0.0470785	0.931234	4.73877	5.2274	4.53137	4.45754	2.7937	0	0	7	6	4	4	0	0	middle
csa-mir037	ATATCACTAATAGACGTCCATGCT	NC_026656.1	up	4.59472	2.19998	0.0386134	0.407324	1.87154	1.12016	2.26569	2.22877	0.349213	0	0.872758	1.5	3	2	0.5	0	1	middle
csa-mir038	AATTGTGTCGGGAGATCCATCTCT	NC_026657.1	down	0.231653	-2.10996	0.036231	2.69025	0.623205	0	0.755229	1.11439	2.7937	3.53152	1.74552	0	1	1	4	1	2	high
csa-mir039	TGTCTCGTCATTGCCGGGGGCTTG	NC_016005.1	up	4.28375	2.09887	0.0221378	0.989345	4.2381	4.48063	3.77614	4.45754	2.09528	0	0.872758	6	5	4	3	0	1	high
csa-mir040	CCTCCGGACCGTCGGCTGAATGA	NC_016005.1	up	3.01257	1.59099	0.0376027	4.8429	14.5896	11.9483	15.1046	16.7158	1.39685	3.53152	9.60034	16	20	15	2	1	11	high
csa-mir041	ATTCGGGTTATCATGTAATGAGTT	NC_026656.1	up	5.56678	2.47684	0.047935	4.82977	26.8863	34.3515	15.1046	31.2028	4.88898	0	9.60034	46	20	28	7	0	11	low
csa-mir042	ACGAATTGAGAATAAGAGCTCTAT	NC_026660.1	up	7.60613	2.92716	0.0499543	0.523728	3.98354	5.2274	2.26569	4.45754	0.698425	0	0.872758	7	3	4	1	0	1	middle
csa-mir043	AAAAGGTCAGAGGTTCGAATCTCC	NC_026661.1	up	4.97473	2.31462	0.0111273	535.782	2665.37	2388.17	3350.2	2257.74	912.842	286.053	408.451	3198	4436	2026	1307	81	468	low
csa-mir044	TCGCAGAAGAGATGGTGCCGT	NC_026660.1	down	0.261173	-1.93692	0.0299216	98.5085	25.7278	11.9483	59.6631	5.57193	94.2874	120.072	81.1665	16	79	5	135	34	93	middle
csa-mir045	ATTTTAAACCCTGAACTTTCGAGT	NC_026658.1	up	3.01951	1.59431	0.00713142	32.2863	97.4889	94.0931	114.795	83.5789	25.8417	28.2522	42.7651	126	152	75	37	8	49	low
csa-mir046	AGTTCCTGGACATCTCCTGACGCT	NC_026659.1	up	6.51094	2.70287	0.0139109	1.51326	9.85272	7.84109	10.5732	11.1439	4.53977	0	0	10.5	14	10	6.5	0	0	low
csa-MIR11549a	TGGCCAAAAATGACTTGCCTAC	NC_026659.1	up	3.80242	1.92692	0.0295813	64.3669	244.75	254.649	299.071	180.53	50.9851	63.5673	78.5482	341	396	162	73	18	90	low
csa-miR156a	TGACAGAAGAGAGTGAGCACATTG		down	0.0993053	-3.33199	0.0320385	7.60512	0.755229	0	2.26569	0	6.98425	10.5946	5.23655	0	3	0	10	3	6	middle
csa-miR159a	TTTGGATTGAAGGGAGCTCCC		down	0.297606	-1.74852	0.0312784	5.87516	1.74849	0.373385	2.6433	2.22877	6.63504	7.06304	3.92741	0.5	3.5	2	9.5	2	4.5	middle
csa-miR160a	TGCCTGGCTCCCTGTATGCCT	NC_026660.1	down	0.198278	-2.33441	0.0446471	773.953	153.458	153.835	107.62	198.918	685.155	1052.39	584.312	206	142.5	178.5	981	298	669.5	low
csa-miR160d	TGCCTGGCTCCCTGTATGCCAA	NC_026660.1	down	0.0585465	-4.09427	0.00566565	5.3267	0.311859	0.746771	0.188807	0	5.23819	4.4144	6.3275	1	0.25	0	7.5	1.25	7.25	low
csa-MIR162a	GGAGGCAGCGGTTCATCGACC	NC_026655.1	up	4.36397	2.12564	0.0202836	49.6221	216.549	228.512	267.351	153.785	77.5252	56.5043	14.8369	306	354	138	111	16	17	middle
csa-miR164b	CATGTGCCCCTCTTCACCATC	NC_026657.1	up	4.97433	2.3145	0.00839255	1669.96	8306.94	6799.72	9078.98	9042.12	1249.83	1769.29	1990.76	9105.5	12021.5	8114	1789.5	501	2281	low
csa-MIR166d	GAATGTTGTCTGGTGCGAGAT	NC_026660.1	up	6.90717	2.78809	0.0158037	20.434	141.141	112.762	166.906	143.756	20.9528	17.6576	22.6917	151	221	129	30	5	26	middle
csa-miR167d	AAGCTGCCAGCATGATCTGAT	NC_026656.1	up	3.67492	1.87771	0.0314488	54.2589	199.397	168.77	262.82	166.601	78.9221	44.144	39.7105	226	348	149.5	113	12.5	45.5	middle
csa-miR169a	TAGCCAAAAATGACTTGCCTGCA	NC_026659.1	up	3.77355	1.91592	0.0400403	8.27582	31.2292	30.6176	40.7824	22.2877	2.09528	3.53152	19.2007	41	54	20	3	1	22	middle
csa-MIR172d	CTTTGTCTTTCTCTCTATCT	NC_026658.1	down	0.0925324	-3.4339	0.0329448	4.03519	0.373385	1.12016	0	0	2.44449	5.29728	4.36379	1.5	0	0	3.5	1.5	5	middle
csa-MIR172e	CTTTGTCTTTCTCTCTATCT	NC_026658.1	down	0.0925324	-3.4339	0.0329448	4.03519	0.373385	1.12016	0	0	2.44449	5.29728	4.36379	1.5	0	0	3.5	1.5	5	middle
csa-miR2111a	TAATCTGCATCCTGAGGTTTAAT		up	3.7473	1.90585	0.0247863	2.62751	9.8461	7.96556	9.31449	12.2582	2.32808	2.35435	3.20011	10.6667	12.3333	11	3.33333	0.666667	3.66667	middle
csa-miR2111b	TAATCTGCATCCTGAGGTTTAT	NC_026657.1	up	2.89257	1.53235	0.00992376	52.9899	153.277	130.685	184.276	144.87	51.6835	70.6304	36.6558	175	244	130	74	20	42	middle
csa-miR2111c	TAATCTGCATCCTGAGGTTTATA		up	3.7473	1.90585	0.0247863	2.62751	9.8461	7.96556	9.31449	12.2582	2.32808	2.35435	3.20011	10.6667	12.3333	11	3.33333	0.666667	3.66667	middle
csa-MIR319b	AGCTGCTGACTCGTTGGCTCA	NC_026659.1	down	0.0379862	-4.71838	0.0221329	552.462	20.9859	16.429	28.6987	17.8302	528.708	702.772	425.906	22	38	16	757	199	488	low
csa-miR390a	CGCTATCCATCCTGAGTTTTT	NC_026658.1	down	0.238469	-2.06812	0.0295109	806.795	192.396	344.261	46.8242	186.102	611.821	1084.18	724.389	461	62	167	876	307	830	low
csa-MIR390b	CGCTATCTATCCTGAGTTTT	NC_026660.1	down	0.16264	-2.62024	0.0168771	14.5564	2.36746	1.49354	2.26569	3.34316	11.1748	17.6576	14.8369	2	3	3	16	5	17	low
csa-miR390b	CGCTATCCATCCTGAGTTTCCT	NC_026657.1	down	0.3189	-1.64882	0.0237428	665.094	212.099	281.533	194.849	159.914	501.469	806.952	686.861	377	258	143.5	718	228.5	787	low
csa-miR390c	CGCTATCCATCCTGAGTTTCCT	NC_026659.1	down	0.3189	-1.64882	0.0237428	665.094	212.099	281.533	194.849	159.914	501.469	806.952	686.861	377	258	143.5	718	228.5	787	low
csa-miR394a	TTAGCATTCTGTCCACCTCC	NC_026659.1	down	0.170052	-2.55595	0.0321697	2.91631	0.495924	0.373385	0	1.11439	3.49213	1.76576	3.49103	0.5	0	1	5	0.5	4	low
csa-miR395a	TGAAGTGTTTGGGGGAACAT	NC_026659.1	up	15.36	3.9411	0.00286012	0.349213	5.3639	6.34755	5.2866	4.45754	1.04764	0	0	8.5	7	4	1.5	0	0	low
csa-miR395b	TGAAGTGTTTGGGGGAACTCC	NC_026659.1	up	15.1957	3.92559	0.0195785	7.81854	118.808	85.7542	125.242	145.427	15.831	5.29728	2.32735	114.833	165.833	130.5	22.6667	1.5	2.66667	middle
csa-MIR395b	AGTTTCCCTGAATAACTTCATC	NC_026659.1	up	84.5741	6.40214	0.0139951	3.44678	291.509	284.52	235.631	354.375	4.19055	3.53152	2.61827	381	312	318	6	1	3	low
csa-miR395c	TGAAGTGTTTGGGGGAACTCT	NC_026659.1	up	12.5402	3.64849	0.0107662	10.9092	136.804	111.518	136.193	162.7	17.2278	7.06304	8.43666	149.333	180.333	146	24.6667	2	9.66667	middle
csa-miR395d	TGAAGTGTTTGGGGGAACTCT	NC_026659.1	up	12.5402	3.64849	0.0107662	10.9092	136.804	111.518	136.193	162.7	17.2278	7.06304	8.43666	149.333	180.333	146	24.6667	2	9.66667	low
csa-MIR395d	AGTTCCCTTCCAAGCACTTCAGG	NC_026658.1	up	4.4543	2.1552	0.0339333	30.4512	135.639	126.951	175.213	104.752	23.7465	35.3152	32.292	170	232	94	34	10	37	high
csa-miR395h	TGAAGTGTTTGGGGGAACTT	NC_026660.1	up	15.36	3.9411	0.00286012	0.349213	5.3639	6.34755	5.2866	4.45754	1.04764	0	0	8.5	7	4	1.5	0	0	middle
csa-MIR399a	GGGCAATTACTCTTTTGGCAGA	NC_026655.1	up	6.86121	2.77846	0.0179755	3.72494	25.5576	17.9225	26.433	32.3172	11.1748	0	0	24	35	29	16	0	0	middle
csa-miR399b	TGCCAAAGGAGAATTGCCCTG	NC_026655.1	up	4.3456	2.11956	0.0217307	11.1	48.2364	33.6047	59.2855	51.8189	24.0957	3.53152	5.67293	45	78.5	46.5	34.5	1	6.5	middle
csa-MIR399c	TGGGCAATTACTCCATTGGCAGT	NC_026659.1	up	5.66913	2.50313	0.0374757	46.8167	265.41	180.719	364.776	250.737	94.9859	7.06304	38.4014	242	483	225	136	2	44	middle
csa-miR399d	TGCCAAAGGAGAGTTGCCCTTC	NC_026659.1	up	6.32165	2.6603	0.020773	261.419	1652.6	1359.99	1429.77	2168.04	471.903	144.204	168.151	1821.17	1893.17	1945.5	675.667	40.8333	192.667	low
csa-MIR6300b	CATAGTGGTAAGTATTCCCGCC	NC_026658.1	up	9.63678	3.26855	0.0335635	0.290919	2.80353	1.86693	2.6433	3.90035	0	0	0.872758	2.5	3.5	3.5	0	0	1	high
csa-MIR8175a	CGTGACAGGCGGGAATACTTACT	NC_026655.1	up	5.18386	2.37403	0.0315956	0.349213	1.81027	1.49354	2.26569	1.67158	1.04764	0	0	2	3	1.5	1.5	0	0	middle

## Sheet: uE5d-0d
Table S2 c. Differential expressed miRNAs in uE_5d vs. uE_0d.
Red is pvalue<=0.001,orange is pvalue <=0.01,blue is pvalue<=0.05.
miR_name	miR_seq	genomeID	up/down	fold_change(uE_5d(mean)/uE_0d(mean))	log2(fold_change)	pvalue(t_test)	uE_0d(mean)	uE_5d(mean)	uE_0d/uE_0d_1(norm)	uE_0d/uE_0d_2(norm)	uE_0d/uE_0d_3(norm)	uE_5d/uE_5d_1(norm)	uE_5d/uE_5d_2(norm)	uE_5d/uE_5d_3(norm)	uE_0d/uE_0d_1(raw)	uE_0d/uE_0d_2(raw)	uE_0d/uE_0d_3(raw)	uE_5d/uE_5d_1(raw)	uE_5d/uE_5d_2(raw)	uE_5d/uE_5d_3(raw)	Expression level
cpa-miR164d	TGGAGAAGGGGAGCACGTGCA	NC_026661.1	up	8.4325	3.07596	0.00717972	0.443249	3.7377	0	0	1.32975	4.19055	3.53152	3.49103	0	0	2	6	1	4	low
csa-mir004	ATGTAGACTTCCTCCACTATGTCT	NC_026661.1	down	0.309564	-1.69169	0.0365229	7.37404	2.28274	4.95192	7.86196	9.30824	0.698425	3.53152	2.61827	4	10	14	1	1	3	low
csa-mir008	ATGTTATGTGTCGAGAGATCTTCT	NC_026657.1	down	0.0515937	-4.27666	0.000510989	4.51234	0.232808	4.95192	3.93098	4.65412	0.698425	0	0	4	5	7	1	0	0	low
csa-mir010	ATATTGGTTTATCACTGATAGACT	NC_026659.1	down	0.0473655	-4.40002	0.0378789	2.45757	0.116404	2.47596	1.57239	3.32437	0.349213	0	0	2	2	5	0.5	0	0	low
csa-mir036	AGATAAAGATAGAATTTCATCTCT	NC_026655.1	down	0.169637	-2.55948	0.0205205	5.48957	0.931234	6.1899	6.28956	3.98924	2.7937	0	0	5	8	6	4	0	0	low
csa-mir043	AAAAGGTCAGAGGTTCGAATCTCC	NC_026661.1	down	0.186604	-2.42195	0.0135008	2871.22	535.782	3484.91	2149.46	2979.3	912.842	286.053	408.451	2815	2734	4481	1307	81	468	high
csa-mir046	AGTTCCTGGACATCTCCTGACGCT	NC_026659.1	down	0.120156	-3.05702	0.0170873	12.5941	1.51326	16.7127	9.43435	11.6353	4.53977	0	0	13.5	12	17.5	6.5	0	0	middle
csa-mir047	ATGCATAACGGCGTCGGAAAAAGT	NC_026659.1	down	0.0599663	-4.0597	0.0432903	7.76464	0.465617	11.1418	5.50337	6.64874	1.39685	0	0	9	7	10	2	0	0	middle
csa-mir048	CTGACACTTTTCCTTTCCCGAGCC	NC_026658.1	down	0.0961122	-3.37914	0.00170262	5.44913	0.523728	6.1899	5.50337	4.65412	0.698425	0	0.872758	5	7	7	1	0	1	low
csa-mir049	AAGAAGGGGTGAGCCCAAAACTAC	NC_026658.1	down	0.0975681	-3.35745	0.0024119	2.9817	0.290919	2.47596	3.14478	3.32437	0	0	0.872758	2	4	5	0	0	1	low
csa-mir050	AAAATGTGGGCAGAGATATGTTGT	NC_026658.1	down	0.239153	-2.064	0.0045042	12.953	3.09775	14.8558	13.3653	10.638	4.88898	3.53152	0.872758	12	17	16	7	1	1	middle
csa-mir051	ATTTGATTGAACCGTTCCAACATC	NC_026655.1	down	0.203063	-2.3	0.00764918	14.6146	2.96767	16.0937	11.7929	15.957	2.7937	0	6.10931	13	15	24	4	0	7	middle
csa-mir052	AGAGGTGAGAGGTTTCAATCTATG	NC_026661.1	up	3.38039	1.75719	0.00769182	2.53845	8.58097	2.47596	3.14478	1.99462	9.07953	7.06304	9.60034	2	4	3	13	2	11	low
csa-mir053	AACACTTAGAAAGTCAATCCAAAC	NC_026657.1	up	4.41834	2.1435	0.0085257	0.674725	2.98116	1.23798	0.786196	0	2.7937	3.53152	2.61827	1	1	0	4	1	3	low
csa-mir054	CCATGACATGTGGTAGAGGGACGT	NC_026658.1	down	0.143048	-2.80543	0.0192001	5.28868	0.756536	3.71394	5.50337	6.64874	1.39685	0	0.872758	3	7	10	2	0	1	low
csa-mir055	AAAATGGGTTTACTTGACGCTAGC	NC_026661.1	down	0.330573	-1.59696	0.0194292	216.842	71.6819	272.975	204.018	173.532	114.193	42.3782	58.4748	220.5	259.5	261	163.5	12	67	middle
csa-mir056	ATGATGGTAGAGGTAAACGAGTGT	NC_026660.1	down	0.1798	-2.47554	0.0233652	7.12051	1.28026	8.66586	4.71717	7.97849	2.09528	0	1.74552	7	6	12	3	0	2	low
csa-mir057	ATATGTTGCTATCACTGATAGATG	NC_026659.1	down	0.15804	-2.66163	0.0287765	5.89238	0.931234	6.1899	5.50337	5.98387	2.7937	0	0	5	7	9	4	0	0	low
csa-mir058	TTAGCTGGTGCTAGTCTGGCCTC	NC_026657.1	down	0.288857	-1.79157	0.0328569	7.4536	2.15302	7.42788	6.28956	8.64336	2.09528	0	4.36379	6	8	13	3	0	5	middle
csa-mir059	CTTTGTTTGGAGCTCTGAAATAGT	NC_026655.1	up	3.06174	1.61435	0.0352343	2.15638	6.60228	0	3.14478	3.32437	4.88898	7.06304	7.85482	0	4	5	7	2	9	low
csa-mir060	ACGCATGGAGTCGTGGATCGAGTC	NC_026659.1	down	0.218872	-2.19184	0.0361914	11.9659	2.619	12.3798	10.2205	13.2975	6.98425	0	0.872758	10	13	20	10	0	1	middle
csa-mir061	ATTTTTTCGGGTTGGGTTGGTTGT	NC_026660.1	down	0.283158	-1.82032	0.0363603	22.9068	6.48624	22.2836	29.4823	16.9543	8.03189	7.06304	4.36379	18	37.5	25.5	11.5	2	5	middle
csa-mir062	AATTGGTGTCATGAGCTGTGTTTT	NC_026655.1	down	0.150435	-2.73279	0.0381683	9.28543	1.39685	12.3798	5.50337	9.97311	4.19055	0	0	10	7	15	6	0	0	middle
csa-mir063	ATTTTGGATTCTATCAATAATAGA	NC_026660.1	down	0.286758	-1.80209	0.0408284	6.9002	1.97869	6.1899	7.86196	6.64874	4.19055	0	1.74552	5	10	10	6	0	2	low
csa-mir064	AAAGTTAGAACATCTCATGGCATG	NC_026657.1	down	0.350161	-1.51391	0.0411724	41.2023	14.4274	50.7572	28.303	44.5466	19.5559	14.1261	9.60034	41	36	67	28	4	11	middle
csa-mir065	ATTGGGTAATTGTTATCTGTCACT	NC_026659.1	down	0.208241	-2.26367	0.0417787	1.11797	0.232808	1.23798	0.786196	1.32975	0.698425	0	0	1	1	2	1	0	0	low
csa-miR1108a	TTCTCAACCCAACCCATATT		up	2.94395	1.55775	0.0263596	8.88629	26.1607	2.47596	10.2205	13.9624	19.2067	31.7837	27.4919	2	13	21	27.5	9	31.5	middle
csa-miR11333a	AAACCTTTCTGCGACGTCGTGTCC	NC_026655.1	down	0.201285	-2.31269	0.0393525	4.91515	0.989345	4.95192	3.14478	6.64874	2.09528	0	0.872758	4	4	10	3	0	1	low
csa-miR3711a	AAATGGCGCTAGAAGGAGGGCATG		down	0.208241	-2.26367	0.0417787	1.11797	0.232808	1.23798	0.786196	1.32975	0.698425	0	0	1	1	2	1	0	0	low
csa-MIR395b	AGTTTCCCTGAATAACTTCATC	NC_026659.1	down	0.0696697	-3.84333	0.0206169	49.4732	3.44678	61.899	47.9579	38.5627	4.19055	3.53152	2.61827	50	61	58	6	1	3	middle
csa-MIR395d	AGTTCCCTTCCAAGCACTTCAGG	NC_026659.1	up	3.32588	1.73373	0.0113613	9.15585	30.4512	11.1418	11.0067	5.31899	23.7465	35.3152	32.292	9	14	8	34	10	37	middle
csa-miR530b	TGCATTTGCACCTACACCTTC	NC_026660.1	up	2.82731	1.49943	0.0442128	20891.9	59067.8	7900.79	31116	23658.9	38603.4	71329.6	67270.4	6382	39578	35584	55272	20198	77078	high
