# Supplementary material for: Identification of miRNAs and Their Target Genes Involved in Cucumber Fruit Expansion Using Small RNA and Degradome Sequencing
Source: Biomolecules. 2019 Sep 12;9(9):483. doi: 10.3390/biom9090483 (PMC6769560; doi:10.3390/biom9090483)
Supplement: Supplementary file 1 [file biomolecules-09-00483-s001.zip › Table S3.xlsx]

## Sheet: S3
Table S3. Overview of sequencing data generated from degradome sequencing.
Sample	uE_0d(number)	uE_0d(ratio)	uE_5d(number)	uE_5d(ratio)	EXP_5d(number)	EXP_5d(ratio)	Sum(number)	Sum(ratio)
Raw Reads	41919510	/	32005348	/	36959947	/	110884805	/
reads < 15nt after removing 3 adaptor	313227	0.75%	232364	0.73%	264394	0.72%	809985	0.73%
Mappable Reads	41606283	99.25%	31772984	99.27%	36695553	99.28%	110074820	99.27%
Unique Raw Reads	8757249	/	7054481	/	7425539	/	17012758	/
Unique reads < 15nt after removing 3 adaptor	69109	0.79%	54090	0.77%	58146	0.78%	130507	0.77%
Unique Mappable Reads	8688140	99.21%	7000391	99.23%	7367393	99.22%	16882251	99.23%
Transcript Mapped Reads	34384785	82.03%	23642787	73.87%	31030043	83.96%	89057615	80.32%
Unique Transcript Mapped Reads	6618396	75.58%	4790702	67.91%	5665070	76.29%	11655852	68.51%
Number of input Transcript	25546	/	25546	/	25546	/	25546	/
Number of Coverd Transcript	24415	95.57%	24106	94.36%	24067	94.21%	24831	97.20%
