# Supplementary material for: Identification of miRNAs and Their Target Genes Involved in Cucumber Fruit Expansion Using Small RNA and Degradome Sequencing
Source: Biomolecules. 2019 Sep 12;9(9):483. doi: 10.3390/biom9090483 (PMC6769560; doi:10.3390/biom9090483)
Supplement: Supplementary file 1 [file biomolecules-09-00483-s001.zip › Table S4.xlsx]

## Sheet: S4
Table S4. Target genes of identified defferentially expressed miRNAs.
SmallRNA	Transcript	Transcript Annotation	GO_Term	KEGG_pathways	KOG_Description	Symbol	AlignmentScore	AlignmentRange	DegradomeDetection	uE_0d_TPB	uE_5d_TPB	pvalue(chis_quare2x2)	pvalue(fisher_exact_test)	up/down	log2(fold_change)	DegradomeCleavageSite	uE_0d_DegradomeReadNumber_Raw	uE_0d_DegradomeReadNumber_Normalized	uE_5d_DegradomeReadNumber_Raw	uE_5d_DegradomeReadNumber_Normalized	uE_0d_DegradomeCategory	uE_5d_DegradomeCategory	uE_0d_Degradome_Pvalue	uE_5d_Degradome_Pvalue
csi-miR1515a	XM_011661916.1	ribonuclease III	GO:0003723(RNA binding);GO:0004525(ribonuclease III activity);GO:0005634(nucleus);GO:0005737(cytoplasm);GO:0016442(RISC complex);GO:0030422(production of siRNA involved in RNA interference)	ko03008(Ribosome biogenesis in eukaryotes)	[K]Transcription ;[L]Replication, recombination and repair	At3g03300	3	2724-2744	Y	1515.15	825.391	1.7679e-46	4.25587e-47	up	0.876314	2736	280	56	173	34.6	2	2	0.985692	0.993313
csi-miR1515a	XM_011661915.1	ribonuclease III	GO:0003723(RNA binding);GO:0004525(ribonuclease III activity);GO:0005634(nucleus);GO:0005737(cytoplasm);GO:0016442(RISC complex);GO:0030422(production of siRNA involved in RNA interference)	ko03008(Ribosome biogenesis in eukaryotes)	[K]Transcription ;[L]Replication, recombination and repair	At3g03300	3	2884-2904	Y	1515.15	825.391	1.7679e-46	4.25587e-47	up	0.876314	2896	280	56	173	34.6	2	2	0.985692	0.993313
csi-miR1515a	XM_011661913.1	ribonuclease III	GO:0003723(RNA binding);GO:0004525(ribonuclease III activity);GO:0005634(nucleus);GO:0005737(cytoplasm);GO:0016442(RISC complex);GO:0030422(production of siRNA involved in RNA interference)	ko03008(Ribosome biogenesis in eukaryotes)	[K]Transcription ;[L]Replication, recombination and repair	At3g03300	3	3030-3050	Y	1515.15	825.391	1.7679e-46	4.25587e-47	up	0.876314	3042	280	56	173	34.6	2	2	0.985692	0.993313
csi-miR1515a	XM_011661912.1	ribonuclease III	GO:0003723(RNA binding);GO:0004525(ribonuclease III activity);GO:0005634(nucleus);GO:0005737(cytoplasm);GO:0016442(RISC complex);GO:0030422(production of siRNA involved in RNA interference)	ko03008(Ribosome biogenesis in eukaryotes)	[K]Transcription ;[L]Replication, recombination and repair	At3g03300	3	3025-3045	Y	1515.15	825.391	1.7679e-46	4.25587e-47	up	0.876314	3037	280	56	173	34.6	2	2	0.985692	0.993313
csi-miR1515a	XM_004146700.2	xylulose kinase	GO:0004856(xylulokinase activity);GO:0005737(cytoplasm);GO:0005997(xylulose metabolic process)	ko00040(Pentose and glucuronate interconversions)	[G]Carbohydrate transport and metabolism	Xylb	4	1060-1082	N
csi-miR1515a	XM_004139050.2	ribonuclease III	GO:0003723(RNA binding);GO:0004525(ribonuclease III activity);GO:0005634(nucleus);GO:0005737(cytoplasm);GO:0016442(RISC complex);GO:0030422(production of siRNA involved in RNA interference)	ko03008(Ribosome biogenesis in eukaryotes)	[K]Transcription ;[L]Replication, recombination and repair	At3g03300	3	3051-3071	Y	1515.15	825.391	1.7679e-46	4.25587e-47	up	0.876314	3063	280	56	173	34.6	2	2	0.985692	0.993313
csa-MIR8175a	XM_011653576.1	-	GO:0005089(Rho guanyl-nucleotide exchange factor activity);GO:0005634(nucleus);GO:0005829(cytosol);GO:0005886(plasma membrane)	-	[S]Function unknown	ROPGEF7	0.5	2183-2205	N
csa-MIR8175a	XM_011653575.1	-	GO:0005089(Rho guanyl-nucleotide exchange factor activity);GO:0005634(nucleus);GO:0005829(cytosol);GO:0005886(plasma membrane)	-	[S]Function unknown	ROPGEF7	0.5	2225-2247	N
csa-MIR8175a	XM_004137875.2	-	GO:0005089(Rho guanyl-nucleotide exchange factor activity);GO:0005634(nucleus);GO:0005829(cytosol);GO:0005886(plasma membrane)	-	[S]Function unknown	ROPGEF7	0.5	2231-2253	N
csa-miR6300a	XM_004152487.2	probable WRKY transcription factor 3	GO:0003700(transcription factor activity, sequence-specific DNA binding);GO:0005634(nucleus);GO:0006351(transcription, DNA-templated);GO:0006355(regulation of transcription, DNA-templated);GO:0006952(defense response);GO:0043565(sequence-specific DNA binding)	ko04626(Plant-pathogen interaction)	[K]Transcription	WRKY72	4	1381-1402	N
csa-miR6300a	XM_004136709.1	disease resistance protein RPM1-like	GO:0006952(defense response)	ko04626(Plant-pathogen interaction)	[S]Function unknown	At1g59620	4	1312-1331	N
csa-miR530b	XM_011657821.1	-	GO:0005215(transporter activity);GO:0005886(plasma membrane);GO:0006857(oligopeptide transport);GO:0015706(nitrate transport);GO:0016020(membrane);GO:0016021(integral component of membrane);GO:0042936(dipeptide transporter activity);GO:0042938(dipeptide transport)	-	[E]Amino acid transport and metabolism	NPF5.10	3	289-309	N
csa-miR530b	XM_011652644.1	40S ribosomal protein S15-4-like	GO:0003676(nucleic acid binding);GO:0003677(DNA binding);GO:0005634(nucleus);GO:0006352(DNA-templated transcription, initiation);GO:0006355(regulation of transcription, DNA-templated);GO:0006368(transcription elongation from RNA polymerase II promoter);GO:0008270(zinc ion binding);GO:0016570(histone modification);GO:0016593(Cdc73/Paf1 complex);GO:0040007(growth)	ko03010(Ribosome)	[S]Function unknown	-	2	506-526	Y	81.1689	333.973	3.1815e-35	1.49599e-37	down	-2.04073	517	9	3	42	14	2	0	0.955597	0.0148605
csa-miR530b	XM_011652643.1	40S ribosomal protein S15-4-like	GO:0003676(nucleic acid binding);GO:0003677(DNA binding);GO:0005634(nucleus);GO:0006352(DNA-templated transcription, initiation);GO:0006355(regulation of transcription, DNA-templated);GO:0006368(transcription elongation from RNA polymerase II promoter);GO:0008270(zinc ion binding);GO:0016570(histone modification);GO:0016593(Cdc73/Paf1 complex);GO:0040007(growth)	ko03010(Ribosome)	[S]Function unknown	-	2	507-527	Y	81.1689	333.973	3.1815e-35	1.49599e-37	down	-2.04073	518	9	3	42	14	2	0	0.955597	0.0148605
csa-miR530b	XM_004134377.2	40S ribosomal protein S15-4-like	GO:0003676(nucleic acid binding);GO:0003677(DNA binding);GO:0005634(nucleus);GO:0006352(DNA-templated transcription, initiation);GO:0006355(regulation of transcription, DNA-templated);GO:0006368(transcription elongation from RNA polymerase II promoter);GO:0008270(zinc ion binding);GO:0016570(histone modification);GO:0016593(Cdc73/Paf1 complex);GO:0040007(growth)	ko03010(Ribosome)	[S]Function unknown	-	2	506-526	Y	81.1689	333.973	3.1815e-35	1.49599e-37	down	-2.04073	517	9	3	42	14	2	0	0.955597	0.0148605
csa-miR530a	XM_011657821.1	-	GO:0005215(transporter activity);GO:0005886(plasma membrane);GO:0006857(oligopeptide transport);GO:0015706(nitrate transport);GO:0016020(membrane);GO:0016021(integral component of membrane);GO:0042936(dipeptide transporter activity);GO:0042938(dipeptide transport)	-	[E]Amino acid transport and metabolism	NPF5.10	4	283-303	N
csa-miR530a	XM_011652644.1	40S ribosomal protein S15-4-like	GO:0003676(nucleic acid binding);GO:0003677(DNA binding);GO:0005634(nucleus);GO:0006352(DNA-templated transcription, initiation);GO:0006355(regulation of transcription, DNA-templated);GO:0006368(transcription elongation from RNA polymerase II promoter);GO:0008270(zinc ion binding);GO:0016570(histone modification);GO:0016593(Cdc73/Paf1 complex);GO:0040007(growth)	ko03010(Ribosome)	[S]Function unknown	-	4	506-526	Y	81.1689	333.973	3.1815e-35	1.49599e-37	down	-2.04073	517	9	3	42	14	2	0	0.928821	0.0126232
csa-miR530a	XM_011652643.1	40S ribosomal protein S15-4-like	GO:0003676(nucleic acid binding);GO:0003677(DNA binding);GO:0005634(nucleus);GO:0006352(DNA-templated transcription, initiation);GO:0006355(regulation of transcription, DNA-templated);GO:0006368(transcription elongation from RNA polymerase II promoter);GO:0008270(zinc ion binding);GO:0016570(histone modification);GO:0016593(Cdc73/Paf1 complex);GO:0040007(growth)	ko03010(Ribosome)	[S]Function unknown	-	4	507-527	Y	81.1689	333.973	3.1815e-35	1.49599e-37	down	-2.04073	518	9	3	42	14	2	0	0.928821	0.0126232
csa-miR530a	XM_004134377.2	40S ribosomal protein S15-4-like	GO:0003676(nucleic acid binding);GO:0003677(DNA binding);GO:0005634(nucleus);GO:0006352(DNA-templated transcription, initiation);GO:0006355(regulation of transcription, DNA-templated);GO:0006368(transcription elongation from RNA polymerase II promoter);GO:0008270(zinc ion binding);GO:0016570(histone modification);GO:0016593(Cdc73/Paf1 complex);GO:0040007(growth)	ko03010(Ribosome)	[S]Function unknown	-	4	506-526	Y	81.1689	333.973	3.1815e-35	1.49599e-37	down	-2.04073	517	9	3	42	14	2	0	0.928821	0.0126232
csa-miR482a	XM_011660157.1	polyadenylate-binding protein 5-like	GO:0000245(spliceosomal complex assembly);GO:0015030(Cajal body)	ko03013(RNA transport);ko03015(mRNA surveillance pathway);ko03018(RNA degradation)	[S]Function unknown	PAB5	4	40-60	N
csa-miR482a	XM_011658421.1	-	GO:0006952(defense response);GO:0007165(signal transduction);GO:0016301(kinase activity)	-	[S]Function unknown	RLP12	4	1790-1810	N
csa-miR482a	XM_011653603.1	-	GO:0003779(actin binding);GO:0005622(intracellular);GO:0005737(cytoplasm);GO:0009870(defense response signaling pathway, resistance gene-dependent);GO:0015629(actin cytoskeleton);GO:0030042(actin filament depolymerization);GO:0042742(defense response to bacterium)	-	[S]Function unknown	ADF2	4	443-463	N
csa-miR482a	XM_004152009.2	-	GO:0046577(long-chain-alcohol oxidase activity)	-	[E]Amino acid transport and metabolism	FAO2	3.5	311-330	N
csa-miR482a	XM_004139866.2	-	GO:0003674(molecular_function);GO:0005739(mitochondrion);GO:0008150(biological_process)	-	[S]Function unknown	-	3.5	212-232	Y	54.1126	0	1.776e-13	5.21421e-17	up	-	223	2	2			3		0.221865
csa-MIR399c	XM_011656562.1	large subunit GTPase 1 homolog	GO:0003924(GTPase activity);GO:0005829(cytosol);GO:0042254(ribosome biogenesis)	ko03008(Ribosome biogenesis in eukaryotes)	[S]Function unknown	LSG1-2	4	1689-1710	Y	108.225	0	2.113e-25	2.71811e-33	up	-	1702	4	4			2		0.483479
csa-miR399b	XM_011659907.1	probable ubiquitin-conjugating enzyme E2 24	GO:0005737(cytoplasm);GO:0031625(ubiquitin protein ligase binding);GO:0061630(ubiquitin protein ligase activity)	ko04120(Ubiquitin mediated proteolysis)	[O]Posttranslational modification, protein turnover, chaperones	UBC24	3.5	462-482	Y	27.0563	47.7105	0.017376	0.0203042	down	-0.818341	473	2	1	4	2	2	2	0.951202	0.971587
csa-miR399b	XM_011657309.1	glutamate--glyoxylate aminotransferase 2	GO:0004021(L-alanine:2-oxoglutarate aminotransferase activity);GO:0005737(cytoplasm);GO:0005777(peroxisome);GO:0005829(cytosol);GO:0008453(alanine-glyoxylate transaminase activity);GO:0009058(biosynthetic process);GO:0009507(chloroplast);GO:0009570(chloroplast stroma);GO:0009853(photorespiration);GO:0030170(pyridoxal phosphate binding);GO:0042853(L-alanine catabolic process);GO:0047958(glycine:2-…	ko01200(Carbon metabolism);ko01210(2-Oxocarboxylic acid metabolism);ko01230(Biosynthesis of amino acids);ko00630(Glyoxylate and dicarboxylate metabolism);ko00710(Carbon fixation in photosynthetic organisms);ko00250(Alanine, aspartate and glutamate metabolism);ko00260(Glycine, serine and threonine metabolism);ko00220(Arginine biosynthesis)	[E]Amino acid transport and metabolism	GGAT2	4	194-215	N
csa-miR399b	XM_011655796.1	-	GO:0016787(hydrolase activity)	-	[S]Function unknown	SERAC1	3.5	2968-2989	N
csa-miR399b	XM_004152124.2	-	GO:0003674(molecular_function);GO:0005739(mitochondrion);GO:0008150(biological_process);GO:0016021(integral component of membrane)	-	[S]Function unknown	-	4	802-822	N
csa-miR399b	XM_004151948.2	uncharacterized protein LOC103984394	GO:0003677(DNA binding);GO:0003700(transcription factor activity, sequence-specific DNA binding);GO:0005634(nucleus);GO:0006351(transcription, DNA-templated);GO:0006355(regulation of transcription, DNA-templated)	ko03013(RNA transport)	[S]Function unknown	PHL13	4	778-799	Y	81.1689	0	1.8837e-19	3.7648e-25	up	-	790	3	3			2		0.862196
csa-miR399b	XM_004141325.2	-	GO:0016787(hydrolase activity)	-	[S]Function unknown	SERAC1	3.5	2965-2986	N
csa-miR399b	XM_004134656.2	probable ubiquitin-conjugating enzyme E2 24	GO:0005737(cytoplasm);GO:0031625(ubiquitin protein ligase binding);GO:0061630(ubiquitin protein ligase activity)	ko04120(Ubiquitin mediated proteolysis)	[O]Posttranslational modification, protein turnover, chaperones	UBC24	3.5	703-723	Y	27.0563	47.7105	0.017376	0.0203042	down	-0.818341	714	2	1	4	2	2	2	0.951202	0.971587
csa-MIR399a	XM_004140890.2	-	GO:0016491(oxidoreductase activity);GO:0055114(oxidation-reduction process)	-	[S]Function unknown	At4g09670	3.5	670-692	N
csa-MIR395j	XM_011661974.1	Calcium-dependent protein kinase 29	GO:0004683(calmodulin-dependent protein kinase activity);GO:0005516(calmodulin binding);GO:0005634(nucleus);GO:0005737(cytoplasm);GO:0005886(plasma membrane);GO:0009738(abscisic acid-activated signaling pathway);GO:0009931(calcium-dependent protein serine/threonine kinase activity);GO:0018105(peptidyl-serine phosphorylation);GO:0035556(intracellular signal transduction);GO:0046777(protein autopho…	ko04626(Plant-pathogen interaction)	[T]Signal transduction mechanisms	PPCK1	3	21-41	N
csa-MIR395j	XM_011661833.1	calcium-dependent protein kinase 8	GO:0004683(calmodulin-dependent protein kinase activity);GO:0005516(calmodulin binding);GO:0005634(nucleus);GO:0005737(cytoplasm);GO:0005886(plasma membrane);GO:0009738(abscisic acid-activated signaling pathway);GO:0009931(calcium-dependent protein serine/threonine kinase activity);GO:0018105(peptidyl-serine phosphorylation);GO:0035556(intracellular signal transduction);GO:0046777(protein autopho…	ko04626(Plant-pathogen interaction)	[T]Signal transduction mechanisms	CPK8	3	2026-2046	N
csa-MIR395j	XM_011661700.1	probable WRKY transcription factor 3	GO:0003700(transcription factor activity, sequence-specific DNA binding);GO:0005634(nucleus);GO:0006351(transcription, DNA-templated);GO:0006355(regulation of transcription, DNA-templated);GO:0043565(sequence-specific DNA binding)	ko04626(Plant-pathogen interaction)	[K]Transcription	WRKY61	2.5	27-47	N
csa-MIR395j	XM_011661693.1	probable WRKY transcription factor 3	GO:0003700(transcription factor activity, sequence-specific DNA binding);GO:0005634(nucleus);GO:0006351(transcription, DNA-templated);GO:0006355(regulation of transcription, DNA-templated);GO:0043565(sequence-specific DNA binding)	ko04626(Plant-pathogen interaction)	[K]Transcription	WRKY61	2.5	28-48	N
csa-MIR395j	XM_011661638.1	hypothetical protein	GO:0000165(MAPK cascade);GO:0002229(defense response to oomycetes);GO:0004709(MAP kinase kinase kinase activity);GO:0004712(protein serine/threonine/tyrosine kinase activity);GO:0005515(protein binding);GO:0005524(ATP binding);GO:0005634(nucleus);GO:0005730(nucleolus);GO:0005769(early endosome);GO:0005783(endoplasmic reticulum);GO:0005802(trans-Golgi network);GO:0005829(cytosol);GO:0008219(cell d…	ko04075(Plant hormone signal transduction)	[T]Signal transduction mechanisms	EDR1	3	104-124	N
csa-MIR395j	XM_011661515.1	PTI1-like tyrosine-protein kinase 3	GO:0004672(protein kinase activity);GO:0004674(protein serine/threonine kinase activity);GO:0005524(ATP binding);GO:0005576(extracellular region);GO:0005886(plasma membrane);GO:0006468(protein phosphorylation);GO:0007169(transmembrane receptor protein tyrosine kinase signaling pathway);GO:0016021(integral component of membrane)	ko04626(Plant-pathogen interaction)	[S]Function unknown	SRF6	3.5	103-123	N
csa-MIR395j	XM_011661514.1	PTI1-like tyrosine-protein kinase 3	GO:0004672(protein kinase activity);GO:0004674(protein serine/threonine kinase activity);GO:0005524(ATP binding);GO:0005576(extracellular region);GO:0005886(plasma membrane);GO:0006468(protein phosphorylation);GO:0007169(transmembrane receptor protein tyrosine kinase signaling pathway);GO:0016021(integral component of membrane)	ko04626(Plant-pathogen interaction)	[S]Function unknown	SRF6	3.5	102-122	N
csa-MIR395j	XM_011661502.1	ABC transporter C family member 8-like	GO:0005524(ATP binding);GO:0005774(vacuolar membrane);GO:0005886(plasma membrane);GO:0008559(xenobiotic-transporting ATPase activity);GO:0016021(integral component of membrane);GO:0042626(ATPase activity, coupled to transmembrane movement of substances)	ko02010(ABC transporters)	[V]Defense mechanisms	ABCC8	3.5	2-22	N
csa-MIR395j	XM_011660677.1	transcription initiation factor TFIID subunit 1	GO:0003677(DNA binding);GO:0005634(nucleus);GO:0008150(biological_process)	ko03022(Basal transcription factors)	[B]Chromatin structure and dynamics ;[K]Transcription	brd9	3.5	11-31	Y	0	71.5657	2.9155e-17	4.24871e-22	down	-	22			3	3		2		1
csa-MIR395j	XM_011660476.1	-	GO:0003674(molecular_function);GO:0005737(cytoplasm)	-	[S]Function unknown	At1g22040	3.5	178-198	Y	108.225	0	2.113e-25	2.71811e-33	up	-	189	4	4			2		1
csa-MIR395j	XM_011660343.1	Serine/threonine-protein kinase SRK2A	GO:0004674(protein serine/threonine kinase activity);GO:0005634(nucleus);GO:0005737(cytoplasm);GO:0005886(plasma membrane);GO:0035556(intracellular signal transduction)	ko04075(Plant hormone signal transduction)	[T]Signal transduction mechanisms	PHOT2	4	3342-3364	N
csa-MIR395j	XM_011660330.1	transcription initiation factor TFIID subunit 1-like	GO:0003677(DNA binding);GO:0005634(nucleus);GO:0008150(biological_process);GO:0009506(plasmodesma)	ko03022(Basal transcription factors)	[B]Chromatin structure and dynamics ;[K]Transcription	BRPF3	2.5	3-24	N
csa-MIR395j	XM_011660329.1	serine/threonine-protein kinase PBS1-like	GO:0004674(protein serine/threonine kinase activity);GO:0005524(ATP binding);GO:0005886(plasma membrane);GO:0006468(protein phosphorylation);GO:0009507(chloroplast);GO:0016301(kinase activity)	ko04626(Plant-pathogen interaction)	[T]Signal transduction mechanisms	PIX13	3.5	1562-1584	N
csa-MIR395j	XM_011659979.1	chlorophyll a-b binding protein of LHCII type 1-like	GO:0009416(response to light stimulus);GO:0009535(chloroplast thylakoid membrane);GO:0009768(photosynthesis, light harvesting in photosystem I);GO:0009941(chloroplast envelope);GO:0010287(plastoglobule);GO:0016168(chlorophyll binding);GO:0031409(pigment binding)	ko00196(Photosynthesis - antenna proteins)	[J]Translation, ribosomal structure and biogenesis	-	4	882-902	Y	405.845	787.223	3.737e-28	1.79579e-28	down	-0.955844	893	15	15	33	33	3	3	0.987599	0.997645
csa-MIR395j	XM_011659832.1	-	GO:0004190(aspartic-type endopeptidase activity);GO:0006508(proteolysis);GO:0030163(protein catabolic process)	-	[O]Posttranslational modification, protein turnover, chaperones	-	3.5	1725-1745	N
csa-MIR395j	XM_011659831.1	-	GO:0004190(aspartic-type endopeptidase activity);GO:0006508(proteolysis);GO:0030163(protein catabolic process)	-	[O]Posttranslational modification, protein turnover, chaperones	-	3.5	1722-1742	N
csa-MIR395j	XM_011659720.1	-	GO:0006457(protein folding);GO:0009507(chloroplast)	-	[U]Intracellular trafficking, secretion, and vesicular transport	AUL1	4	3547-3568	Y	20.2922	5.96381	0.005075	0.00586982	up	1.76662	3559	3	0.75	1	0.25	2	4	1	1
csa-MIR395j	XM_011659719.1	-	GO:0006457(protein folding);GO:0009507(chloroplast)	-	[U]Intracellular trafficking, secretion, and vesicular transport	AUL1	4	3549-3570	Y	20.2922	5.96381	0.005075	0.00586982	up	1.76662	3561	3	0.75	1	0.25	2	4	1	1
csa-MIR395j	XM_011659718.1	-	GO:0006457(protein folding);GO:0009507(chloroplast)	-	[U]Intracellular trafficking, secretion, and vesicular transport	AUL1	4	3548-3569	Y	20.2922	5.96381	0.005075	0.00586982	up	1.76662	3560	3	0.75	1	0.25	2	4	1	1
csa-MIR395j	XM_011659717.1	-	GO:0006457(protein folding);GO:0009507(chloroplast)	-	[U]Intracellular trafficking, secretion, and vesicular transport	AUL1	4	3550-3571	Y	20.2922	5.96381	0.005075	0.00586982	up	1.76662	3562	3	0.75	1	0.25	2	4	1	1
csa-MIR395j	XM_011659600.1	vacuolar protein 8-like	GO:0005388(calcium-transporting ATPase activity);GO:0005887(integral component of plasma membrane);GO:0043231(intracellular membrane-bounded organelle)	ko04140(Regulation of autophagy)	[P]Inorganic ion transport and metabolism	ACA2	2.5	100-120	N
csa-MIR395j	XM_011659481.1	Heterogeneous nuclear ribonucleoprotein A1	GO:0000166(nucleotide binding);GO:0003676(nucleic acid binding);GO:0003723(RNA binding);GO:0005634(nucleus);GO:0006397(mRNA processing)	ko03040(Spliceosome)	[S]Function unknown	RBM39	3.5	576-596	Y	0	35.7829	2.3013e-09	2.91268e-11	down	-	587			6	1.5		2		1
csa-MIR395j	XM_011659480.1	Heterogeneous nuclear ribonucleoprotein A1	GO:0000166(nucleotide binding);GO:0003676(nucleic acid binding);GO:0003723(RNA binding);GO:0005634(nucleus);GO:0006397(mRNA processing)	ko03040(Spliceosome)	[S]Function unknown	RBM39	3.5	575-595	Y	0	35.7829	2.3013e-09	2.91268e-11	down	-	586			6	1.5		2		1
csa-MIR395j	XM_011659479.1	Heterogeneous nuclear ribonucleoprotein A1	GO:0000166(nucleotide binding);GO:0003676(nucleic acid binding);GO:0003723(RNA binding);GO:0005634(nucleus);GO:0006397(mRNA processing)	ko03040(Spliceosome)	[S]Function unknown	RBM39	3.5	576-596	Y	0	35.7829	2.3013e-09	2.91268e-11	down	-	587			6	1.5		2		1
csa-MIR395j	XM_011658579.1	WD repeat-containing protein 75	GO:0000166(nucleotide binding);GO:0005634(nucleus);GO:0008150(biological_process)	ko03008(Ribosome biogenesis in eukaryotes)	[S]Function unknown	wdr75	2.5	65-85	N
csa-MIR395j	XM_011658563.1	-	GO:0003677(DNA binding);GO:0005515(protein binding);GO:0005634(nucleus);GO:0005677(chromatin silencing complex);GO:0006351(transcription, DNA-templated);GO:0006355(regulation of transcription, DNA-templated);GO:0009409(response to cold);GO:0009506(plasmodesma);GO:0009908(flower development);GO:0010228(vegetative to reproductive phase transition of meristem);GO:0031519(PcG protein complex);GO:0032…	-	[S]Function unknown	VIL2	3.5	79-99	N
csa-MIR395j	XM_011658560.1	-	GO:0003677(DNA binding);GO:0005515(protein binding);GO:0005634(nucleus);GO:0005677(chromatin silencing complex);GO:0006351(transcription, DNA-templated);GO:0006355(regulation of transcription, DNA-templated);GO:0009409(response to cold);GO:0009506(plasmodesma);GO:0009908(flower development);GO:0010228(vegetative to reproductive phase transition of meristem);GO:0031519(PcG protein complex);GO:0032…	-	[S]Function unknown	VIL2	3.5	76-96	N
csa-MIR395j	XM_011658557.1	-	GO:0003677(DNA binding);GO:0005515(protein binding);GO:0005634(nucleus);GO:0005677(chromatin silencing complex);GO:0006351(transcription, DNA-templated);GO:0006355(regulation of transcription, DNA-templated);GO:0009409(response to cold);GO:0009506(plasmodesma);GO:0009908(flower development);GO:0010228(vegetative to reproductive phase transition of meristem);GO:0031519(PcG protein complex);GO:0032…	-	[S]Function unknown	VIL2	3.5	79-99	N
csa-MIR395j	XM_011658385.1	mitochondrial inner membrane protein OXA1-like	GO:0005515(protein binding)	ko03060(Protein export)	[K]Transcription	AGL6	3.5	11-31	N
csa-MIR395j	XM_011658353.1	histidine-containing phosphotransfer protein 1	GO:0000160(phosphorelay signal transduction system);GO:0005634(nucleus);GO:0005737(cytoplasm);GO:0009736(cytokinin-activated signaling pathway);GO:0009927(histidine phosphotransfer kinase activity);GO:0016310(phosphorylation);GO:0043424(protein histidine kinase binding)	ko04075(Plant hormone signal transduction)	[T]Signal transduction mechanisms	AHP1	2.5	138-158	N
csa-MIR395j	XM_011658352.1	histidine-containing phosphotransfer protein 1	GO:0000160(phosphorelay signal transduction system);GO:0005634(nucleus);GO:0005737(cytoplasm);GO:0009736(cytokinin-activated signaling pathway);GO:0009927(histidine phosphotransfer kinase activity);GO:0016310(phosphorylation);GO:0043424(protein histidine kinase binding)	ko04075(Plant hormone signal transduction)	[T]Signal transduction mechanisms	AHP1	2.5	138-158	N
csa-MIR395j	XM_011658244.1	L-aminoadipate-semialdehyde dehydrogenase-phosphopantetheinyl transferase	GO:0008897(holo-[acyl-carrier-protein] synthase activity);GO:0019878(lysine biosynthetic process via aminoadipic acid)	ko00770(Pantothenate and CoA biosynthesis)	[H]Coenzyme transport and metabolism	-	3.5	19-39	N
csa-MIR395j	XM_011658243.1	L-aminoadipate-semialdehyde dehydrogenase-phosphopantetheinyl transferase	GO:0008897(holo-[acyl-carrier-protein] synthase activity);GO:0019878(lysine biosynthetic process via aminoadipic acid)	ko00770(Pantothenate and CoA biosynthesis)	[H]Coenzyme transport and metabolism	gsp	3.5	16-36	N
csa-MIR395j	XM_011658242.1	L-aminoadipate-semialdehyde dehydrogenase-phosphopantetheinyl transferase	GO:0008897(holo-[acyl-carrier-protein] synthase activity);GO:0019878(lysine biosynthetic process via aminoadipic acid)	ko00770(Pantothenate and CoA biosynthesis)	[H]Coenzyme transport and metabolism	gsp	3.5	16-36	N
csa-MIR395j	XM_011658111.1	hypothetical protein	GO:0004674(protein serine/threonine kinase activity);GO:0005524(ATP binding);GO:0005634(nucleus);GO:0005737(cytoplasm);GO:0016301(kinase activity);GO:0046777(protein autophosphorylation)	ko04075(Plant hormone signal transduction)	[T]Signal transduction mechanisms	pom1	3.5	69-90	N
csa-MIR395j	XM_011658101.1	L-ascorbate oxidase-like	GO:0005507(copper ion binding);GO:0009809(lignin biosynthetic process);GO:0016722(oxidoreductase activity, oxidizing metal ions)	ko00053(Ascorbate and aldarate metabolism)	[Q]Secondary metabolites biosynthesis, transport and catabolism	LAC22	3.5	1826-1846	N
csa-MIR395j	XM_011658042.1	-	GO:0000118(histone deacetylase complex);GO:0003677(DNA binding);GO:0005622(intracellular);GO:0005634(nucleus);GO:0006351(transcription, DNA-templated);GO:0006355(regulation of transcription, DNA-templated);GO:0010628(positive regulation of gene expression);GO:0016575(histone deacetylation);GO:0048235(pollen sperm cell differentiation);GO:0048555(generative cell nucleus);GO:0048556(microsporocyte …	-	[K]Transcription	ARID1	3.5	137-157	N
csa-MIR395j	XM_011657753.1	dynamin-2A	GO:0000139(Golgi membrane);GO:0003924(GTPase activity);GO:0005525(GTP binding);GO:0005737(cytoplasm);GO:0005774(vacuolar membrane);GO:0005794(Golgi apparatus);GO:0005829(cytosol);GO:0005874(microtubule);GO:0005886(plasma membrane);GO:0006896(Golgi to vacuole transport);GO:0008289(lipid binding);GO:0009506(plasmodesma);GO:0009524(phragmoplast);GO:0016020(membrane);GO:0030136(clathrin-coated vesicl…	ko04144(Endocytosis)	[S]Function unknown	DRP2A	2.5	3-23	N
csa-MIR395j	XM_011657730.1	putative nuclear matrix constituent protein 1-like protein	GO:0000789(cytoplasmic chromatin);GO:0005515(protein binding);GO:0005634(nucleus);GO:0005635(nuclear envelope);GO:0005652(nuclear lamina);GO:0005654(nucleoplasm);GO:0005829(cytosol);GO:0006997(nucleus organization);GO:0031965(nuclear membrane);GO:0034399(nuclear periphery);GO:0097298(regulation of nucleus size)	ko01210(2-Oxocarboxylic acid metabolism);ko01230(Biosynthesis of amino acids);ko00270(Cysteine and methionine metabolism);ko00280(Valine, leucine and isoleucine degradation);ko00290(Valine, leucine and isoleucine biosynthesis);ko00770(Pantothenate and CoA biosynthesis)	[S]Function unknown	CRWN1	3.5	9-29	N
csa-MIR395j	XM_011657708.1	-	GO:0003674(molecular_function);GO:0005634(nucleus);GO:0008150(biological_process);GO:0009506(plasmodesma)	-	[S]Function unknown	-	3.5	137-157	N
csa-MIR395j	XM_011657678.1	-	GO:0003674(molecular_function);GO:0005634(nucleus);GO:0008150(biological_process)	-	[S]Function unknown	-	3.5	2117-2137	N
csa-MIR395j	XM_011657400.1	-	GO:0003674(molecular_function);GO:0005634(nucleus);GO:0008150(biological_process)	-	[S]Function unknown	-	3.5	97-118	N
csa-MIR395j	XM_011657399.1	-	GO:0003674(molecular_function);GO:0005634(nucleus);GO:0008150(biological_process)	-	[S]Function unknown	-	3.5	97-118	N
csa-MIR395j	XM_011657242.1	transcription factor TCP21-like	GO:0001047(core promoter binding);GO:0003700(transcription factor activity, sequence-specific DNA binding);GO:0005515(protein binding);GO:0005634(nucleus);GO:0006351(transcription, DNA-templated);GO:0006355(regulation of transcription, DNA-templated);GO:0044212(transcription regulatory region DNA binding)	ko04712(Circadian rhythm - plant)	[K]Transcription	TCP8	3	24-44	Y	108.225	0	2.113e-25	2.71811e-33	up	-	35	4	4			2		0.999912
csa-MIR395j	XM_011657007.1	uncharacterized LOC103642558	GO:0003677(DNA binding);GO:0003700(transcription factor activity, sequence-specific DNA binding);GO:0005634(nucleus);GO:0008380(RNA splicing)	ko00510(N-Glycan biosynthesis)	[K]Transcription	Ncor2	3.5	73-93	N
csa-MIR395j	XM_011656801.1	-	GO:0003674(molecular_function);GO:0005634(nucleus);GO:0008150(biological_process)	-	[S]Function unknown	WDL7	3.5	53-74	N
csa-MIR395j	XM_011656800.1	-	GO:0003674(molecular_function);GO:0005634(nucleus);GO:0008150(biological_process)	-	[S]Function unknown	WDL7	3.5	53-74	N
csa-MIR395j	XM_011656799.1	-	GO:0003674(molecular_function);GO:0005634(nucleus);GO:0008150(biological_process)	-	[S]Function unknown	WDL7	3.5	54-75	N
csa-MIR395j	XM_011656798.1	-	GO:0003674(molecular_function);GO:0005634(nucleus);GO:0008150(biological_process)	-	[S]Function unknown	WDL7	3.5	54-75	N
csa-MIR395j	XM_011656621.1	serine/threonine-protein kinase PBS1	GO:0004674(protein serine/threonine kinase activity);GO:0005524(ATP binding);GO:0005886(plasma membrane);GO:0006468(protein phosphorylation);GO:0009742(brassinosteroid mediated signaling pathway);GO:0016301(kinase activity);GO:1900459(positive regulation of brassinosteroid mediated signaling pathway)	ko04626(Plant-pathogen interaction)	[T]Signal transduction mechanisms	PBL7	3.5	66-86	N
csa-MIR395j	XM_011656571.1	-	GO:0003676(nucleic acid binding);GO:0005634(nucleus);GO:0008150(biological_process)	-	[S]Function unknown	-	3.5	2703-2723	N
csa-MIR395j	XM_011656569.1	-	GO:0003676(nucleic acid binding);GO:0005634(nucleus);GO:0008150(biological_process)	-	[S]Function unknown	-	3.5	2726-2746	N
csa-MIR395j	XM_011656505.1	-	GO:0003700(transcription factor activity, sequence-specific DNA binding);GO:0005634(nucleus);GO:0043565(sequence-specific DNA binding);GO:0044212(transcription regulatory region DNA binding)	-	[S]Function unknown	ZAT9	2.5	152-172	N
csa-MIR395j	XM_011656472.1	uncharacterized LOC101205107	GO:0005643(nuclear pore);GO:0006606(protein import into nucleus);GO:0008536(Ran GTPase binding)	ko03013(RNA transport)	[U]Intracellular trafficking, secretion, and vesicular transport	-	3.5	959-979	Y	0	11.9276	0.00056132	0.000488322	down	-	970			1	0.5		4		1
csa-MIR395j	XM_011656192.1	-	GO:0003674(molecular_function);GO:0005634(nucleus);GO:0005829(cytosol);GO:0008150(biological_process)	-	[L]Replication, recombination and repair	-	3.5	2397-2418	Y	5.41126	0	0.019864	0.0310697	up	-	2409	1	0.2			4		1
csa-MIR395j	XM_011656191.1	-	GO:0003674(molecular_function);GO:0005634(nucleus);GO:0005829(cytosol);GO:0008150(biological_process)	-	[L]Replication, recombination and repair	-	3.5	2360-2381	Y	5.41126	0	0.019864	0.0310697	up	-	2372	1	0.2			4		1
csa-MIR395j	XM_011656190.1	-	GO:0003674(molecular_function);GO:0005634(nucleus);GO:0005829(cytosol);GO:0008150(biological_process)	-	[L]Replication, recombination and repair	-	3.5	2473-2494	Y	5.41126	0	0.019864	0.0310697	up	-	2485	1	0.2			4		1
csa-MIR395j	XM_011656189.1	-	GO:0003674(molecular_function);GO:0005634(nucleus);GO:0005829(cytosol);GO:0008150(biological_process)	-	[L]Replication, recombination and repair	-	3.5	2437-2458	Y	5.41126	0	0.019864	0.0310697	up	-	2449	1	0.2			4		1
csa-MIR395j	XM_011655954.1	-	GO:0003674(molecular_function);GO:0005739(mitochondrion);GO:0008150(biological_process);GO:0009507(chloroplast)	-	[S]Function unknown	-	3.5	38-58	N
csa-MIR395j	XM_011655765.1	-	-	-	-	-	3.5	64-84	Y	1028.14	47.7105	0	5.42339e-241	up	4.42959	75	38	38	2	2	2	3	1	1
csa-MIR395j	XM_011655614.1	kinesin-1-like protein PSS1	GO:0003777(microtubule motor activity);GO:0005871(kinesin complex);GO:0007018(microtubule-based movement);GO:0016887(ATPase activity)	ko04144(Endocytosis)	[Z]Cytoskeleton	KIN7D	3	3167-3187	N
csa-MIR395j	XM_011655535.1	myb domain protein 30	GO:0003677(DNA binding);GO:0003700(transcription factor activity, sequence-specific DNA binding);GO:0005634(nucleus);GO:0006355(regulation of transcription, DNA-templated);GO:0009414(response to water deprivation);GO:0009416(response to light stimulus);GO:0009737(response to abscisic acid);GO:0009751(response to salicylic acid);GO:0009753(response to jasmonic acid);GO:0010118(stomatal movement)	ko04626(Plant-pathogen interaction)	[K]Transcription	MYB30	3.5	72-92	N
csa-MIR395j	XM_011655382.1	-	GO:0008420(CTD phosphatase activity);GO:0016591(DNA-directed RNA polymerase II, holoenzyme);GO:0070940(dephosphorylation of RNA polymerase II C-terminal domain)	-	[K]Transcription	CPL2	2.5	31-51	N
csa-MIR395j	XM_011655318.1	-	GO:0004719(protein-L-isoaspartate (D-aspartate) O-methyltransferase activity);GO:0005737(cytoplasm);GO:0005829(cytosol);GO:0006464(cellular protein modification process);GO:0007568(aging);GO:0009651(response to salt stress);GO:0009737(response to abscisic acid);GO:0009845(seed germination);GO:0030091(protein repair)	-	[O]Posttranslational modification, protein turnover, chaperones	PIMT1	3.5	4-24	N
csa-MIR395j	XM_011655310.1	-	GO:0003674(molecular_function);GO:0005737(cytoplasm);GO:0008150(biological_process)	-	[S]Function unknown	-	2.5	314-334	N
csa-MIR395j	XM_011655309.1	-	GO:0003674(molecular_function);GO:0005737(cytoplasm);GO:0008150(biological_process)	-	[S]Function unknown	-	2.5	314-334	N
csa-MIR395j	XM_011654581.1	-	GO:0005515(protein binding);GO:0005634(nucleus);GO:0005783(endoplasmic reticulum);GO:0005794(Golgi apparatus);GO:0005829(cytosol);GO:0005886(plasma membrane);GO:0008150(biological_process);GO:0016023(cytoplasmic, membrane-bounded vesicle)	-	[S]Function unknown	AUXI1	4	3734-3754	Y	0	71.5657	2.9155e-17	4.24871e-22	down	-	3745			3	3		2		1
csa-MIR395j	XM_011654481.1	hypothetical protein	GO:0003682(chromatin binding);GO:0005634(nucleus);GO:0016887(ATPase activity);GO:0031936(negative regulation of chromatin silencing);GO:0042393(histone binding);GO:0045944(positive regulation of transcription from RNA polymerase II promoter)	ko04141(Protein processing in endoplasmic reticulum)	[O]Posttranslational modification, protein turnover, chaperones	SPAC31G5.19	4	1116-1136	N
csa-MIR395j	XM_011654338.1	NAD(P)-linked oxidoreductase superfamily protein	GO:0003677(DNA binding);GO:0003700(transcription factor activity, sequence-specific DNA binding);GO:0005515(protein binding);GO:0005634(nucleus);GO:0006351(transcription, DNA-templated);GO:0006355(regulation of transcription, DNA-templated);GO:0008289(lipid binding);GO:0043565(sequence-specific DNA binding)	ko00750(Vitamin B6 metabolism)	[K]Transcription	ROC3	3.5	2661-2681	N
csa-MIR395j	XM_011654337.1	NAD(P)-linked oxidoreductase superfamily protein	GO:0003677(DNA binding);GO:0003700(transcription factor activity, sequence-specific DNA binding);GO:0005515(protein binding);GO:0005634(nucleus);GO:0006351(transcription, DNA-templated);GO:0006355(regulation of transcription, DNA-templated);GO:0008289(lipid binding);GO:0043565(sequence-specific DNA binding)	ko00750(Vitamin B6 metabolism)	[K]Transcription	ROC3	3.5	2663-2683	N
csa-MIR395j	XM_011654280.1	serine/threonine-protein kinase CTR1-like	GO:0001666(response to hypoxia);GO:0004674(protein serine/threonine kinase activity);GO:0004712(protein serine/threonine/tyrosine kinase activity);GO:0005515(protein binding);GO:0005524(ATP binding);GO:0005634(nucleus);GO:0005789(endoplasmic reticulum membrane);GO:0009686(gibberellin biosynthetic process);GO:0009723(response to ethylene);GO:0009744(response to sucrose);GO:0009750(response to fruc…	ko04075(Plant hormone signal transduction)	[T]Signal transduction mechanisms	CTR1	3.5	274-294	N
csa-MIR395j	XM_011654261.1	uncharacterized LOC103446271	GO:0005737(cytoplasm)	ko00561(Glycerolipid metabolism);ko00564(Glycerophospholipid metabolism)	[S]Function unknown	At1g04910	3.5	236-256	N
csa-MIR395j	XM_011654259.1	uncharacterized LOC103446271	GO:0005737(cytoplasm)	ko00561(Glycerolipid metabolism);ko00564(Glycerophospholipid metabolism)	[S]Function unknown	At1g04910	3.5	238-258	N
csa-MIR395j	XM_011654250.1	cryptochrome-1	GO:0004672(protein kinase activity);GO:0005515(protein binding);GO:0005524(ATP binding);GO:0005634(nucleus);GO:0005737(cytoplasm);GO:0006915(apoptotic process);GO:0006952(defense response);GO:0007623(circadian rhythm);GO:0009414(response to water deprivation);GO:0009416(response to light stimulus);GO:0009583(detection of light stimulus);GO:0009637(response to blue light);GO:0009638(phototropism);…	ko04712(Circadian rhythm - plant)	[L]Replication, recombination and repair	CRY1	2.5	4-24	N
csa-MIR395j	XM_011654248.1	cryptochrome-1	GO:0004672(protein kinase activity);GO:0005515(protein binding);GO:0005524(ATP binding);GO:0005634(nucleus);GO:0005737(cytoplasm);GO:0006915(apoptotic process);GO:0006952(defense response);GO:0007623(circadian rhythm);GO:0009414(response to water deprivation);GO:0009416(response to light stimulus);GO:0009583(detection of light stimulus);GO:0009637(response to blue light);GO:0009638(phototropism);…	ko04712(Circadian rhythm - plant)	[L]Replication, recombination and repair	CRY1	2.5	4-24	N
csa-MIR395j	XM_011654004.1	GDSL-like Lipase/Acylhydrolase superfamily protein	GO:0005576(extracellular region);GO:0009505(plant-type cell wall);GO:0009506(plasmodesma);GO:0016042(lipid catabolic process);GO:0016788(hydrolase activity, acting on ester bonds);GO:0052689(carboxylic ester hydrolase activity)	ko00511(Other glycan degradation)	[S]Function unknown	At5g14450	3.5	86-106	Y	54.1126	0	1.776e-13	5.21421e-17	up	-	97	2	2			3		1
csa-MIR395j	XM_011653627.1	-	GO:0005096(GTPase activator activity);GO:0005622(intracellular);GO:0006886(intracellular protein transport);GO:0012505(endomembrane system);GO:0017137(Rab GTPase binding);GO:0031338(regulation of vesicle fusion)	-	[S]Function unknown	Tbc1d8	3.5	36-56	N
csa-MIR395j	XM_011653626.1	-	GO:0005096(GTPase activator activity);GO:0005622(intracellular);GO:0006886(intracellular protein transport);GO:0012505(endomembrane system);GO:0017137(Rab GTPase binding);GO:0031338(regulation of vesicle fusion)	-	[S]Function unknown	Tbc1d8	3.5	35-55	N
csa-MIR395j	XM_011653369.1	UDP-glycosyltransferase 74B1-like	GO:0009813(flavonoid biosynthetic process);GO:0043231(intracellular membrane-bounded organelle);GO:0052696(flavonoid glucuronidation);GO:0080043(quercetin 3-O-glucosyltransferase activity);GO:0080044(quercetin 7-O-glucosyltransferase activity)	ko01210(2-Oxocarboxylic acid metabolism);ko00380(Tryptophan metabolism);ko00966(Glucosinolate biosynthesis)	[S]Function unknown	UGT74F1	3.5	102-122	N
csa-MIR395j	XM_011653256.1	cytochrome P450 94A1-like	GO:0004497(monooxygenase activity);GO:0005506(iron ion binding);GO:0009507(chloroplast);GO:0009611(response to wounding);GO:0016021(integral component of membrane);GO:0016705(oxidoreductase activity, acting on paired donors, with incorporation or reduction of molecular oxygen);GO:0019825(oxygen binding);GO:0020037(heme binding);GO:0055114(oxidation-reduction process)	ko00073(Cutin, suberine and wax biosynthesis)	[Q]Secondary metabolites biosynthesis, transport and catabolism	CYP94B1	2.5	1488-1508	N
csa-MIR395j	XM_011653029.1	-	GO:0003674(molecular_function);GO:0005739(mitochondrion);GO:0008150(biological_process);GO:0016021(integral component of membrane)	-	[S]Function unknown	-	3.5	274-294	N
csa-MIR395j	XM_011652949.1	-	GO:0005929(cilium);GO:0035091(phosphatidylinositol binding);GO:0061512(protein localization to cilium)	-	[S]Function unknown	TULP8	3.5	26-46	N
csa-MIR395j	XM_011652647.1	-	GO:0003674(molecular_function);GO:0005634(nucleus);GO:0008150(biological_process)	-	[S]Function unknown	EFG1	3.5	67-87	N
csa-MIR395j	XM_011652639.1	-	GO:0003677(DNA binding);GO:0005634(nucleus);GO:0006351(transcription, DNA-templated);GO:0006355(regulation of transcription, DNA-templated);GO:0042742(defense response to bacterium);GO:0045087(innate immune response);GO:0045824(negative regulation of innate immune response);GO:1900425(negative regulation of defense response to bacterium)	-	[S]Function unknown	AHL20	4	957-978	N
csa-MIR395j	XM_011652609.1	auxin-responsive protein IAA13	GO:0003700(transcription factor activity, sequence-specific DNA binding);GO:0005515(protein binding);GO:0005634(nucleus);GO:0006351(transcription, DNA-templated);GO:0006355(regulation of transcription, DNA-templated);GO:0009733(response to auxin);GO:0009734(auxin-activated signaling pathway)	ko04075(Plant hormone signal transduction)	[K]Transcription	IAA13	3	3-23	N
csa-MIR395j	XM_011652484.1	-	GO:0005634(nucleus);GO:0048366(leaf development)	-	[K]Transcription	GRF9	2.5	15-35	N
csa-MIR395j	XM_011652483.1	-	GO:0005634(nucleus);GO:0048366(leaf development)	-	[K]Transcription	GRF9	2.5	15-35	N
csa-MIR395j	XM_011652482.1	-	GO:0005634(nucleus);GO:0048366(leaf development)	-	[K]Transcription	GRF9	2.5	24-44	N
csa-MIR395j	XM_011652374.1	-	GO:0003674(molecular_function);GO:0005634(nucleus);GO:0008150(biological_process)	-	[S]Function unknown	At4g00950	3.5	94-114	N
csa-MIR395j	XM_011652373.1	-	GO:0003674(molecular_function);GO:0005634(nucleus);GO:0008150(biological_process)	-	[S]Function unknown	At4g00950	3.5	99-119	N
csa-MIR395j	XM_011652372.1	-	GO:0003674(molecular_function);GO:0005634(nucleus);GO:0008150(biological_process)	-	[S]Function unknown	At4g00950	3.5	98-118	N
csa-MIR395j	XM_011652286.1	uncharacterized LOC106399005	GO:0003677(DNA binding);GO:0003700(transcription factor activity, sequence-specific DNA binding);GO:0005634(nucleus);GO:0006351(transcription, DNA-templated);GO:0006355(regulation of transcription, DNA-templated);GO:0007275(multicellular organism development)	ko00561(Glycerolipid metabolism)	[S]Function unknown	NAC035	2.5	9-29	N
csa-MIR395j	XM_011652246.1	dihydroflavonol-4-reductase	GO:0003824(catalytic activity);GO:0005634(nucleus);GO:0045551(cinnamyl-alcohol dehydrogenase activity);GO:0050662(coenzyme binding)	ko00941(Flavonoid biosynthesis)	[M]Cell wall/membrane/envelope biogenesis	ANR	3.5	4-24	N
csa-MIR395j	XM_011652171.1	hypothetical protein	GO:0003677(DNA binding);GO:0005634(nucleus);GO:0005739(mitochondrion);GO:0005829(cytosol)	ko00073(Cutin, suberine and wax biosynthesis)	[S]Function unknown	-	3.5	82-102	N
csa-MIR395j	XM_011652170.1	hypothetical protein	GO:0003677(DNA binding);GO:0005634(nucleus);GO:0005739(mitochondrion);GO:0005829(cytosol)	ko00073(Cutin, suberine and wax biosynthesis)	[S]Function unknown	-	3.5	80-100	N
csa-MIR395j	XM_011652169.1	hypothetical protein	GO:0003677(DNA binding);GO:0005634(nucleus);GO:0005739(mitochondrion);GO:0005829(cytosol)	ko00073(Cutin, suberine and wax biosynthesis)	[S]Function unknown	-	3.5	80-100	N
csa-MIR395j	XM_011651787.1	-	GO:0003674(molecular_function);GO:0005634(nucleus);GO:0008150(biological_process)	-	[S]Function unknown	-	2.5	802-822	N
csa-MIR395j	XM_011651398.1	-	GO:0005737(cytoplasm);GO:0043087(regulation of GTPase activity)	-	[S]Function unknown	REN1	3.5	5-25	N
csa-MIR395j	XM_011651310.1	-	GO:0003674(molecular_function);GO:0005737(cytoplasm);GO:0008150(biological_process)	-	[S]Function unknown	At4g17486	4	221-241	N
csa-MIR395j	XM_011651270.1	uncharacterized LOC104455787	GO:0000976(transcription regulatory region sequence-specific DNA binding);GO:0003677(DNA binding);GO:0003700(transcription factor activity, sequence-specific DNA binding);GO:0005515(protein binding);GO:0005634(nucleus);GO:0006351(transcription, DNA-templated);GO:0006355(regulation of transcription, DNA-templated);GO:0008289(lipid binding);GO:0009828(plant-type cell wall loosening);GO:0010091(tric…	ko00750(Vitamin B6 metabolism)	[K]Transcription	HDG11	3.5	197-217	N
csa-MIR395j	XM_011651269.1	uncharacterized LOC104455787	GO:0000976(transcription regulatory region sequence-specific DNA binding);GO:0003677(DNA binding);GO:0003700(transcription factor activity, sequence-specific DNA binding);GO:0005515(protein binding);GO:0005634(nucleus);GO:0006351(transcription, DNA-templated);GO:0006355(regulation of transcription, DNA-templated);GO:0008289(lipid binding);GO:0009828(plant-type cell wall loosening);GO:0010091(tric…	ko00750(Vitamin B6 metabolism)	[K]Transcription	HDG11	3.5	197-217	N
csa-MIR395j	XM_011651262.1	uncharacterized LOC104455787	GO:0000976(transcription regulatory region sequence-specific DNA binding);GO:0003677(DNA binding);GO:0003700(transcription factor activity, sequence-specific DNA binding);GO:0005515(protein binding);GO:0005634(nucleus);GO:0006351(transcription, DNA-templated);GO:0006355(regulation of transcription, DNA-templated);GO:0008289(lipid binding);GO:0009828(plant-type cell wall loosening);GO:0010091(tric…	ko00750(Vitamin B6 metabolism)	[K]Transcription	HDG11	3.5	197-217	N
csa-MIR395j	XM_011650952.1	kinesin-1-like protein PSS1	GO:0003777(microtubule motor activity);GO:0005871(kinesin complex);GO:0007018(microtubule-based movement);GO:0016887(ATPase activity)	ko04144(Endocytosis)	[Z]Cytoskeleton	KIN7D	2.5	3681-3701	N
csa-MIR395j	XM_011650818.1	mitogen-activated protein kinase homolog MMK1-like	GO:0004672(protein kinase activity);GO:0004707(MAP kinase activity);GO:0005524(ATP binding);GO:0005634(nucleus);GO:0005739(mitochondrion);GO:0005829(cytosol);GO:0006468(protein phosphorylation);GO:0007165(signal transduction);GO:0009738(abscisic acid-activated signaling pathway)	ko04075(Plant hormone signal transduction)	[T]Signal transduction mechanisms	MPK9	2.5	3-23	N
csa-MIR395j	XM_011650615.1	-	GO:0006855(drug transmembrane transport);GO:0015238(drug transmembrane transporter activity)	-	[V]Defense mechanisms	DTX16	2.5	48-68	N
csa-MIR395j	XM_011650282.1	-	GO:0005524(ATP binding);GO:0005634(nucleus);GO:0006351(transcription, DNA-templated);GO:0006355(regulation of transcription, DNA-templated);GO:0048366(leaf development)	-	[K]Transcription	GRF5	4	14-34	N
csa-MIR395j	XM_004154174.2	serine/threonine-protein kinase PBS1-like	GO:0004674(protein serine/threonine kinase activity);GO:0005524(ATP binding);GO:0005886(plasma membrane);GO:0006468(protein phosphorylation);GO:0009507(chloroplast);GO:0016301(kinase activity)	ko04626(Plant-pathogen interaction)	[T]Signal transduction mechanisms	PIX13	3.5	1671-1693	N
csa-MIR395j	XM_004153618.2	-	GO:0005515(protein binding);GO:0005524(ATP binding);GO:0005783(endoplasmic reticulum);GO:0006810(transport);GO:0006820(anion transport);GO:0009507(chloroplast);GO:0016020(membrane);GO:0016887(ATPase activity);GO:0045048(protein insertion into ER membrane);GO:0046872(metal ion binding)	-	[P]Inorganic ion transport and metabolism	AAEL011136	2.5	167-187	Y	54.1126	0	1.776e-13	5.21421e-17	up	-	178	2	2			2		1
csa-MIR395j	XM_004153221.2	Predicted 2-oxoglutarate dehydrogenase	GO:0004518(nuclease activity);GO:0005622(intracellular);GO:0005634(nucleus);GO:0006281(DNA repair);GO:0006310(DNA recombination);GO:0017108(5'-flap endonuclease activity);GO:0033557(Slx1-Slx4 complex);GO:0090305(nucleic acid phosphodiester bond hydrolysis)	ko01200(Carbon metabolism);ko00020(Citrate cycle (TCA cycle));ko00310(Lysine degradation);ko00380(Tryptophan metabolism)	[L]Replication, recombination and repair	Slx1b	3.5	50-70	N
csa-MIR395j	XM_004153194.2	histidine-containing phosphotransfer protein 1	GO:0000160(phosphorelay signal transduction system);GO:0005634(nucleus);GO:0005737(cytoplasm);GO:0009736(cytokinin-activated signaling pathway);GO:0009927(histidine phosphotransfer kinase activity);GO:0016310(phosphorylation);GO:0043424(protein histidine kinase binding)	ko04075(Plant hormone signal transduction)	[T]Signal transduction mechanisms	AHP1	2.5	137-157	N
csa-MIR395j	XM_004152658.2	-	GO:0003674(molecular_function);GO:0005737(cytoplasm);GO:0008150(biological_process)	-	[S]Function unknown	At4g17486	4	219-239	N
csa-MIR395j	XM_004152575.2	uncharacterized LOC103446271	GO:0005737(cytoplasm)	ko00561(Glycerolipid metabolism);ko00564(Glycerophospholipid metabolism)	[S]Function unknown	At1g04910	2.5	250-270	Y	216.451	95.421	6.2478e-12	3.75968e-12	up	1.18166	261	8	8	4	4	2	3	1	0.999993
csa-MIR395j	XM_004152382.2	-	GO:0003700(transcription factor activity, sequence-specific DNA binding);GO:0005634(nucleus);GO:0043565(sequence-specific DNA binding);GO:0044212(transcription regulatory region DNA binding)	-	[S]Function unknown	ZAT9	2.5	151-171	N
csa-MIR395j	XM_004152257.2	calcium-dependent protein kinase 24	GO:0004683(calmodulin-dependent protein kinase activity);GO:0005516(calmodulin binding);GO:0005634(nucleus);GO:0005737(cytoplasm);GO:0005886(plasma membrane);GO:0009738(abscisic acid-activated signaling pathway);GO:0009931(calcium-dependent protein serine/threonine kinase activity);GO:0018105(peptidyl-serine phosphorylation);GO:0035556(intracellular signal transduction);GO:0046777(protein autopho…	ko04626(Plant-pathogen interaction)	[T]Signal transduction mechanisms	CPK32	4	1980-2000	N
csa-MIR395j	XM_004152042.2	clathrin interactor EPSIN 2	GO:0005634(nucleus);GO:0005794(Golgi apparatus);GO:0015031(protein transport);GO:0030136(clathrin-coated vesicle)	ko04144(Endocytosis)	[U]Intracellular trafficking, secretion, and vesicular transport	EPSIN3	4	59-79	N
csa-MIR395j	XM_004151966.2	probable pectate lyase 8	GO:0005576(extracellular region);GO:0016829(lyase activity);GO:0030570(pectate lyase activity);GO:0045490(pectin catabolic process);GO:0046872(metal ion binding)	ko00040(Pentose and glucuronate interconversions)	[G]Carbohydrate transport and metabolism	At3g07010	3.5	66-86	N
csa-MIR395j	XM_004151611.2	hypothetical protein	GO:0003677(DNA binding);GO:0003700(transcription factor activity, sequence-specific DNA binding);GO:0005634(nucleus);GO:0006351(transcription, DNA-templated);GO:0006355(regulation of transcription, DNA-templated);GO:0009751(response to salicylic acid)	ko00190(Oxidative phosphorylation);ko00860(Porphyrin and chlorophyll metabolism)	[K]Transcription	MYB48	2.5	810-830	N
csa-MIR395j	XM_004150865.2	phosphatidylinositol 4-phosphate 5-kinase 1-like	GO:0003006(developmental process involved in reproduction);GO:0005515(protein binding);GO:0005524(ATP binding);GO:0005886(plasma membrane);GO:0009958(positive gravitropism);GO:0010311(lateral root formation);GO:0016308(1-phosphatidylinositol-4-phosphate 5-kinase activity);GO:0040007(growth)	ko00562(Inositol phosphate metabolism);ko04070(Phosphatidylinositol signaling system);ko04144(Endocytosis)	[S]Function unknown ;[T]Signal transduction mechanisms	PIP5K2	4	3712-3734	N
csa-MIR395j	XM_004150727.2	auxin response factor 5-like	GO:0003677(DNA binding);GO:0003700(transcription factor activity, sequence-specific DNA binding);GO:0005515(protein binding);GO:0005634(nucleus);GO:0006351(transcription, DNA-templated);GO:0006355(regulation of transcription, DNA-templated);GO:0009733(response to auxin);GO:0009734(auxin-activated signaling pathway);GO:0009908(flower development)	ko04075(Plant hormone signal transduction)	[K]Transcription	ARF6	3.5	276-296	N
csa-MIR395j	XM_004150464.2	-	GO:0006810(transport)	-	[E]Amino acid transport and metabolism ;[G]Carbohydrate transport and metabolism	YML018C	2.5	1948-1968	N
csa-MIR395j	XM_004150287.2	-	GO:0003674(molecular_function);GO:0005575(cellular_component);GO:0080167(response to karrikin)	-	[S]Function unknown	-	3.5	678-698	N
csa-MIR395j	XM_004150234.2	baculoviral IAP repeat-containing protein 6-like	GO:0005622(intracellular);GO:0005795(Golgi stack);GO:0006886(intracellular protein transport);GO:0006891(intra-Golgi vesicle-mediated transport);GO:0008565(protein transporter activity);GO:0015031(protein transport)	ko04120(Ubiquitin mediated proteolysis)	[S]Function unknown	tom1l2	4	96-116	N
csa-MIR395j	XM_004150032.2	hypothetical protein	GO:0003677(DNA binding);GO:0003700(transcription factor activity, sequence-specific DNA binding);GO:0005634(nucleus);GO:0006351(transcription, DNA-templated);GO:0006355(regulation of transcription, DNA-templated);GO:0009651(response to salt stress);GO:0009723(response to ethylene);GO:0009733(response to auxin);GO:0009813(flavonoid biosynthetic process);GO:0045893(positive regulation of transcript…	ko00190(Oxidative phosphorylation);ko00860(Porphyrin and chlorophyll metabolism)	[K]Transcription	MYB12	4	112-133	N
csa-MIR395j	XM_004149710.2	putative glucose-6-phosphate 1-epimerase	GO:0004034(aldose 1-epimerase activity);GO:0005634(nucleus);GO:0005975(carbohydrate metabolic process);GO:0006012(galactose metabolic process);GO:0016853(isomerase activity);GO:0030246(carbohydrate binding)	ko00010(Glycolysis / Gluconeogenesis)	[G]Carbohydrate transport and metabolism	-	3.5	674-694	N
csa-MIR395j	XM_004149681.2	protein transport protein SEC31 homolog B	GO:0003674(molecular_function);GO:0005737(cytoplasm);GO:0005783(endoplasmic reticulum);GO:0005794(Golgi apparatus);GO:0005829(cytosol);GO:0009506(plasmodesma);GO:0015031(protein transport);GO:0016020(membrane);GO:0016192(vesicle-mediated transport);GO:0080008(Cul4-RING E3 ubiquitin ligase complex)	ko04141(Protein processing in endoplasmic reticulum)	[U]Intracellular trafficking, secretion, and vesicular transport	SEC31B	3.5	55-75	N
csa-MIR395j	XM_004149590.2	uncharacterized protein LOC103984394	GO:0000209(protein polyubiquitination);GO:0042787(protein ubiquitination involved in ubiquitin-dependent protein catabolic process);GO:0043161(proteasome-mediated ubiquitin-dependent protein catabolic process);GO:0061630(ubiquitin protein ligase activity)	ko03013(RNA transport)	[O]Posttranslational modification, protein turnover, chaperones	At3g19950	4	45-67	N
csa-MIR395j	XM_004149354.2	-	GO:0003677(DNA binding);GO:0003700(transcription factor activity, sequence-specific DNA binding);GO:0005634(nucleus);GO:0005737(cytoplasm);GO:0006351(transcription, DNA-templated);GO:0006355(regulation of transcription, DNA-templated);GO:0043565(sequence-specific DNA binding);GO:0046686(response to cadmium ion)	-	[K]Transcription	HSFB3	3.5	683-704	N
csa-MIR395j	XM_004149150.2	hypothetical protein	GO:0005871(kinesin complex);GO:0007018(microtubule-based movement);GO:0008574(ATP-dependent microtubule motor activity, plus-end-directed)	ko04144(Endocytosis)	[Z]Cytoskeleton	KIN5C	3.5	64-84	N
csa-MIR395j	XM_004148387.2	-	GO:0008150(biological_process);GO:0016020(membrane);GO:0016021(integral component of membrane)	-	[S]Function unknown	YPQ1	3.5	25-45	N
csa-MIR395j	XM_004148244.2	-	GO:0005524(ATP binding);GO:0007165(signal transduction);GO:0009507(chloroplast);GO:0016787(hydrolase activity);GO:0043531(ADP binding)	-	[S]Function unknown	-	4	362-382	N
csa-MIR395j	XM_004148032.2	-	GO:0003674(molecular_function);GO:0005634(nucleus);GO:0008150(biological_process)	-	[S]Function unknown	-	2.5	680-700	N
csa-MIR395j	XM_004148031.2	-	GO:0003674(molecular_function);GO:0005634(nucleus);GO:0008150(biological_process)	-	[S]Function unknown	-	2.5	580-600	N
csa-MIR395j	XM_004147870.2	-	GO:0008420(CTD phosphatase activity);GO:0016591(DNA-directed RNA polymerase II, holoenzyme);GO:0070940(dephosphorylation of RNA polymerase II C-terminal domain)	-	[K]Transcription	CPL2	2.5	29-49	N
csa-MIR395j	XM_004147849.2	fructose-1	GO:0005985(sucrose metabolic process);GO:0006000(fructose metabolic process);GO:0009409(response to cold);GO:0009507(chloroplast);GO:0009570(chloroplast stroma);GO:0009735(response to cytokinin);GO:0009773(photosynthetic electron transport in photosystem I);GO:0010319(stromule);GO:0015979(photosynthesis);GO:0019253(reductive pentose-phosphate cycle);GO:0030388(fructose 1,6-bisphosphate metabolic …	ko01200(Carbon metabolism);ko00010(Glycolysis / Gluconeogenesis);ko00030(Pentose phosphate pathway);ko00051(Fructose and mannose metabolism);ko00710(Carbon fixation in photosynthetic organisms)	[G]Carbohydrate transport and metabolism	FBP	2.5	37-57	N
csa-MIR395j	XM_004147698.2	oxygen-evolving enhancer protein 2, chloroplastic-like	GO:0005509(calcium ion binding);GO:0008266(poly(U) RNA binding);GO:0009507(chloroplast);GO:0009534(chloroplast thylakoid);GO:0009535(chloroplast thylakoid membrane);GO:0009543(chloroplast thylakoid lumen);GO:0009570(chloroplast stroma);GO:0009579(thylakoid);GO:0009654(photosystem II oxygen evolving complex);GO:0009941(chloroplast envelope);GO:0019684(photosynthesis, light reaction);GO:0019898(ext…	ko00195(Photosynthesis)	[S]Function unknown	PSBP	2.5	992-1012	Y	2651.52	1836.85	1.9026e-34	1.24354e-34	up	0.529582	1003	98	98	77	77	2	2	1	1
csa-MIR395j	XM_004147651.2	-	GO:0003700(transcription factor activity, sequence-specific DNA binding);GO:0005634(nucleus);GO:0010200(response to chitin);GO:0043565(sequence-specific DNA binding);GO:0044212(transcription regulatory region DNA binding)	-	[S]Function unknown	ZAT11	2.5	58-78	N
csa-MIR395j	XM_004147525.2	sterol 4-alpha methyl oxidase 1-3	GO:0000138(Golgi trans cisterna);GO:0005794(Golgi apparatus);GO:0008270(zinc ion binding);GO:0010150(leaf senescence);GO:0016021(integral component of membrane);GO:0019706(protein-cysteine S-palmitoyltransferase activity);GO:0019707(protein-cysteine S-acyltransferase activity);GO:2000377(regulation of reactive oxygen species metabolic process)	ko00100(Steroid biosynthesis)	[S]Function unknown	PAT13	2.5	1294-1314	N
csa-MIR395j	XM_004147501.2	hypothetical protein	GO:0003700(transcription factor activity, sequence-specific DNA binding);GO:0005634(nucleus);GO:0006355(regulation of transcription, DNA-templated);GO:0008356(asymmetric cell division);GO:0009630(gravitropism);GO:0009956(radial pattern formation);GO:0043565(sequence-specific DNA binding);GO:0048366(leaf development);GO:0051457(maintenance of protein location in nucleus);GO:0090610(bundle sheath c…	ko04075(Plant hormone signal transduction)	[K]Transcription	SCR	2.5	353-373	N
csa-MIR395j	XM_004147500.2	cyclin-dependent kinase D-1-like	GO:0000307(cyclin-dependent protein kinase holoenzyme complex);GO:0004674(protein serine/threonine kinase activity);GO:0004693(cyclin-dependent protein serine/threonine kinase activity);GO:0005515(protein binding);GO:0005524(ATP binding);GO:0005634(nucleus);GO:0006468(protein phosphorylation);GO:0008353(RNA polymerase II carboxy-terminal domain kinase activity);GO:0016301(kinase activity);GO:0030…	ko03022(Basal transcription factors);ko03420(Nucleotide excision repair)	[T]Signal transduction mechanisms	CDC2C	3.5	37-57	N
csa-MIR395j	XM_004146990.2	hypothetical protein	GO:0003677(DNA binding);GO:0003700(transcription factor activity, sequence-specific DNA binding);GO:0005515(protein binding);GO:0005634(nucleus);GO:0006351(transcription, DNA-templated);GO:0009751(response to salicylic acid);GO:0009753(response to jasmonic acid);GO:0010224(response to UV-B);GO:0045892(negative regulation of transcription, DNA-templated);GO:1903086(negative regulation of sinapate …	ko00190(Oxidative phosphorylation);ko00860(Porphyrin and chlorophyll metabolism)	[K]Transcription	MYB308	3	4-24	N
csa-MIR395j	XM_004146980.2	hypothetical protein	GO:0005634(nucleus);GO:0005737(cytoplasm)	ko00260(Glycine, serine and threonine metabolism);ko00350(Tyrosine metabolism);ko00360(Phenylalanine metabolism);ko00410(beta-Alanine metabolism);ko00950(Isoquinoline alkaloid biosynthesis);ko00960(Tropane, piperidine and pyridine alkaloid biosynthesis)	[S]Function unknown	-	4	2-24	N
csa-MIR395j	XM_004146944.2	-	GO:0003674(molecular_function);GO:0005739(mitochondrion);GO:0008150(biological_process)	-	[S]Function unknown	At1g03100	3	109-131	N
csa-MIR395j	XM_004146886.2	uncharacterized LOC106363601	GO:0000079(regulation of cyclin-dependent protein serine/threonine kinase activity);GO:0004693(cyclin-dependent protein serine/threonine kinase activity);GO:0005515(protein binding);GO:0007049(cell cycle);GO:0019901(protein kinase binding);GO:0051301(cell division);GO:0051726(regulation of cell cycle)	ko01200(Carbon metabolism);ko01210(2-Oxocarboxylic acid metabolism);ko01230(Biosynthesis of amino acids);ko00020(Citrate cycle (TCA cycle));ko00630(Glyoxylate and dicarboxylate metabolism)	[S]Function unknown	CYCU4-1	4	61-81	N
csa-MIR395j	XM_004146561.2	hypothetical protein	GO:0003677(DNA binding);GO:0003700(transcription factor activity, sequence-specific DNA binding);GO:0005634(nucleus);GO:0006351(transcription, DNA-templated);GO:0006355(regulation of transcription, DNA-templated);GO:0044212(transcription regulatory region DNA binding);GO:0046872(metal ion binding);GO:0048364(root development)	ko04712(Circadian rhythm - plant)	[S]Function unknown	DOF5.3	3.5	81-101	N
csa-MIR395j	XM_004146451.2	-	GO:0005886(plasma membrane)	-	[S]Function unknown	-	4	70-90	N
csa-MIR395j	XM_004146277.2	WD repeat-containing protein 75	GO:0000166(nucleotide binding);GO:0005634(nucleus);GO:0008150(biological_process)	ko03008(Ribosome biogenesis in eukaryotes)	[S]Function unknown	wdr75	2.5	64-84	N
csa-MIR395j	XM_004146248.2	-	GO:0003674(molecular_function);GO:0005634(nucleus);GO:0006865(amino acid transport);GO:0009615(response to virus);GO:0016021(integral component of membrane);GO:0019048(modulation by virus of host morphology or physiology);GO:0032940(secretion by cell);GO:0080143(regulation of amino acid export)	-	[U]Intracellular trafficking, secretion, and vesicular transport	GDU3	3.5	695-715	N
csa-MIR395j	XM_004145604.2	-	GO:0005634(nucleus);GO:0005819(spindle);GO:0005874(microtubule);GO:0032147(activation of protein kinase activity);GO:0060236(regulation of mitotic spindle organization)	-	[S]Function unknown	-	3	672-692	N
csa-MIR395j	XM_004145572.2	-	GO:0003674(molecular_function);GO:0005739(mitochondrion);GO:0008150(biological_process);GO:0016021(integral component of membrane)	-	[S]Function unknown	-	3.5	274-294	N
csa-MIR395j	XM_004145391.2	-	-	-	[S]Function unknown	SRX	2.5	33-53	Y	0	23.8552	1.0687e-06	1.1925e-07	down	-	44			1	1		4		1
csa-MIR395j	XM_004145178.2	serine/threonine-protein kinase SAPK10-like	GO:0004674(protein serine/threonine kinase activity);GO:0005634(nucleus);GO:0005737(cytoplasm);GO:0006468(protein phosphorylation);GO:0035556(intracellular signal transduction)	ko04075(Plant hormone signal transduction)	[T]Signal transduction mechanisms	CIPK23	3.5	581-601	Y	27.0563	0	1.9131e-07	7.22118e-09	up	-	592	1	1			4		1
csa-MIR395j	XM_004144809.2	pre-mRNA-splicing factor syf2-like	GO:0003674(molecular_function);GO:0003682(chromatin binding);GO:0005634(nucleus);GO:0005886(plasma membrane);GO:0007064(mitotic sister chromatid cohesion);GO:0008150(biological_process);GO:0010468(regulation of gene expression)	ko03040(Spliceosome)	[S]Function unknown	-	4	220-240	N
csa-MIR395j	XM_004144629.2	kinesin-1-like protein PSS1	GO:0003777(microtubule motor activity);GO:0005871(kinesin complex);GO:0007018(microtubule-based movement);GO:0016887(ATPase activity)	ko04144(Endocytosis)	[Z]Cytoskeleton	KIN7D	3	3278-3298	N
csa-MIR395j	XM_004144447.2	-	GO:0006855(drug transmembrane transport);GO:0015238(drug transmembrane transporter activity)	-	[V]Defense mechanisms	DTX40	3.5	15-35	N
csa-MIR395j	XM_004144400.2	PTI1-like tyrosine-protein kinase 3	GO:0004672(protein kinase activity);GO:0004674(protein serine/threonine kinase activity);GO:0005524(ATP binding);GO:0005576(extracellular region);GO:0005886(plasma membrane);GO:0006468(protein phosphorylation);GO:0007169(transmembrane receptor protein tyrosine kinase signaling pathway);GO:0016021(integral component of membrane)	ko04626(Plant-pathogen interaction)	[S]Function unknown	SRF6	3.5	102-122	N
csa-MIR395j	XM_004144375.2	-	GO:0005886(plasma membrane);GO:0016021(integral component of membrane)	-	[S]Function unknown	At1g16860	3.5	209-229	N
csa-MIR395j	XM_004144359.2	leucoanthocyanidin reductase 2	GO:0009807(lignan biosynthetic process);GO:0010283(pinoresinol reductase activity);GO:0010284(lariciresinol reductase activity);GO:1902125((+)-pinoresinol catabolic process);GO:1902128((-)-lariciresinol catabolic process);GO:1902132((+)-lariciresinol biosynthetic process);GO:1902135((+)-secoisolariciresinol biosynthetic process)	ko00941(Flavonoid biosynthesis)	[S]Function unknown	-	3.5	13-33	N
csa-MIR395j	XM_004144023.2	-	GO:0003674(molecular_function);GO:0005576(extracellular region);GO:0008150(biological_process)	-	[S]Function unknown	-	2.5	104-124	N
csa-MIR395j	XM_004143978.2	-	GO:0005524(ATP binding);GO:0005634(nucleus);GO:0006351(transcription, DNA-templated);GO:0006355(regulation of transcription, DNA-templated);GO:0048366(leaf development)	-	[K]Transcription	GRF3	3.5	519-539	N
csa-MIR395j	XM_004143908.2	-	GO:0005886(plasma membrane);GO:0031225(anchored component of membrane)	-	[S]Function unknown	AGP16	3.5	363-383	N
csa-MIR395j	XM_004143887.2	uncharacterized LOC101205107	GO:0005643(nuclear pore);GO:0006606(protein import into nucleus);GO:0008536(Ran GTPase binding)	ko03013(RNA transport)	[U]Intracellular trafficking, secretion, and vesicular transport	-	3.5	1183-1203	Y	0	11.9276	0.00056132	0.000488322	down	-	1194			1	0.5		4		1
csa-MIR395j	XM_004143882.2	-	GO:0005634(nucleus)	-	[K]Transcription	HSFB2A	2.5	1378-1398	Y	54.1126	214.697	1.4326e-22	6.56588e-24	down	-1.98827	1389	2	2	9	9	3	2	0.99982	1
csa-MIR395j	XM_004143781.2	uncharacterized LOC103642558	GO:0003677(DNA binding);GO:0003700(transcription factor activity, sequence-specific DNA binding);GO:0005634(nucleus);GO:0008380(RNA splicing)	ko00510(N-Glycan biosynthesis)	[K]Transcription	Ncor2	3.5	71-91	N
csa-MIR395j	XM_004143688.2	uncharacterized LOC105053874	-	ko00230(Purine metabolism)	[L]Replication, recombination and repair	-	4	271-293	N
csa-MIR395j	XM_004143499.2	serine/threonine-protein kinase PBS1-like	GO:0004672(protein kinase activity);GO:0004842(ubiquitin-protein transferase activity);GO:0005524(ATP binding);GO:0005634(nucleus);GO:0005886(plasma membrane);GO:0006468(protein phosphorylation);GO:0016301(kinase activity);GO:0016567(protein ubiquitination);GO:0016874(ligase activity)	ko04626(Plant-pathogen interaction)	[O]Posttranslational modification, protein turnover, chaperones	PUB50	2.5	8-28	N
csa-MIR395j	XM_004143398.2	kinesin-1-like protein PSS1	GO:0003777(microtubule motor activity);GO:0005871(kinesin complex);GO:0007018(microtubule-based movement);GO:0016887(ATPase activity)	ko04144(Endocytosis)	[Z]Cytoskeleton	KIN14A	3.5	44-64	N
csa-MIR395j	XM_004142688.2	probable fructose-bisphosphate aldolase 3	GO:0005886(plasma membrane);GO:0006810(transport);GO:0022857(transmembrane transporter activity)	ko01200(Carbon metabolism);ko01230(Biosynthesis of amino acids);ko00010(Glycolysis / Gluconeogenesis);ko00030(Pentose phosphate pathway);ko00051(Fructose and mannose metabolism);ko00710(Carbon fixation in photosynthetic organisms)	[S]Function unknown	At2g39510	3.5	21-41	N
csa-MIR395j	XM_004142667.2	dnaJ protein P58IPK homolog	GO:0006457(protein folding);GO:0009507(chloroplast)	ko04141(Protein processing in endoplasmic reticulum)	[O]Posttranslational modification, protein turnover, chaperones	DNAJC7	2.5	4363-4383	N
csa-MIR395j	XM_004142399.2	-	GO:0005344(oxygen transporter activity);GO:0005737(cytoplasm);GO:0006631(fatty acid metabolic process);GO:0009735(response to cytokinin);GO:0015671(oxygen transport);GO:0019432(triglyceride biosynthetic process);GO:0019825(oxygen binding);GO:0020037(heme binding);GO:0046872(metal ion binding)	-	[C]Energy production and conversion	HB2	4	70-90	N
csa-MIR395j	XM_004142380.2	-	GO:0005634(nucleus);GO:0009055(electron carrier activity);GO:0015035(protein disulfide oxidoreductase activity);GO:0045454(cell redox homeostasis)	-	[O]Posttranslational modification, protein turnover, chaperones	At5g39865	2.5	19-39	N
csa-MIR395j	XM_004142243.2	-	GO:0003674(molecular_function);GO:0005634(nucleus);GO:0005829(cytosol);GO:0008150(biological_process)	-	[L]Replication, recombination and repair	-	3.5	2424-2445	Y	5.41126	0	0.019864	0.0310697	up	-	2436	1	0.2			4		1
csa-MIR395j	XM_004141935.2	vacuolar protein 8-like	GO:0005388(calcium-transporting ATPase activity);GO:0005887(integral component of plasma membrane);GO:0043231(intracellular membrane-bounded organelle)	ko04140(Regulation of autophagy)	[P]Inorganic ion transport and metabolism	ACA2	2.5	100-120	N
csa-MIR395j	XM_004141929.2	Heterogeneous nuclear ribonucleoprotein A1	GO:0000166(nucleotide binding);GO:0003676(nucleic acid binding);GO:0003723(RNA binding);GO:0005634(nucleus);GO:0006397(mRNA processing)	ko03040(Spliceosome)	[S]Function unknown	RBM39	3.5	575-595	Y	0	35.7829	2.3013e-09	2.91268e-11	down	-	586			6	1.5		2		1
csa-MIR395j	XM_004141696.2	uncharacterized LOC103446271	GO:0005768(endosome);GO:0005794(Golgi apparatus);GO:0005802(trans-Golgi network);GO:0008150(biological_process);GO:0009505(plant-type cell wall);GO:0016021(integral component of membrane);GO:0016757(transferase activity, transferring glycosyl groups)	ko00561(Glycerolipid metabolism);ko00564(Glycerophospholipid metabolism)	[S]Function unknown	At1g04910	3.5	60-80	Y	135.282	23.8552	8.947e-19	3.15395e-20	up	2.50359	71	5	5	1	1	2	4	1	1
csa-MIR395j	XM_004141479.2	dynamin-2A	GO:0000139(Golgi membrane);GO:0003924(GTPase activity);GO:0005525(GTP binding);GO:0005737(cytoplasm);GO:0005774(vacuolar membrane);GO:0005794(Golgi apparatus);GO:0005829(cytosol);GO:0005874(microtubule);GO:0005886(plasma membrane);GO:0006896(Golgi to vacuole transport);GO:0008289(lipid binding);GO:0009506(plasmodesma);GO:0009524(phragmoplast);GO:0016020(membrane);GO:0030136(clathrin-coated vesicl…	ko04144(Endocytosis)	[S]Function unknown	DRP2A	2.5	4-24	N
csa-MIR395j	XM_004141418.2	-	GO:0003674(molecular_function);GO:0005634(nucleus);GO:0008150(biological_process);GO:0009506(plasmodesma)	-	[S]Function unknown	-	3.5	137-157	N
csa-MIR395j	XM_004141375.2	hypothetical protein	GO:0004674(protein serine/threonine kinase activity);GO:0004712(protein serine/threonine/tyrosine kinase activity);GO:0005524(ATP binding);GO:0005634(nucleus);GO:0005886(plasma membrane);GO:0006468(protein phosphorylation);GO:0016301(kinase activity)	ko04075(Plant hormone signal transduction)	[T]Signal transduction mechanisms	EDR1	3.5	420-440	N
csa-MIR395j	XM_004141353.2	-	GO:0005575(cellular_component);GO:0008150(biological_process)	-	[S]Function unknown	LBD39	4	799-819	N
csa-MIR395j	XM_004141128.2	-	GO:0005634(nucleus);GO:0009739(response to gibberellin);GO:0030912(response to deep water)	-	[K]Transcription	GRF1	4	7-27	N
csa-MIR395j	XM_004141089.2	adenylyl-sulfate kinase 3-like	GO:0000103(sulfate assimilation);GO:0004020(adenylylsulfate kinase activity)	ko00920(Sulfur metabolism);ko00230(Purine metabolism)	[P]Inorganic ion transport and metabolism	APK3	3.5	43-63	N
csa-MIR395j	XM_004140843.2	-	GO:0003700(transcription factor activity, sequence-specific DNA binding);GO:0005634(nucleus);GO:0006355(regulation of transcription, DNA-templated);GO:0010192(mucilage biosynthetic process);GO:0044212(transcription regulatory region DNA binding)	-	[K]Transcription	GT-2	3.5	2376-2396	N
csa-MIR395j	XM_004140811.2	pathogenesis-related genes transcriptional activator PTI6	GO:0003677(DNA binding);GO:0003700(transcription factor activity, sequence-specific DNA binding);GO:0005634(nucleus);GO:0006351(transcription, DNA-templated);GO:0006355(regulation of transcription, DNA-templated);GO:0009873(ethylene-activated signaling pathway)	ko04626(Plant-pathogen interaction)	[K]Transcription	ERF118	2.5	225-245	N
csa-MIR395j	XM_004140546.2	-	GO:0004842(ubiquitin-protein transferase activity);GO:0010305(leaf vascular tissue pattern formation);GO:0010928(regulation of auxin mediated signaling pathway);GO:0019005(SCF ubiquitin ligase complex);GO:0031146(SCF-dependent proteasomal ubiquitin-dependent protein catabolic process);GO:0060776(simple leaf morphogenesis)	-	[S]Function unknown	FBX6	2.5	40-60	N
csa-MIR395j	XM_004140256.2	chitin elicitor receptor kinase 1-like	GO:0004672(protein kinase activity);GO:0005524(ATP binding);GO:0005886(plasma membrane);GO:0006468(protein phosphorylation);GO:0016301(kinase activity);GO:0016310(phosphorylation)	ko04626(Plant-pathogen interaction)	[T]Signal transduction mechanisms	PERK13	4	2055-2075	N
csa-MIR395j	XM_004140106.2	-	GO:0003674(molecular_function);GO:0005634(nucleus);GO:0008150(biological_process)	-	[S]Function unknown	-	3.5	376-396	Y	27.0563	0	1.9131e-07	7.22118e-09	up	-	387	1	1			4		1
csa-MIR395j	XM_004139787.2	peroxisomal 2	GO:0005774(vacuolar membrane);GO:0005777(peroxisome);GO:0005829(cytosol);GO:0006631(fatty acid metabolic process);GO:0008670(2,4-dienoyl-CoA reductase (NADPH) activity);GO:0055114(oxidation-reduction process)	ko04146(Peroxisome)	[S]Function unknown	At3g12800	3.5	68-88	N
csa-MIR395j	XM_004139477.2	probable fructose-bisphosphate aldolase 3	GO:0005886(plasma membrane);GO:0006810(transport);GO:0022857(transmembrane transporter activity)	ko01200(Carbon metabolism);ko01230(Biosynthesis of amino acids);ko00010(Glycolysis / Gluconeogenesis);ko00030(Pentose phosphate pathway);ko00051(Fructose and mannose metabolism);ko00710(Carbon fixation in photosynthetic organisms)	[S]Function unknown	At1g09380	4	471-492	N
csa-MIR395j	XM_004139256.2	-	GO:0003677(DNA binding);GO:0005634(nucleus);GO:0006351(transcription, DNA-templated);GO:0006355(regulation of transcription, DNA-templated);GO:0008327(methyl-CpG binding)	-	[S]Function unknown	MBD11	4	46-67	N
csa-MIR395j	XM_004139185.2	protein ABSCISIC ACID-INSENSITIVE 5	GO:0003677(DNA binding);GO:0003700(transcription factor activity, sequence-specific DNA binding);GO:0005515(protein binding);GO:0005634(nucleus);GO:0006351(transcription, DNA-templated);GO:0006355(regulation of transcription, DNA-templated);GO:0042802(identical protein binding);GO:0043565(sequence-specific DNA binding);GO:0046982(protein heterodimerization activity);GO:0071215(cellular response t…	ko04075(Plant hormone signal transduction)	[K]Transcription	CPRF2	4	15-35	N
csa-MIR395j	XM_004138965.2	-	GO:0003674(molecular_function);GO:0005634(nucleus);GO:0008150(biological_process)	-	[S]Function unknown	-	3.5	3329-3351	Y	81.1689	143.131	3.7888e-05	4.1405e-05	down	-0.818341	3342	3	3	6	6	2	2	1	1
csa-MIR395j	XM_004138938.2	D-galacturonate reductase-like	GO:0047036(codeinone reductase (NADPH) activity)	ko00053(Ascorbate and aldarate metabolism)	[S]Function unknown	GALUR	2.5	78-98	N
csa-MIR395j	XM_004138884.2	-	GO:0005737(cytoplasm);GO:0008168(methyltransferase activity);GO:0016021(integral component of membrane);GO:0032259(methylation)	-	[S]Function unknown	-	4	2035-2056	N
csa-MIR395j	XM_004138873.2	-	GO:0005768(endosome);GO:0005774(vacuolar membrane);GO:0005802(trans-Golgi network);GO:0008757(S-adenosylmethionine-dependent methyltransferase activity);GO:0032259(methylation)	-	[S]Function unknown	At1g26850	4	10-30	Y	27.0563	0	1.9131e-07	7.22118e-09	up	-	21	1	1			4		0.999999
csa-MIR395j	XM_004138672.2	adenine phosphoribosyltransferase 5	GO:0003999(adenine phosphoribosyltransferase activity);GO:0005737(cytoplasm);GO:0006168(adenine salvage);GO:0044209(AMP salvage)	ko00230(Purine metabolism)	[F]Nucleotide transport and metabolism	APT5	4	869-889	N
csa-MIR395j	XM_004138547.2	receptor serine-threonine protein kinase	GO:0004674(protein serine/threonine kinase activity);GO:0005524(ATP binding);GO:0005886(plasma membrane);GO:0016021(integral component of membrane);GO:0016301(kinase activity);GO:0046777(protein autophosphorylation)	ko04626(Plant-pathogen interaction)	[T]Signal transduction mechanisms	At5g18500	3.5	143-163	N
csa-MIR395j	XM_004138538.2	-	GO:0000118(histone deacetylase complex);GO:0003677(DNA binding);GO:0005622(intracellular);GO:0005634(nucleus);GO:0006351(transcription, DNA-templated);GO:0006355(regulation of transcription, DNA-templated);GO:0010628(positive regulation of gene expression);GO:0016575(histone deacetylation);GO:0048235(pollen sperm cell differentiation);GO:0048555(generative cell nucleus);GO:0048556(microsporocyte …	-	[K]Transcription	ARID1	3.5	12-32	N
csa-MIR395j	XM_004138346.2	BRASSINOSTEROID INSENSITIVE 1-associated receptor kinase 1-like	GO:0004672(protein kinase activity);GO:0004674(protein serine/threonine kinase activity);GO:0005515(protein binding);GO:0005524(ATP binding);GO:0005886(plasma membrane);GO:0006468(protein phosphorylation);GO:0007169(transmembrane receptor protein tyrosine kinase signaling pathway);GO:0016021(integral component of membrane);GO:0016301(kinase activity)	ko04075(Plant hormone signal transduction);ko04626(Plant-pathogen interaction)	[S]Function unknown	IRK	3.5	26-46	N
csa-MIR395j	XM_004137685.2	-	GO:0003674(molecular_function);GO:0005634(nucleus);GO:0008150(biological_process)	-	[S]Function unknown	-	3.5	21-41	N
csa-MIR395j	XM_004137681.2	BAHD family acyltransferase, clade I	GO:0005737(cytoplasm);GO:0016740(transferase activity);GO:0016747(transferase activity, transferring acyl groups other than amino-acyl groups)	ko00940(Phenylpropanoid biosynthesis);ko00945(Stilbenoid, diarylheptanoid and gingerol biosynthesis);ko00941(Flavonoid biosynthesis)	[S]Function unknown	DCR	4	5-25	N
csa-MIR395j	XM_004137636.2	-	GO:0005622(intracellular);GO:0005634(nucleus);GO:0005795(Golgi stack);GO:0005886(plasma membrane);GO:0006886(intracellular protein transport);GO:0006891(intra-Golgi vesicle-mediated transport);GO:0008565(protein transporter activity)	-	[S]Function unknown	Hgs	4	17-38	N
csa-MIR395j	XM_004137548.2	transcription factor PIF3	GO:0003677(DNA binding);GO:0003690(double-stranded DNA binding);GO:0003700(transcription factor activity, sequence-specific DNA binding);GO:0005634(nucleus);GO:0006351(transcription, DNA-templated);GO:0006355(regulation of transcription, DNA-templated);GO:0009416(response to light stimulus);GO:0009585(red, far-red light phototransduction);GO:0009704(de-etiolation);GO:0016607(nuclear speck);GO:004…	ko04075(Plant hormone signal transduction);ko04712(Circadian rhythm - plant)	[K]Transcription	BHLH72	3	141-161	N
csa-MIR395j	XM_004137520.2	uncharacterized LOC104455787	GO:0000976(transcription regulatory region sequence-specific DNA binding);GO:0003677(DNA binding);GO:0003700(transcription factor activity, sequence-specific DNA binding);GO:0005515(protein binding);GO:0005634(nucleus);GO:0006351(transcription, DNA-templated);GO:0006355(regulation of transcription, DNA-templated);GO:0008289(lipid binding);GO:0009828(plant-type cell wall loosening);GO:0010091(tric…	ko00750(Vitamin B6 metabolism)	[K]Transcription	HDG11	3.5	197-217	N
csa-MIR395j	XM_004137437.2	hypothetical protein	GO:0003674(molecular_function);GO:0005739(mitochondrion);GO:0005783(endoplasmic reticulum);GO:0005789(endoplasmic reticulum membrane);GO:0008150(biological_process);GO:0016021(integral component of membrane)	ko00100(Steroid biosynthesis)	[U]Intracellular trafficking, secretion, and vesicular transport	RTNLB9	3.5	1017-1037	N
csa-MIR395j	XM_004137044.2	hypothetical protein	GO:0001046(core promoter sequence-specific DNA binding);GO:0001228(transcriptional activator activity, RNA polymerase II transcription regulatory region sequence-specific binding);GO:0005634(nucleus);GO:0006366(transcription from RNA polymerase II promoter)	ko04075(Plant hormone signal transduction)	[K]Transcription	BHLH113	2	64-84	N
csa-MIR395j	XM_004136910.2	-	GO:0003674(molecular_function);GO:0005634(nucleus)	-	[S]Function unknown	DDB_G0292320	4	32-53	N
csa-MIR395j	XM_004136524.2	omega-6 fatty acid desaturase	GO:0005634(nucleus);GO:0005783(endoplasmic reticulum);GO:0005789(endoplasmic reticulum membrane);GO:0006636(unsaturated fatty acid biosynthetic process);GO:0016021(integral component of membrane);GO:0016717(oxidoreductase activity, acting on paired donors, with oxidation of a pair of donors resulting in the reduction of molecular oxygen to two molecules of water);GO:0045485(omega-6 fatty acid des…	ko01212(Fatty acid metabolism);ko01040(Biosynthesis of unsaturated fatty acids)	[I]Lipid transport and metabolism	FAD2	3.5	53-73	Y	81.1689	0	1.8837e-19	3.7648e-25	up	-	64	3	3			3		1
csa-MIR395j	XM_004136468.2	-	GO:0003677(DNA binding);GO:0003700(transcription factor activity, sequence-specific DNA binding);GO:0005634(nucleus);GO:0005737(cytoplasm);GO:0006351(transcription, DNA-templated);GO:0006355(regulation of transcription, DNA-templated);GO:0009610(response to symbiotic fungus);GO:0009737(response to abscisic acid);GO:0010197(polar nucleus fusion);GO:0010201(response to continuous far red light stim…	-	[K]Transcription	BLH1	4	337-357	N
csa-MIR395j	XM_004136372.2	serine/threonine-protein kinase CTR1-like	GO:0001666(response to hypoxia);GO:0004674(protein serine/threonine kinase activity);GO:0004712(protein serine/threonine/tyrosine kinase activity);GO:0005515(protein binding);GO:0005524(ATP binding);GO:0005634(nucleus);GO:0005789(endoplasmic reticulum membrane);GO:0009686(gibberellin biosynthetic process);GO:0009723(response to ethylene);GO:0009744(response to sucrose);GO:0009750(response to fruc…	ko04075(Plant hormone signal transduction)	[T]Signal transduction mechanisms	CTR1	3.5	374-394	N
csa-MIR395j	XM_004136242.2	cryptochrome-1	GO:0004672(protein kinase activity);GO:0005515(protein binding);GO:0005524(ATP binding);GO:0005634(nucleus);GO:0005737(cytoplasm);GO:0006915(apoptotic process);GO:0006952(defense response);GO:0007623(circadian rhythm);GO:0009414(response to water deprivation);GO:0009416(response to light stimulus);GO:0009583(detection of light stimulus);GO:0009637(response to blue light);GO:0009638(phototropism);…	ko04712(Circadian rhythm - plant)	[L]Replication, recombination and repair	CRY1	2.5	4-24	N
csa-MIR395j	XM_004135885.2	nuclear transcription factor Y subunit A-3	GO:0003677(DNA binding);GO:0003700(transcription factor activity, sequence-specific DNA binding);GO:0005634(nucleus);GO:0006351(transcription, DNA-templated);GO:0006355(regulation of transcription, DNA-templated);GO:0009555(pollen development);GO:0009793(embryo development ending in seed dormancy);GO:0010262(somatic embryogenesis);GO:0016602(CCAAT-binding factor complex);GO:0045892(negative regul…	ko00970(Aminoacyl-tRNA biosynthesis)	[K]Transcription	NFYA9	2.5	64-84	N
csa-MIR395j	XM_004135221.2	60S ribosomal protein L27a-3	GO:0003735(structural constituent of ribosome);GO:0022625(cytosolic large ribosomal subunit)	ko03010(Ribosome)	[J]Translation, ribosomal structure and biogenesis	RPL27AC	2.5	13-33	N
csa-MIR395j	XM_004135154.2	-	GO:0005215(transporter activity);GO:0005886(plasma membrane);GO:0006857(oligopeptide transport);GO:0015293(symporter activity);GO:0015706(nitrate transport);GO:0016020(membrane);GO:0016021(integral component of membrane);GO:0042128(nitrate assimilation);GO:0080054(low-affinity nitrate transmembrane transporter activity);GO:0080055(low-affinity nitrate transport)	-	[E]Amino acid transport and metabolism	NPF2.13	4	21-42	N
csa-MIR395j	XM_004135014.2	-	GO:0003674(molecular_function);GO:0005576(extracellular region);GO:0008150(biological_process);GO:0016021(integral component of membrane)	-	[S]Function unknown	-	4	1897-1919	N
csa-MIR395j	XM_004134839.2	-	GO:0004620(phospholipase activity);GO:0005886(plasma membrane);GO:0006644(phospholipid metabolic process);GO:0016042(lipid catabolic process);GO:0019374(galactolipid metabolic process);GO:0040008(regulation of growth);GO:0047617(acyl-CoA hydrolase activity);GO:0051707(response to other organism)	-	[S]Function unknown	PLP7	2.5	1821-1843	N
csa-MIR395j	XM_004134726.2	-	GO:0004190(aspartic-type endopeptidase activity);GO:0006508(proteolysis);GO:0030163(protein catabolic process)	-	[O]Posttranslational modification, protein turnover, chaperones	-	3.5	1709-1729	N
csa-MIR395j	XM_004134530.2	-	GO:0004721(phosphoprotein phosphatase activity)	-	[K]Transcription	ctdspl2	2.5	24-44	N
csa-MIR395j	XM_004134320.2	hypothetical protein	GO:0043161(proteasome-mediated ubiquitin-dependent protein catabolic process);GO:0061630(ubiquitin protein ligase activity)	ko00563(Glycosylphosphatidylinositol(GPI)-anchor biosynthesis)	[O]Posttranslational modification, protein turnover, chaperones	Os04g0590900	2	317-338	N
csa-MIR395j	XM_004134056.2	-	GO:0003674(molecular_function);GO:0005634(nucleus);GO:0008150(biological_process)	-	[S]Function unknown	EFG1	3.5	67-87	N
csa-MIR395j	XM_004134003.2	hypothetical protein	GO:0005802(trans-Golgi network);GO:0005886(plasma membrane)	ko04075(Plant hormone signal transduction)	[T]Signal transduction mechanisms	PHO1	3.5	39-59	N
csa-MIR395j	XM_004133961.2	-	GO:0005634(nucleus);GO:0006792(regulation of sulfur utilization);GO:0010438(cellular response to sulfur starvation)	-	[S]Function unknown	SDI1	3.5	58-78	N
csa-MIR395j	XM_004133854.2	-	GO:0005634(nucleus);GO:0048366(leaf development)	-	[K]Transcription	GRF9	2.5	24-44	N
csa-MIR395j	XM_004133759.2	-	GO:0003674(molecular_function);GO:0005634(nucleus);GO:0008150(biological_process)	-	[S]Function unknown	At4g00950	3.5	88-108	N
csa-MIR395j	NM_001280746.1	steroid sulfatase (microsomal), isozyme S	GO:0005737(cytoplasm);GO:0009312(oligosaccharide biosynthetic process);GO:0047268(galactinol-raffinose galactosyltransferase activity)	ko00052(Galactose metabolism)	[S]Function unknown	STS1	3.5	2700-2720	N
csa-MIR395j	NM_001280683.1	-	-	-	-	-	3.5	753-773	Y	730.521	572.526	9.9224e-06	1.04267e-05	up	0.351584	764	27	27	24	24	2	2	1	1
csa-miR395h	XM_011661772.1	translation initiation factor eIF-2B subunit gamma	GO:0005737(cytoplasm);GO:0009058(biosynthetic process);GO:0016779(nucleotidyltransferase activity)	ko03013(RNA transport)	[M]Cell wall/membrane/envelope biogenesis	eif2b3	3	87-107	N
csa-miR395h	XM_011652178.1	E3 ubiquitin-protein ligase UPL1	GO:0004842(ubiquitin-protein transferase activity);GO:0005634(nucleus);GO:0005737(cytoplasm);GO:0042787(protein ubiquitination involved in ubiquitin-dependent protein catabolic process)	ko04120(Ubiquitin mediated proteolysis)	[O]Posttranslational modification, protein turnover, chaperones	UPL1	4	5160-5178	N
csa-miR395h	XM_011652177.1	E3 ubiquitin-protein ligase UPL1	GO:0004842(ubiquitin-protein transferase activity);GO:0005634(nucleus);GO:0005737(cytoplasm);GO:0042787(protein ubiquitination involved in ubiquitin-dependent protein catabolic process)	ko04120(Ubiquitin mediated proteolysis)	[O]Posttranslational modification, protein turnover, chaperones	UPL1	4	5160-5178	N
csa-miR395h	XM_011652176.1	E3 ubiquitin-protein ligase UPL1	GO:0004842(ubiquitin-protein transferase activity);GO:0005634(nucleus);GO:0005737(cytoplasm);GO:0042787(protein ubiquitination involved in ubiquitin-dependent protein catabolic process)	ko04120(Ubiquitin mediated proteolysis)	[O]Posttranslational modification, protein turnover, chaperones	UPL1	4	5163-5181	N
csa-miR395h	XM_011652175.1	E3 ubiquitin-protein ligase UPL1	GO:0004842(ubiquitin-protein transferase activity);GO:0005634(nucleus);GO:0005737(cytoplasm);GO:0042787(protein ubiquitination involved in ubiquitin-dependent protein catabolic process)	ko04120(Ubiquitin mediated proteolysis)	[O]Posttranslational modification, protein turnover, chaperones	UPL1	4	5163-5181	N
csa-miR395h	XM_011652174.1	E3 ubiquitin-protein ligase UPL1	GO:0004842(ubiquitin-protein transferase activity);GO:0005634(nucleus);GO:0005737(cytoplasm);GO:0042787(protein ubiquitination involved in ubiquitin-dependent protein catabolic process)	ko04120(Ubiquitin mediated proteolysis)	[O]Posttranslational modification, protein turnover, chaperones	UPL1	4	5163-5181	N
csa-miR395h	XM_011651398.1	-	GO:0005737(cytoplasm);GO:0043087(regulation of GTPase activity)	-	[S]Function unknown	REN1	4	1691-1709	N
csa-miR395h	XM_004152243.2	NB-ARC domain disease resistance protein	GO:0005515(protein binding);GO:0005524(ATP binding);GO:0005576(extracellular region);GO:0006952(defense response);GO:0043531(ADP binding)	ko03040(Spliceosome)	[S]Function unknown	RGA3	4	2677-2695	N
csa-miR395h	XM_004150518.2	ATP sulfurylase 1	GO:0000103(sulfate assimilation);GO:0004020(adenylylsulfate kinase activity)	ko00920(Sulfur metabolism);ko00230(Purine metabolism);ko00450(Selenocompound metabolism);ko00261(Monobactam biosynthesis)	[P]Inorganic ion transport and metabolism	APS1	2.5	427-446	Y	4816.02	71.5657	0	0	up	6.07243	437	178	178	3	3	0	2	0.00885922	0.891994
csa-miR395h	XM_004149112.2	-	GO:0005887(integral component of plasma membrane);GO:0015116(sulfate transmembrane transporter activity)	-	[P]Inorganic ion transport and metabolism	SULTR2;1	1	94-113	N
csa-miR395h	XM_004148455.2	ras-related protein RABF1	GO:0000139(Golgi membrane);GO:0003924(GTPase activity);GO:0005515(protein binding);GO:0005525(GTP binding);GO:0005768(endosome);GO:0005774(vacuolar membrane);GO:0005794(Golgi apparatus);GO:0005802(trans-Golgi network);GO:0005829(cytosol);GO:0005886(plasma membrane);GO:0006886(intracellular protein transport);GO:0006913(nucleocytoplasmic transport);GO:0007264(small GTPase mediated signal transduct…	ko04144(Endocytosis);ko04145(Phagosome)	[S]Function unknown	RABH1B	4	450-469	Y	54.1126	190.842	2.8285e-18	4.00652e-19	down	-1.81834	460	2	2	8	8	3	2	0.73206	0.999913
csa-miR395h	XM_004144034.2	translation initiation factor eIF-2B subunit gamma	GO:0005737(cytoplasm);GO:0009058(biosynthetic process);GO:0016779(nucleotidyltransferase activity)	ko03013(RNA transport)	[M]Cell wall/membrane/envelope biogenesis	eif2b3	3	87-107	N
csa-miR395h	XM_004143258.2	hypothetical protein	GO:0005886(plasma membrane);GO:0016021(integral component of membrane);GO:0042626(ATPase activity, coupled to transmembrane movement of substances)	ko02010(ABC transporters)	[V]Defense mechanisms	ABCG39	4	3643-3661	N
csa-miR395h	XM_004141952.2	-	GO:0005575(cellular_component);GO:0016491(oxidoreductase activity);GO:0055114(oxidation-reduction process)	-	[E]Amino acid transport and metabolism	TDA3	4	560-580	Y	27.0563	0	1.9131e-07	7.22118e-09	up	-	570	1	1			4		0.98624
csa-miR395h	XM_004141432.2	uncharacterized protein LOC103984394	GO:0000209(protein polyubiquitination);GO:0042787(protein ubiquitination involved in ubiquitin-dependent protein catabolic process);GO:0043161(proteasome-mediated ubiquitin-dependent protein catabolic process);GO:0061630(ubiquitin protein ligase activity)	ko03013(RNA transport)	[O]Posttranslational modification, protein turnover, chaperones	RING1	4	17-35	N
csa-miR395h	XM_004140324.2	-	GO:0005887(integral component of plasma membrane);GO:0015116(sulfate transmembrane transporter activity)	-	[P]Inorganic ion transport and metabolism	ST3	2	29-48	Y	0	23.8552	1.0687e-06	1.1925e-07	down	-	39			1	1		4		0.466564
csa-miR395h	XM_004136287.2	-	GO:0005634(nucleus);GO:0008150(biological_process)	-	[S]Function unknown	CID6	4	680-698	N
csa-miR395h	XM_004134065.2	ATP sulfurylase 1	GO:0000103(sulfate assimilation);GO:0004020(adenylylsulfate kinase activity)	ko00920(Sulfur metabolism);ko00230(Purine metabolism);ko00450(Selenocompound metabolism);ko00261(Monobactam biosynthesis)	[P]Inorganic ion transport and metabolism	APS1	2.5	496-515	Y	2597.41	1860.71	1.086e-28	9.49788e-29	up	0.481219	506	96	96	78	78	0	2	0.00885922	0.891994
csa-MIR395f	XM_011659699.1	-	GO:0001649(osteoblast differentiation);GO:0005634(nucleus);GO:0005737(cytoplasm);GO:0005783(endoplasmic reticulum);GO:0005789(endoplasmic reticulum membrane);GO:0005829(cytosol);GO:0008284(positive regulation of cell proliferation);GO:0010468(regulation of gene expression);GO:0016020(membrane);GO:0016874(ligase activity);GO:0031397(negative regulation of protein ubiquitination);GO:0032088(negativ…	-	[O]Posttranslational modification, protein turnover, chaperones	At3g46220	4	2057-2077	N
csa-MIR395f	XM_011652736.1	-	GO:0000287(magnesium ion binding);GO:0003924(GTPase activity);GO:0005525(GTP binding);GO:0006364(rRNA processing);GO:0009416(response to light stimulus);GO:0009507(chloroplast);GO:0009570(chloroplast stroma);GO:0009658(chloroplast organization);GO:0009706(chloroplast inner membrane);GO:0009793(embryo development ending in seed dormancy);GO:0010027(thylakoid membrane organization)	-	[S]Function unknown	OBGL	4	469-490	N
csa-MIR395f	XM_004135766.2	1-aminocyclopropane-1-carboxylate synthase 7	GO:0005515(protein binding);GO:0005737(cytoplasm);GO:0009693(ethylene biosynthetic process);GO:0009835(fruit ripening);GO:0016847(1-aminocyclopropane-1-carboxylate synthase activity);GO:0030170(pyridoxal phosphate binding);GO:0042802(identical protein binding)	ko00270(Cysteine and methionine metabolism)	[E]Amino acid transport and metabolism	ACS7	3	1188-1208	N
csa-MIR395f	XM_004134426.2	-	GO:0000287(magnesium ion binding);GO:0003924(GTPase activity);GO:0005525(GTP binding);GO:0006364(rRNA processing);GO:0009416(response to light stimulus);GO:0009507(chloroplast);GO:0009570(chloroplast stroma);GO:0009658(chloroplast organization);GO:0009706(chloroplast inner membrane);GO:0009793(embryo development ending in seed dormancy);GO:0010027(thylakoid membrane organization)	-	[S]Function unknown	OBGL	4	469-490	N
csa-miR395d	XM_011658933.1	-	GO:0003674(molecular_function);GO:0005634(nucleus);GO:0008150(biological_process)	-	[S]Function unknown	-	4	1403-1423	N
csa-miR395d	XM_011658932.1	-	GO:0003674(molecular_function);GO:0005634(nucleus);GO:0008150(biological_process)	-	[S]Function unknown	-	4	1403-1423	N
csa-miR395d	XM_011655620.1	-	GO:0003723(RNA binding);GO:0005730(nucleolus);GO:0032040(small-subunit processome)	-	[J]Translation, ribosomal structure and biogenesis	RRP5	4	3709-3728	N
csa-miR395d	XM_004150518.2	ATP sulfurylase 1	GO:0000103(sulfate assimilation);GO:0004020(adenylylsulfate kinase activity)	ko00920(Sulfur metabolism);ko00230(Purine metabolism);ko00450(Selenocompound metabolism);ko00261(Monobactam biosynthesis)	[P]Inorganic ion transport and metabolism	APS1	3	426-446	Y	4816.02	71.5657	0	0	up	6.07243	437	178	178	3	3	0	2	0.00797684	0.865072
csa-miR395d	XM_004149112.2	-	GO:0005887(integral component of plasma membrane);GO:0015116(sulfate transmembrane transporter activity)	-	[P]Inorganic ion transport and metabolism	SULTR2;1	2	93-113	N
csa-miR395d	XM_004140324.2	-	GO:0005887(integral component of plasma membrane);GO:0015116(sulfate transmembrane transporter activity)	-	[P]Inorganic ion transport and metabolism	ST3	1.5	28-48	Y	0	23.8552	1.0687e-06	1.1925e-07	down	-	39			1	1		4		0.496185
csa-miR395d	XM_004134065.2	ATP sulfurylase 1	GO:0000103(sulfate assimilation);GO:0004020(adenylylsulfate kinase activity)	ko00920(Sulfur metabolism);ko00230(Purine metabolism);ko00450(Selenocompound metabolism);ko00261(Monobactam biosynthesis)	[P]Inorganic ion transport and metabolism	APS1	3	495-515	Y	2597.41	1860.71	1.086e-28	9.49788e-29	up	0.481219	506	96	96	78	78	0	2	0.00797684	0.865072
csa-miR395c	XM_011658933.1	-	GO:0003674(molecular_function);GO:0005634(nucleus);GO:0008150(biological_process)	-	[S]Function unknown	-	4	1403-1423	N
csa-miR395c	XM_011658932.1	-	GO:0003674(molecular_function);GO:0005634(nucleus);GO:0008150(biological_process)	-	[S]Function unknown	-	4	1403-1423	N
csa-miR395c	XM_011655620.1	-	GO:0003723(RNA binding);GO:0005730(nucleolus);GO:0032040(small-subunit processome)	-	[J]Translation, ribosomal structure and biogenesis	RRP5	4	3709-3728	N
csa-miR395c	XM_004150518.2	ATP sulfurylase 1	GO:0000103(sulfate assimilation);GO:0004020(adenylylsulfate kinase activity)	ko00920(Sulfur metabolism);ko00230(Purine metabolism);ko00450(Selenocompound metabolism);ko00261(Monobactam biosynthesis)	[P]Inorganic ion transport and metabolism	APS1	3	426-446	Y	4816.02	71.5657	0	0	up	6.07243	437	178	178	3	3	0	2	0.00797684	0.865072
csa-miR395c	XM_004149112.2	-	GO:0005887(integral component of plasma membrane);GO:0015116(sulfate transmembrane transporter activity)	-	[P]Inorganic ion transport and metabolism	SULTR2;1	2	93-113	N
csa-miR395c	XM_004140324.2	-	GO:0005887(integral component of plasma membrane);GO:0015116(sulfate transmembrane transporter activity)	-	[P]Inorganic ion transport and metabolism	ST3	1.5	28-48	Y	0	23.8552	1.0687e-06	1.1925e-07	down	-	39			1	1		4		0.496185
csa-miR395c	XM_004134065.2	ATP sulfurylase 1	GO:0000103(sulfate assimilation);GO:0004020(adenylylsulfate kinase activity)	ko00920(Sulfur metabolism);ko00230(Purine metabolism);ko00450(Selenocompound metabolism);ko00261(Monobactam biosynthesis)	[P]Inorganic ion transport and metabolism	APS1	3	495-515	Y	2597.41	1860.71	1.086e-28	9.49788e-29	up	0.481219	506	96	96	78	78	0	2	0.00797684	0.865072
csa-miR395b	XM_011661772.1	translation initiation factor eIF-2B subunit gamma	GO:0005737(cytoplasm);GO:0009058(biosynthetic process);GO:0016779(nucleotidyltransferase activity)	ko03013(RNA transport)	[M]Cell wall/membrane/envelope biogenesis	eif2b3	4	86-107	N
csa-MIR395b	XM_011651054.1	-	GO:0003674(molecular_function);GO:0005634(nucleus);GO:0008150(biological_process)	-	[S]Function unknown	-	4	1784-1806	N
csa-miR395b	XM_004150518.2	ATP sulfurylase 1	GO:0000103(sulfate assimilation);GO:0004020(adenylylsulfate kinase activity)	ko00920(Sulfur metabolism);ko00230(Purine metabolism);ko00450(Selenocompound metabolism);ko00261(Monobactam biosynthesis)	[P]Inorganic ion transport and metabolism	APS1	3	426-446	Y	4816.02	71.5657	0	0	up	6.07243	437	178	178	3	3	0	2	0.00797684	0.865072
csa-miR395b	XM_004149112.2	-	GO:0005887(integral component of plasma membrane);GO:0015116(sulfate transmembrane transporter activity)	-	[P]Inorganic ion transport and metabolism	SULTR2;1	2	93-113	N
csa-MIR395b	XM_004148015.2	-	GO:0003674(molecular_function);GO:0005634(nucleus);GO:0008150(biological_process)	-	[S]Function unknown	-	4	1817-1839	N
csa-miR395b	XM_004144034.2	translation initiation factor eIF-2B subunit gamma	GO:0005737(cytoplasm);GO:0009058(biosynthetic process);GO:0016779(nucleotidyltransferase activity)	ko03013(RNA transport)	[M]Cell wall/membrane/envelope biogenesis	eif2b3	4	86-107	N
csa-miR395b	XM_004140324.2	-	GO:0005887(integral component of plasma membrane);GO:0015116(sulfate transmembrane transporter activity)	-	[P]Inorganic ion transport and metabolism	ST3	2.5	28-48	Y	0	23.8552	1.0687e-06	1.1925e-07	down	-	39			1	1		4		0.435202
csa-miR395b	XM_004134065.2	ATP sulfurylase 1	GO:0000103(sulfate assimilation);GO:0004020(adenylylsulfate kinase activity)	ko00920(Sulfur metabolism);ko00230(Purine metabolism);ko00450(Selenocompound metabolism);ko00261(Monobactam biosynthesis)	[P]Inorganic ion transport and metabolism	APS1	3	495-515	Y	2597.41	1860.71	1.086e-28	9.49788e-29	up	0.481219	506	96	96	78	78	0	2	0.00797684	0.865072
csa-miR395a	XM_011661772.1	translation initiation factor eIF-2B subunit gamma	GO:0005737(cytoplasm);GO:0009058(biosynthetic process);GO:0016779(nucleotidyltransferase activity)	ko03013(RNA transport)	[M]Cell wall/membrane/envelope biogenesis	eif2b3	3	87-107	N
csa-miR395a	XM_011652178.1	E3 ubiquitin-protein ligase UPL1	GO:0004842(ubiquitin-protein transferase activity);GO:0005634(nucleus);GO:0005737(cytoplasm);GO:0042787(protein ubiquitination involved in ubiquitin-dependent protein catabolic process)	ko04120(Ubiquitin mediated proteolysis)	[O]Posttranslational modification, protein turnover, chaperones	UPL1	4	5160-5178	N
csa-miR395a	XM_011652177.1	E3 ubiquitin-protein ligase UPL1	GO:0004842(ubiquitin-protein transferase activity);GO:0005634(nucleus);GO:0005737(cytoplasm);GO:0042787(protein ubiquitination involved in ubiquitin-dependent protein catabolic process)	ko04120(Ubiquitin mediated proteolysis)	[O]Posttranslational modification, protein turnover, chaperones	UPL1	4	5160-5178	N
csa-miR395a	XM_011652176.1	E3 ubiquitin-protein ligase UPL1	GO:0004842(ubiquitin-protein transferase activity);GO:0005634(nucleus);GO:0005737(cytoplasm);GO:0042787(protein ubiquitination involved in ubiquitin-dependent protein catabolic process)	ko04120(Ubiquitin mediated proteolysis)	[O]Posttranslational modification, protein turnover, chaperones	UPL1	4	5163-5181	N
csa-miR395a	XM_011652175.1	E3 ubiquitin-protein ligase UPL1	GO:0004842(ubiquitin-protein transferase activity);GO:0005634(nucleus);GO:0005737(cytoplasm);GO:0042787(protein ubiquitination involved in ubiquitin-dependent protein catabolic process)	ko04120(Ubiquitin mediated proteolysis)	[O]Posttranslational modification, protein turnover, chaperones	UPL1	4	5163-5181	N
csa-miR395a	XM_011652174.1	E3 ubiquitin-protein ligase UPL1	GO:0004842(ubiquitin-protein transferase activity);GO:0005634(nucleus);GO:0005737(cytoplasm);GO:0042787(protein ubiquitination involved in ubiquitin-dependent protein catabolic process)	ko04120(Ubiquitin mediated proteolysis)	[O]Posttranslational modification, protein turnover, chaperones	UPL1	4	5163-5181	N
csa-miR395a	XM_011651398.1	-	GO:0005737(cytoplasm);GO:0043087(regulation of GTPase activity)	-	[S]Function unknown	REN1	4	1691-1709	N
csa-miR395a	XM_004152243.2	NB-ARC domain disease resistance protein	GO:0005515(protein binding);GO:0005524(ATP binding);GO:0005576(extracellular region);GO:0006952(defense response);GO:0043531(ADP binding)	ko03040(Spliceosome)	[S]Function unknown	RGA3	4	2677-2695	N
csa-miR395a	XM_004150518.2	ATP sulfurylase 1	GO:0000103(sulfate assimilation);GO:0004020(adenylylsulfate kinase activity)	ko00920(Sulfur metabolism);ko00230(Purine metabolism);ko00450(Selenocompound metabolism);ko00261(Monobactam biosynthesis)	[P]Inorganic ion transport and metabolism	APS1	2.5	427-446	Y	4816.02	71.5657	0	0	up	6.07243	437	178	178	3	3	0	2	0.00885922	0.891994
csa-miR395a	XM_004149112.2	-	GO:0005887(integral component of plasma membrane);GO:0015116(sulfate transmembrane transporter activity)	-	[P]Inorganic ion transport and metabolism	SULTR2;1	1	94-113	N
csa-miR395a	XM_004148455.2	ras-related protein RABF1	GO:0000139(Golgi membrane);GO:0003924(GTPase activity);GO:0005515(protein binding);GO:0005525(GTP binding);GO:0005768(endosome);GO:0005774(vacuolar membrane);GO:0005794(Golgi apparatus);GO:0005802(trans-Golgi network);GO:0005829(cytosol);GO:0005886(plasma membrane);GO:0006886(intracellular protein transport);GO:0006913(nucleocytoplasmic transport);GO:0007264(small GTPase mediated signal transduct…	ko04144(Endocytosis);ko04145(Phagosome)	[S]Function unknown	RABH1B	4	450-469	Y	54.1126	190.842	2.8285e-18	4.00652e-19	down	-1.81834	460	2	2	8	8	3	2	0.73206	0.999913
csa-miR395a	XM_004144034.2	translation initiation factor eIF-2B subunit gamma	GO:0005737(cytoplasm);GO:0009058(biosynthetic process);GO:0016779(nucleotidyltransferase activity)	ko03013(RNA transport)	[M]Cell wall/membrane/envelope biogenesis	eif2b3	3	87-107	N
csa-miR395a	XM_004143258.2	hypothetical protein	GO:0005886(plasma membrane);GO:0016021(integral component of membrane);GO:0042626(ATPase activity, coupled to transmembrane movement of substances)	ko02010(ABC transporters)	[V]Defense mechanisms	ABCG39	4	3643-3661	N
csa-miR395a	XM_004141952.2	-	GO:0005575(cellular_component);GO:0016491(oxidoreductase activity);GO:0055114(oxidation-reduction process)	-	[E]Amino acid transport and metabolism	TDA3	4	560-580	Y	27.0563	0	1.9131e-07	7.22118e-09	up	-	570	1	1			4		0.98624
csa-miR395a	XM_004141432.2	uncharacterized protein LOC103984394	GO:0000209(protein polyubiquitination);GO:0042787(protein ubiquitination involved in ubiquitin-dependent protein catabolic process);GO:0043161(proteasome-mediated ubiquitin-dependent protein catabolic process);GO:0061630(ubiquitin protein ligase activity)	ko03013(RNA transport)	[O]Posttranslational modification, protein turnover, chaperones	RING1	4	17-35	N
csa-miR395a	XM_004140324.2	-	GO:0005887(integral component of plasma membrane);GO:0015116(sulfate transmembrane transporter activity)	-	[P]Inorganic ion transport and metabolism	ST3	2	29-48	Y	0	23.8552	1.0687e-06	1.1925e-07	down	-	39			1	1		4		0.466564
csa-miR395a	XM_004136287.2	-	GO:0005634(nucleus);GO:0008150(biological_process)	-	[S]Function unknown	CID6	4	680-698	N
csa-miR395a	XM_004134065.2	ATP sulfurylase 1	GO:0000103(sulfate assimilation);GO:0004020(adenylylsulfate kinase activity)	ko00920(Sulfur metabolism);ko00230(Purine metabolism);ko00450(Selenocompound metabolism);ko00261(Monobactam biosynthesis)	[P]Inorganic ion transport and metabolism	APS1	2.5	496-515	Y	2597.41	1860.71	1.086e-28	9.49788e-29	up	0.481219	506	96	96	78	78	0	2	0.00885922	0.891994
csa-miR394b	XM_011660147.1	serine/threonine-protein kinase SAPK7-like	GO:0004674(protein serine/threonine kinase activity);GO:0005886(plasma membrane);GO:0006468(protein phosphorylation)	ko04075(Plant hormone signal transduction)	[S]Function unknown	-	4	24-46	N
csa-miR394b	XM_011658444.1	-	GO:0004842(ubiquitin-protein transferase activity);GO:0010305(leaf vascular tissue pattern formation);GO:0010928(regulation of auxin mediated signaling pathway);GO:0019005(SCF ubiquitin ligase complex);GO:0031146(SCF-dependent proteasomal ubiquitin-dependent protein catabolic process);GO:0060776(simple leaf morphogenesis)	-	[S]Function unknown	FBX6	1.5	1685-1707	Y	946.971	1765.29	3.0949e-55	6.50841e-56	down	-0.898511	1698	105	35	222	74	0	0	0.0158901	0.0162005
csa-miR394b	XM_011658443.1	-	GO:0004842(ubiquitin-protein transferase activity);GO:0010305(leaf vascular tissue pattern formation);GO:0010928(regulation of auxin mediated signaling pathway);GO:0019005(SCF ubiquitin ligase complex);GO:0031146(SCF-dependent proteasomal ubiquitin-dependent protein catabolic process);GO:0060776(simple leaf morphogenesis)	-	[S]Function unknown	FBX6	1.5	1297-1319	Y	946.971	1765.29	3.0949e-55	6.50841e-56	down	-0.898511	1310	105	35	222	74	0	0	0.0158901	0.0162005
csa-miR394b	XM_004140546.2	-	GO:0004842(ubiquitin-protein transferase activity);GO:0010305(leaf vascular tissue pattern formation);GO:0010928(regulation of auxin mediated signaling pathway);GO:0019005(SCF ubiquitin ligase complex);GO:0031146(SCF-dependent proteasomal ubiquitin-dependent protein catabolic process);GO:0060776(simple leaf morphogenesis)	-	[S]Function unknown	FBX6	1.5	1220-1242	Y	946.971	1765.29	3.0949e-55	6.50841e-56	down	-0.898511	1233	105	35	222	74	0	0	0.0158901	0.0162005
csa-miR394a	XM_011658444.1	-	GO:0004842(ubiquitin-protein transferase activity);GO:0010305(leaf vascular tissue pattern formation);GO:0010928(regulation of auxin mediated signaling pathway);GO:0019005(SCF ubiquitin ligase complex);GO:0031146(SCF-dependent proteasomal ubiquitin-dependent protein catabolic process);GO:0060776(simple leaf morphogenesis)	-	[S]Function unknown	FBX6	3	1688-1707	Y	946.971	1765.29	3.0949e-55	6.50841e-56	down	-0.898511	1698	105	35	222	74	0	0	0.019823	0.0202094
csa-miR394a	XM_011658443.1	-	GO:0004842(ubiquitin-protein transferase activity);GO:0010305(leaf vascular tissue pattern formation);GO:0010928(regulation of auxin mediated signaling pathway);GO:0019005(SCF ubiquitin ligase complex);GO:0031146(SCF-dependent proteasomal ubiquitin-dependent protein catabolic process);GO:0060776(simple leaf morphogenesis)	-	[S]Function unknown	FBX6	3	1300-1319	Y	946.971	1765.29	3.0949e-55	6.50841e-56	down	-0.898511	1310	105	35	222	74	0	0	0.019823	0.0202094
csa-miR394a	XM_011652592.1	systemin receptor SR160-like	GO:0004672(protein kinase activity);GO:0004674(protein serine/threonine kinase activity);GO:0005524(ATP binding);GO:0005886(plasma membrane);GO:0006468(protein phosphorylation);GO:0016021(integral component of membrane)	ko04075(Plant hormone signal transduction)	[T]Signal transduction mechanisms ;[S]Function unknown	At2g33170	3	1401-1420	N
csa-miR394a	XM_004150589.2	-	GO:0005768(endosome);GO:0005774(vacuolar membrane);GO:0005802(trans-Golgi network);GO:0008757(S-adenosylmethionine-dependent methyltransferase activity);GO:0032259(methylation)	-	[S]Function unknown	At2g39750	1	1387-1406	Y	0	47.7105	5.2256e-12	7.11545e-15	down	-	1397			2	2		2		0.764636
csa-miR394a	XM_004144902.2	-	GO:0003674(molecular_function);GO:0005576(extracellular region);GO:0005615(extracellular space);GO:0008150(biological_process);GO:0048046(apoplast)	-	[S]Function unknown	EXL5	3.5	835-854	N
csa-miR394a	XM_004140546.2	-	GO:0004842(ubiquitin-protein transferase activity);GO:0010305(leaf vascular tissue pattern formation);GO:0010928(regulation of auxin mediated signaling pathway);GO:0019005(SCF ubiquitin ligase complex);GO:0031146(SCF-dependent proteasomal ubiquitin-dependent protein catabolic process);GO:0060776(simple leaf morphogenesis)	-	[S]Function unknown	FBX6	3	1223-1242	Y	946.971	1765.29	3.0949e-55	6.50841e-56	down	-0.898511	1233	105	35	222	74	0	0	0.019823	0.0202094
csa-miR394a	XM_004133970.2	systemin receptor SR160-like	GO:0004672(protein kinase activity);GO:0004674(protein serine/threonine kinase activity);GO:0005524(ATP binding);GO:0005886(plasma membrane);GO:0006468(protein phosphorylation);GO:0016021(integral component of membrane)	ko04075(Plant hormone signal transduction)	[T]Signal transduction mechanisms ;[S]Function unknown	At2g33170	3	1386-1405	N
csa-MIR390d	XM_004152217.2	-	GO:0003674(molecular_function);GO:0005739(mitochondrion);GO:0005886(plasma membrane);GO:0008150(biological_process)	-	[S]Function unknown	-	4	905-924	N
csa-MIR390d	XM_004148281.2	adagio protein 1	GO:0004842(ubiquitin-protein transferase activity);GO:0005515(protein binding);GO:0005634(nucleus);GO:0005737(cytoplasm);GO:0005829(cytosol);GO:0006511(ubiquitin-dependent protein catabolic process);GO:0007623(circadian rhythm);GO:0009881(photoreceptor activity);GO:0009882(blue light photoreceptor activity);GO:0009908(flower development);GO:0010114(response to red light);GO:0010498(proteasomal pr…	ko04712(Circadian rhythm - plant)	[O]Posttranslational modification, protein turnover, chaperones	ADO1	4	2064-2084	Y	189.394	715.657	2.9412e-68	9.62777e-73	down	-1.91788	2075	7	7	30	30	2	0	0.733206	0.00633164
csa-MIR390c	XM_011660564.1	-	GO:0003674(molecular_function);GO:0008150(biological_process);GO:0009507(chloroplast);GO:0016021(integral component of membrane)	-	[S]Function unknown	NFD4	3.5	1268-1285	N
csa-MIR390c	XM_011656689.1	-	GO:0003677(DNA binding);GO:0005634(nucleus);GO:0006351(transcription, DNA-templated);GO:0006355(regulation of transcription, DNA-templated);GO:0008270(zinc ion binding);GO:0016568(chromatin modification);GO:0035064(methylated histone binding);GO:0044212(transcription regulatory region DNA binding)	-	[S]Function unknown	AL1	4	581-599	Y	81.1689	262.408	1.7307e-22	2.20515e-23	down	-1.69281	590	3	3	11	11	2	2	0.963235	0.979652
csa-MIR390c	XM_004152217.2	-	GO:0003674(molecular_function);GO:0005739(mitochondrion);GO:0005886(plasma membrane);GO:0008150(biological_process)	-	[S]Function unknown	-	4	907-924	N
csa-MIR390c	XM_004148826.2	-	GO:0005737(cytoplasm);GO:0016192(vesicle-mediated transport);GO:0042594(response to starvation)	-	[S]Function unknown	ATG18G	3.5	1329-1347	N
csa-MIR390c	XM_004148281.2	adagio protein 1	GO:0004842(ubiquitin-protein transferase activity);GO:0005515(protein binding);GO:0005634(nucleus);GO:0005737(cytoplasm);GO:0005829(cytosol);GO:0006511(ubiquitin-dependent protein catabolic process);GO:0007623(circadian rhythm);GO:0009881(photoreceptor activity);GO:0009882(blue light photoreceptor activity);GO:0009908(flower development);GO:0010114(response to red light);GO:0010498(proteasomal pr…	ko04712(Circadian rhythm - plant)	[O]Posttranslational modification, protein turnover, chaperones	ADO1	4	2066-2084	Y	189.394	715.657	2.9412e-68	9.62777e-73	down	-1.91788	2075	7	7	30	30	2	0	0.963235	0.015754
csa-MIR390c	XM_004147596.2	hypothetical protein	GO:0003674(molecular_function);GO:0005634(nucleus);GO:0005739(mitochondrion);GO:0007275(multicellular organism development);GO:0009733(response to auxin);GO:0009734(auxin-activated signaling pathway);GO:0010029(regulation of seed germination);GO:0040008(regulation of growth);GO:1900057(positive regulation of leaf senescence)	ko04075(Plant hormone signal transduction)	[S]Function unknown	SAUR36	3.5	1033-1050	N
csa-MIR390c	XM_004145621.2	-	GO:0003690(double-stranded DNA binding);GO:0005634(nucleus);GO:0006260(DNA replication);GO:0006974(cellular response to DNA damage stimulus)	-	[S]Function unknown	KIN	4	1134-1152	Y	108.225	47.7105	1.1707e-06	1.219e-06	up	1.18166	1143	4	4	2	2	2	2	0.963235	0.979652
csa-MIR390c	XM_004143194.2	G-type lectin S-receptor-like serine/threonine-protein kinase At1g11300	GO:0004674(protein serine/threonine kinase activity);GO:0005886(plasma membrane)	ko00520(Amino sugar and nucleotide sugar metabolism)	[T]Signal transduction mechanisms	-	4	565-582	Y	0	47.7105	5.2256e-12	7.11545e-15	down	-	573			2	2		2		0.979652
csa-MIR390b	XM_011653068.1	uncharacterized LOC105434874	GO:0005737(cytoplasm);GO:0006979(response to oxidative stress);GO:0015031(protein transport)	ko04144(Endocytosis)	[S]Function unknown	IST1	3	1512-1530	N
csa-MIR390b	XM_011653067.1	uncharacterized LOC105434874	GO:0005737(cytoplasm);GO:0006979(response to oxidative stress);GO:0015031(protein transport)	ko04144(Endocytosis)	[S]Function unknown	IST1	3	1591-1609	N
csa-MIR390b	XM_011652553.1	uncharacterized LOC100839967	GO:0004871(signal transducer activity);GO:0005886(plasma membrane);GO:0009416(response to light stimulus);GO:0016567(protein ubiquitination)	ko00902(Monoterpenoid biosynthesis)	[S]Function unknown	At5g17580	4	314-333	N
csa-MIR390b	XM_011652552.1	uncharacterized LOC100839967	GO:0004871(signal transducer activity);GO:0005886(plasma membrane);GO:0009416(response to light stimulus);GO:0016567(protein ubiquitination)	ko00902(Monoterpenoid biosynthesis)	[S]Function unknown	At5g17580	4	178-197	N
csa-MIR390b	XM_004150004.2	probable disease resistance protein At1g12280	GO:0004672(protein kinase activity);GO:0004674(protein serine/threonine kinase activity);GO:0005524(ATP binding);GO:0005886(plasma membrane);GO:0006468(protein phosphorylation);GO:0009611(response to wounding);GO:0009620(response to fungus);GO:0016021(integral component of membrane);GO:0046777(protein autophosphorylation)	ko04626(Plant-pathogen interaction)	[T]Signal transduction mechanisms	PERK1	4	1900-1918	Y	162.338	71.5657	2.6337e-09	2.67159e-09	up	1.18166	1910	6	6	3	3	2	2	0.862196	0.903368
csa-MIR319b	XM_011657544.1	-	GO:0003677(DNA binding);GO:0003906(DNA-(apurinic or apyrimidinic site) lyase activity);GO:0005634(nucleus);GO:0006284(base-excision repair);GO:0006306(DNA methylation);GO:0006349(regulation of gene expression by genetic imprinting);GO:0006351(transcription, DNA-templated);GO:0006355(regulation of transcription, DNA-templated);GO:0009793(embryo development ending in seed dormancy);GO:0019104(DNA N…	-	[L]Replication, recombination and repair	DME	2.5	3138-3158	Y	13.5282	0	0.00023112	6.00539e-05	up	-	3149	2	0.5			2		0.977065
csa-MIR319b	XM_011657543.1	-	GO:0003677(DNA binding);GO:0003906(DNA-(apurinic or apyrimidinic site) lyase activity);GO:0005634(nucleus);GO:0006284(base-excision repair);GO:0006306(DNA methylation);GO:0006349(regulation of gene expression by genetic imprinting);GO:0006351(transcription, DNA-templated);GO:0006355(regulation of transcription, DNA-templated);GO:0009793(embryo development ending in seed dormancy);GO:0019104(DNA N…	-	[L]Replication, recombination and repair	DME	2.5	3158-3178	Y	13.5282	0	0.00023112	6.00539e-05	up	-	3169	2	0.5			2		0.977065
csa-MIR319b	XM_011657542.1	-	GO:0003677(DNA binding);GO:0003906(DNA-(apurinic or apyrimidinic site) lyase activity);GO:0005634(nucleus);GO:0006284(base-excision repair);GO:0006306(DNA methylation);GO:0006349(regulation of gene expression by genetic imprinting);GO:0006351(transcription, DNA-templated);GO:0006355(regulation of transcription, DNA-templated);GO:0009793(embryo development ending in seed dormancy);GO:0019104(DNA N…	-	[L]Replication, recombination and repair	DME	2.5	3199-3219	Y	13.5282	0	0.00023112	6.00539e-05	up	-	3210	2	0.5			2		0.977065
csa-MIR319b	XM_011657540.1	-	GO:0003677(DNA binding);GO:0003906(DNA-(apurinic or apyrimidinic site) lyase activity);GO:0005634(nucleus);GO:0006284(base-excision repair);GO:0006306(DNA methylation);GO:0006349(regulation of gene expression by genetic imprinting);GO:0006351(transcription, DNA-templated);GO:0006355(regulation of transcription, DNA-templated);GO:0009793(embryo development ending in seed dormancy);GO:0019104(DNA N…	-	[L]Replication, recombination and repair	DME	2.5	3138-3158	Y	13.5282	0	0.00023112	6.00539e-05	up	-	3149	2	0.5			2		0.977065
csa-miR2111b	XM_011658998.1	hypothetical protein	GO:0004712(protein serine/threonine/tyrosine kinase activity);GO:0005524(ATP binding);GO:0005634(nucleus);GO:0006355(regulation of transcription, DNA-templated);GO:0006468(protein phosphorylation);GO:0016301(kinase activity)	ko04075(Plant hormone signal transduction)	[T]Signal transduction mechanisms	EDR1	4	869-890	Y	0	11.9276	0.00056132	0.000488322	down	-	881			2	0.5		3		0.453989
csa-miR2111b	XM_011658997.1	hypothetical protein	GO:0004712(protein serine/threonine/tyrosine kinase activity);GO:0005524(ATP binding);GO:0005634(nucleus);GO:0006355(regulation of transcription, DNA-templated);GO:0006468(protein phosphorylation);GO:0016301(kinase activity)	ko04075(Plant hormone signal transduction)	[T]Signal transduction mechanisms	EDR1	4	908-929	Y	0	11.9276	0.00056132	0.000488322	down	-	920			2	0.5		3		0.453989
csa-miR2111b	XM_011658996.1	hypothetical protein	GO:0004712(protein serine/threonine/tyrosine kinase activity);GO:0005524(ATP binding);GO:0005634(nucleus);GO:0006355(regulation of transcription, DNA-templated);GO:0006468(protein phosphorylation);GO:0016301(kinase activity)	ko04075(Plant hormone signal transduction)	[T]Signal transduction mechanisms	EDR1	4	1060-1081	Y	0	11.9276	0.00056132	0.000488322	down	-	1072			2	0.5		3		0.453989
csa-miR2111b	XM_011658995.1	hypothetical protein	GO:0004712(protein serine/threonine/tyrosine kinase activity);GO:0005524(ATP binding);GO:0005634(nucleus);GO:0006355(regulation of transcription, DNA-templated);GO:0006468(protein phosphorylation);GO:0016301(kinase activity)	ko04075(Plant hormone signal transduction)	[T]Signal transduction mechanisms	EDR1	4	869-890	Y	0	11.9276	0.00056132	0.000488322	down	-	881			2	0.5		3		0.453989
csa-miR2111b	XM_004145622.2	-	GO:0004842(ubiquitin-protein transferase activity);GO:0031463(Cul3-RING ubiquitin ligase complex)	-	[S]Function unknown	At3g27150	2	738-759	Y	77245.8	24093.8	0	0	up	1.68079	750	2855	2855	1010	1010	0	0	0.00488233	0.00497825
csa-MIR172e	XM_011661974.1	Calcium-dependent protein kinase 29	GO:0004683(calmodulin-dependent protein kinase activity);GO:0005516(calmodulin binding);GO:0005634(nucleus);GO:0005737(cytoplasm);GO:0005886(plasma membrane);GO:0009738(abscisic acid-activated signaling pathway);GO:0009931(calcium-dependent protein serine/threonine kinase activity);GO:0018105(peptidyl-serine phosphorylation);GO:0035556(intracellular signal transduction);GO:0046777(protein autopho…	ko04626(Plant-pathogen interaction)	[T]Signal transduction mechanisms	PPCK1	4	27-46	N
csa-MIR172e	XM_011661911.1	-	GO:0005829(cytosol);GO:0009903(chloroplast avoidance movement);GO:0009904(chloroplast accumulation movement)	-	[S]Function unknown	-	4	1145-1163	N
csa-MIR172e	XM_011661343.1	3-epi-6-deoxocathasterone 23-monooxygenase-like	GO:0007275(multicellular organism development);GO:0010268(brassinosteroid homeostasis);GO:0016125(sterol metabolic process);GO:0016132(brassinosteroid biosynthetic process);GO:0016709(oxidoreductase activity, acting on paired donors, with incorporation or reduction of molecular oxygen, NAD(P)H as one donor, and incorporation of one atom of oxygen)	ko00905(Brassinosteroid biosynthesis)	[Q]Secondary metabolites biosynthesis, transport and catabolism	CYP90D1	4	59-78	N
csa-MIR172e	XM_011661305.1	DNA repair protein RAD51 homolog 1-like	GO:0004439(phosphatidylinositol-4,5-bisphosphate 5-phosphatase activity);GO:0005634(nucleus);GO:0005774(vacuolar membrane);GO:0007033(vacuole organization);GO:0036092(phosphatidylinositol-3-phosphate biosynthetic process);GO:0042578(phosphoric ester hydrolase activity)	ko03440(Homologous recombination)	[T]Signal transduction mechanisms	SAC2	4	721-741	N
csa-MIR172e	XM_011661144.1	-	GO:0005634(nucleus);GO:0005829(cytosol);GO:0009691(cytokinin biosynthetic process);GO:0016799(hydrolase activity, hydrolyzing N-glycosyl compounds)	-	[S]Function unknown	LOG1	4	137-155	N
csa-MIR172e	XM_011661142.1	-	GO:0005634(nucleus);GO:0005829(cytosol);GO:0009691(cytokinin biosynthetic process);GO:0016799(hydrolase activity, hydrolyzing N-glycosyl compounds)	-	[S]Function unknown	LOG1	4	137-155	N
csa-MIR172e	XM_011661044.1	-	GO:0005634(nucleus);GO:0008150(biological_process);GO:0008270(zinc ion binding);GO:0009506(plasmodesma)	-	[S]Function unknown	-	4	119-137	N
csa-MIR172e	XM_011660993.1	-	GO:0003674(molecular_function);GO:0005634(nucleus);GO:0008150(biological_process)	-	[S]Function unknown	-	4	1005-1024	N
csa-MIR172e	XM_011660992.1	-	GO:0003674(molecular_function);GO:0005634(nucleus);GO:0008150(biological_process)	-	[S]Function unknown	-	4	1011-1030	N
csa-MIR172e	XM_011660879.1	serine/threonine-protein kinase At3g07070-like	GO:0004674(protein serine/threonine kinase activity);GO:0005524(ATP binding);GO:0005886(plasma membrane);GO:0006468(protein phosphorylation);GO:0016301(kinase activity);GO:0016310(phosphorylation)	ko04626(Plant-pathogen interaction)	[T]Signal transduction mechanisms	PBL26	4	326-345	N
csa-MIR172e	XM_011660680.1	-	-	-	[S]Function unknown	-	4	750-770	N
csa-MIR172e	XM_011660677.1	transcription initiation factor TFIID subunit 1	GO:0003677(DNA binding);GO:0005634(nucleus);GO:0008150(biological_process)	ko03022(Basal transcription factors)	[B]Chromatin structure and dynamics ;[K]Transcription	brd9	4	15-34	Y	27.0563	214.697	1.9322e-33	1.5512e-37	down	-2.98827	25	1	1	9	9	4	2	1	1
csa-MIR172e	XM_011660514.1	-	GO:0003676(nucleic acid binding);GO:0003723(RNA binding)	-	[S]Function unknown	HEN4	4	2254-2273	N
csa-MIR172e	XM_011660513.1	-	GO:0003676(nucleic acid binding);GO:0003723(RNA binding)	-	[S]Function unknown	HEN4	4	2396-2415	N
csa-MIR172e	XM_011660188.1	-	GO:0008150(biological_process);GO:0045735(nutrient reservoir activity)	-	[S]Function unknown	At2g18540	4	1754-1773	N
csa-MIR172e	XM_011659984.1	D-3-phosphoglycerate dehydrogenase	GO:0003677(DNA binding);GO:0003700(transcription factor activity, sequence-specific DNA binding);GO:0005515(protein binding);GO:0005634(nucleus);GO:0006351(transcription, DNA-templated);GO:0006355(regulation of transcription, DNA-templated);GO:0009559(embryo sac central cell differentiation);GO:0043078(polar nucleus);GO:0046983(protein dimerization activity)	ko01200(Carbon metabolism);ko01230(Biosynthesis of amino acids);ko00260(Glycine, serine and threonine metabolism)	[K]Transcription	AGL61	3.5	829-848	N
csa-MIR172e	XM_011659979.1	chlorophyll a-b binding protein of LHCII type 1-like	GO:0009416(response to light stimulus);GO:0009535(chloroplast thylakoid membrane);GO:0009768(photosynthesis, light harvesting in photosystem I);GO:0009941(chloroplast envelope);GO:0010287(plastoglobule);GO:0016168(chlorophyll binding);GO:0031409(pigment binding)	ko00196(Photosynthesis - antenna proteins)	[J]Translation, ribosomal structure and biogenesis	-	4	890-910	Y	81.1689	119.276	0.0074674	0.00873086	down	-0.555306	900	3	3	5	5	3	3	1	1
csa-MIR172e	XM_011659974.1	F20N2.19	GO:0005634(nucleus);GO:0016301(kinase activity);GO:0016310(phosphorylation)	ko00240(Pyrimidine metabolism)	[S]Function unknown	GIP1	4	50-69	Y	40.5845	0	1.7944e-10	4.33647e-13	up	-	60	3	1.5			2		1
csa-MIR172e	XM_011659832.1	-	GO:0004190(aspartic-type endopeptidase activity);GO:0006508(proteolysis);GO:0030163(protein catabolic process)	-	[O]Posttranslational modification, protein turnover, chaperones	-	4	1729-1748	N
csa-MIR172e	XM_011659831.1	-	GO:0004190(aspartic-type endopeptidase activity);GO:0006508(proteolysis);GO:0030163(protein catabolic process)	-	[O]Posttranslational modification, protein turnover, chaperones	-	4	1726-1745	N
csa-MIR172e	XM_011659580.1	THO complex subunit 3	GO:0005634(nucleus);GO:0005834(heterotrimeric G-protein complex);GO:0009409(response to cold);GO:0016575(histone deacetylation);GO:0080008(Cul4-RING E3 ubiquitin ligase complex)	ko03040(Spliceosome);ko03013(RNA transport)	[S]Function unknown	Tbl1xr1	2	541-560	Y	54.1126	119.276	8.0749e-07	8.59768e-07	down	-1.14027	551	2	2	5	5	3	2	0.644695	0.999354
csa-MIR172e	XM_011659481.1	Heterogeneous nuclear ribonucleoprotein A1	GO:0000166(nucleotide binding);GO:0003676(nucleic acid binding);GO:0003723(RNA binding);GO:0005634(nucleus);GO:0006397(mRNA processing)	ko03040(Spliceosome)	[S]Function unknown	RBM39	4	582-601	Y	6.76408	77.5295	1.3919e-14	2.80465e-16	down	-3.51878	592	1	0.25	13	3.25	4	2	1	1
csa-MIR172e	XM_011659480.1	Heterogeneous nuclear ribonucleoprotein A1	GO:0000166(nucleotide binding);GO:0003676(nucleic acid binding);GO:0003723(RNA binding);GO:0005634(nucleus);GO:0006397(mRNA processing)	ko03040(Spliceosome)	[S]Function unknown	RBM39	4	581-600	Y	6.76408	77.5295	1.3919e-14	2.80465e-16	down	-3.51878	591	1	0.25	13	3.25	4	2	1	1
csa-MIR172e	XM_011659479.1	Heterogeneous nuclear ribonucleoprotein A1	GO:0000166(nucleotide binding);GO:0003676(nucleic acid binding);GO:0003723(RNA binding);GO:0005634(nucleus);GO:0006397(mRNA processing)	ko03040(Spliceosome)	[S]Function unknown	RBM39	4	582-601	Y	6.76408	77.5295	1.3919e-14	2.80465e-16	down	-3.51878	592	1	0.25	13	3.25	4	2	1	1
csa-MIR172e	XM_011658744.1	-	GO:0004842(ubiquitin-protein transferase activity);GO:0005737(cytoplasm);GO:0009966(regulation of signal transduction)	-	[S]Function unknown	-	2.5	1157-1177	N
csa-MIR172e	XM_011658485.1	Poly(A) binding protein 7	GO:0000166(nucleotide binding);GO:0003723(RNA binding);GO:0005515(protein binding);GO:0005634(nucleus);GO:0006351(transcription, DNA-templated);GO:0006355(regulation of transcription, DNA-templated);GO:0045836(positive regulation of meiotic nuclear division);GO:0048507(meristem development);GO:0051321(meiotic cell cycle)	ko03013(RNA transport);ko03015(mRNA surveillance pathway);ko03018(RNA degradation)	[S]Function unknown	ML4	3	3575-3594	Y	0	23.8552	1.0687e-06	1.1925e-07	down	-	3585			3	1		2		0.999998
csa-MIR172e	XM_011658484.1	Poly(A) binding protein 7	GO:0000166(nucleotide binding);GO:0003723(RNA binding);GO:0005515(protein binding);GO:0005634(nucleus);GO:0006351(transcription, DNA-templated);GO:0006355(regulation of transcription, DNA-templated);GO:0045836(positive regulation of meiotic nuclear division);GO:0048507(meristem development);GO:0051321(meiotic cell cycle)	ko03013(RNA transport);ko03015(mRNA surveillance pathway);ko03018(RNA degradation)	[S]Function unknown	ML4	3	3280-3299	Y	0	23.8552	1.0687e-06	1.1925e-07	down	-	3290			3	1		2		0.999998
csa-MIR172e	XM_011658483.1	Poly(A) binding protein 7	GO:0000166(nucleotide binding);GO:0003723(RNA binding);GO:0005515(protein binding);GO:0005634(nucleus);GO:0006351(transcription, DNA-templated);GO:0006355(regulation of transcription, DNA-templated);GO:0045836(positive regulation of meiotic nuclear division);GO:0048507(meristem development);GO:0051321(meiotic cell cycle)	ko03013(RNA transport);ko03015(mRNA surveillance pathway);ko03018(RNA degradation)	[S]Function unknown	ML4	3	3623-3642	Y	0	23.8552	1.0687e-06	1.1925e-07	down	-	3633			3	1		2		0.999998
csa-MIR172e	XM_011658244.1	L-aminoadipate-semialdehyde dehydrogenase-phosphopantetheinyl transferase	GO:0008897(holo-[acyl-carrier-protein] synthase activity);GO:0019878(lysine biosynthetic process via aminoadipic acid)	ko00770(Pantothenate and CoA biosynthesis)	[H]Coenzyme transport and metabolism	-	4	31-51	N
csa-MIR172e	XM_011658243.1	L-aminoadipate-semialdehyde dehydrogenase-phosphopantetheinyl transferase	GO:0008897(holo-[acyl-carrier-protein] synthase activity);GO:0019878(lysine biosynthetic process via aminoadipic acid)	ko00770(Pantothenate and CoA biosynthesis)	[H]Coenzyme transport and metabolism	gsp	4	28-48	N
csa-MIR172e	XM_011658242.1	L-aminoadipate-semialdehyde dehydrogenase-phosphopantetheinyl transferase	GO:0008897(holo-[acyl-carrier-protein] synthase activity);GO:0019878(lysine biosynthetic process via aminoadipic acid)	ko00770(Pantothenate and CoA biosynthesis)	[H]Coenzyme transport and metabolism	gsp	4	28-48	N
csa-MIR172e	XM_011658182.1	-	GO:0003674(molecular_function);GO:0008150(biological_process)	-	[S]Function unknown	-	4	628-646	N
csa-MIR172e	XM_011658111.1	hypothetical protein	GO:0004674(protein serine/threonine kinase activity);GO:0005524(ATP binding);GO:0005634(nucleus);GO:0005737(cytoplasm);GO:0016301(kinase activity);GO:0046777(protein autophosphorylation)	ko04075(Plant hormone signal transduction)	[T]Signal transduction mechanisms	pom1	3	78-97	N
csa-MIR172e	XM_011657708.1	-	GO:0003674(molecular_function);GO:0005634(nucleus);GO:0008150(biological_process);GO:0009506(plasmodesma)	-	[S]Function unknown	-	4	109-128	Y	0	23.8552	1.0687e-06	1.1925e-07	down	-	119			2	1		2		1
csa-MIR172e	XM_011657500.1	phosphatidylserine synthase 2-like	GO:0008654(phospholipid biosynthetic process);GO:0016021(integral component of membrane)	ko00564(Glycerophospholipid metabolism)	[I]Lipid transport and metabolism	PSS1	2	133-153	N
csa-MIR172e	XM_011657331.1	RNA-binding protein 25	GO:0000166(nucleotide binding);GO:0003676(nucleic acid binding);GO:0005886(plasma membrane);GO:0006397(mRNA processing)	ko03040(Spliceosome)	[S]Function unknown	RBM25	4	1783-1802	Y	18.0375	19.8794	0.77029	0.871418	down	-0.140269	1793	4	0.666667	5	0.833333	2	2	1	1
csa-MIR172e	XM_011657330.1	RNA-binding protein 25	GO:0000166(nucleotide binding);GO:0003676(nucleic acid binding);GO:0005886(plasma membrane);GO:0006397(mRNA processing)	ko03040(Spliceosome)	[S]Function unknown	RBM25	4	1786-1805	Y	18.0375	19.8794	0.77029	0.871418	down	-0.140269	1796	4	0.666667	5	0.833333	2	2	1	1
csa-MIR172e	XM_011657329.1	RNA-binding protein 25	GO:0000166(nucleotide binding);GO:0003676(nucleic acid binding);GO:0005886(plasma membrane);GO:0006397(mRNA processing)	ko03040(Spliceosome)	[S]Function unknown	RBM25	4	1970-1989	Y	18.0375	19.8794	0.77029	0.871418	down	-0.140269	1980	4	0.666667	5	0.833333	2	2	1	1
csa-MIR172e	XM_011657328.1	RNA-binding protein 25	GO:0000166(nucleotide binding);GO:0003676(nucleic acid binding);GO:0005886(plasma membrane);GO:0006397(mRNA processing)	ko03040(Spliceosome)	[S]Function unknown	RBM25	4	2143-2162	Y	18.0375	19.8794	0.77029	0.871418	down	-0.140269	2153	4	0.666667	5	0.833333	2	2	1	1
csa-MIR172e	XM_011657327.1	RNA-binding protein 25	GO:0000166(nucleotide binding);GO:0003676(nucleic acid binding);GO:0005886(plasma membrane);GO:0006397(mRNA processing)	ko03040(Spliceosome)	[S]Function unknown	RBM25	4	1845-1864	Y	18.0375	19.8794	0.77029	0.871418	down	-0.140269	1855	4	0.666667	5	0.833333	3	2	1	1
csa-MIR172e	XM_011657242.1	transcription factor TCP21-like	GO:0001047(core promoter binding);GO:0003700(transcription factor activity, sequence-specific DNA binding);GO:0005515(protein binding);GO:0005634(nucleus);GO:0006351(transcription, DNA-templated);GO:0006355(regulation of transcription, DNA-templated);GO:0044212(transcription regulatory region DNA binding)	ko04712(Circadian rhythm - plant)	[K]Transcription	TCP8	3	34-53	N
csa-MIR172e	XM_011656608.1	-	GO:0000166(nucleotide binding);GO:0003677(DNA binding);GO:0003723(RNA binding);GO:0004518(nuclease activity);GO:0005575(cellular_component);GO:0008150(biological_process);GO:0046872(metal ion binding)	-	[S]Function unknown	Os07g0682400	4	117-136	N
csa-MIR172e	XM_011656605.1	-	GO:0000166(nucleotide binding);GO:0003677(DNA binding);GO:0003723(RNA binding);GO:0004518(nuclease activity);GO:0005575(cellular_component);GO:0008150(biological_process);GO:0046872(metal ion binding)	-	[S]Function unknown	Os07g0682400	4	117-136	N
csa-MIR172e	XM_011656571.1	-	GO:0003676(nucleic acid binding);GO:0005634(nucleus);GO:0008150(biological_process)	-	[S]Function unknown	-	4	2709-2728	N
csa-MIR172e	XM_011656569.1	-	GO:0003676(nucleic acid binding);GO:0005634(nucleus);GO:0008150(biological_process)	-	[S]Function unknown	-	4	2732-2751	N
csa-MIR172e	XM_011656461.1	-	GO:0003674(molecular_function);GO:0008150(biological_process)	-	[S]Function unknown	-	4	2759-2778	N
csa-MIR172e	XM_011656445.1	glutamate--cysteine ligase, chloroplastic	GO:0002213(defense response to insect);GO:0004357(glutamate-cysteine ligase activity);GO:0005524(ATP binding);GO:0006750(glutathione biosynthetic process);GO:0009408(response to heat);GO:0009507(chloroplast);GO:0009536(plastid);GO:0009570(chloroplast stroma);GO:0009700(indole phytoalexin biosynthetic process);GO:0009753(response to jasmonic acid);GO:0009816(defense response to bacterium, incompat…	ko00270(Cysteine and methionine metabolism);ko00480(Glutathione metabolism)	[H]Coenzyme transport and metabolism	GSH1	3.5	1470-1489	Y	81.1689	0	1.8837e-19	3.7648e-25	up	-	1480	6	3			2		0.999999
csa-MIR172e	XM_011656444.1	glutamate--cysteine ligase, chloroplastic	GO:0002213(defense response to insect);GO:0004357(glutamate-cysteine ligase activity);GO:0005524(ATP binding);GO:0006750(glutathione biosynthetic process);GO:0009408(response to heat);GO:0009507(chloroplast);GO:0009536(plastid);GO:0009570(chloroplast stroma);GO:0009700(indole phytoalexin biosynthetic process);GO:0009753(response to jasmonic acid);GO:0009816(defense response to bacterium, incompat…	ko00270(Cysteine and methionine metabolism);ko00480(Glutathione metabolism)	[H]Coenzyme transport and metabolism	GSH1	3.5	1457-1476	Y	81.1689	0	1.8837e-19	3.7648e-25	up	-	1467	6	3			2		0.999999
csa-MIR172e	XM_011656343.1	-	GO:0009507(chloroplast);GO:0016021(integral component of membrane)	-	[S]Function unknown	yjcL	2.5	1392-1410	Y	54.1126	23.8552	0.0005884	0.000630698	up	1.18166	1401	4	2	2	1	2	2	0.977065	0.988335
csa-MIR172e	XM_011656221.1	-	GO:0005737(cytoplasm);GO:0005819(spindle);GO:0007010(cytoskeleton organization);GO:0008017(microtubule binding);GO:0009524(phragmoplast);GO:0009832(plant-type cell wall biogenesis);GO:0010005(cortical microtubule, transverse to long axis);GO:0010051(xylem and phloem pattern formation);GO:0071555(cell wall organization)	-	[S]Function unknown	MAP70.1	4	2539-2558	N
csa-MIR172e	XM_011655606.1	carbon catabolite repressor protein 4 homolog 1-like	GO:0000932(cytoplasmic mRNA processing body);GO:0003723(RNA binding);GO:0004535(poly(A)-specific ribonuclease activity);GO:0005634(nucleus);GO:0005829(cytosol);GO:0005986(sucrose biosynthetic process);GO:0006351(transcription, DNA-templated);GO:0006355(regulation of transcription, DNA-templated);GO:0006397(mRNA processing);GO:0016787(hydrolase activity);GO:0019252(starch biosynthetic process);GO:…	ko03018(RNA degradation)	[A]RNA processing and modification	CCR4-1	3.5	1460-1478	Y	0	47.7105	5.2256e-12	7.11545e-15	down	-	1469			2	2		2		1
csa-MIR172e	XM_011655382.1	-	GO:0008420(CTD phosphatase activity);GO:0016591(DNA-directed RNA polymerase II, holoenzyme);GO:0070940(dephosphorylation of RNA polymerase II C-terminal domain)	-	[K]Transcription	CPL2	4	43-62	N
csa-MIR172e	XM_011655318.1	-	GO:0004719(protein-L-isoaspartate (D-aspartate) O-methyltransferase activity);GO:0005737(cytoplasm);GO:0005829(cytosol);GO:0006464(cellular protein modification process);GO:0007568(aging);GO:0009651(response to salt stress);GO:0009737(response to abscisic acid);GO:0009845(seed germination);GO:0030091(protein repair)	-	[O]Posttranslational modification, protein turnover, chaperones	PIMT1	4	8-27	N
csa-MIR172e	XM_011655089.1	-	GO:0004871(signal transducer activity);GO:0005515(protein binding);GO:0005634(nucleus);GO:0005886(plasma membrane);GO:0007165(signal transduction);GO:0009416(response to light stimulus);GO:0009638(phototropism);GO:0009785(blue light signaling pathway);GO:0016567(protein ubiquitination)	-	[S]Function unknown	RPT3	4	42-60	N
csa-MIR172e	XM_011654939.1	beta-amylase 8	GO:0000272(polysaccharide catabolic process);GO:0003700(transcription factor activity, sequence-specific DNA binding);GO:0005634(nucleus);GO:0005737(cytoplasm);GO:0016161(beta-amylase activity);GO:0048831(regulation of shoot system development)	ko00500(Starch and sucrose metabolism)	[S]Function unknown	BAM8	3	357-376	N
csa-MIR172e	XM_011654813.1	-	GO:0006355(regulation of transcription, DNA-templated);GO:0016592(mediator complex)	-	[S]Function unknown	MED16	4	1-21	N
csa-MIR172e	XM_011654573.1	-	-	-	-	-	3.5	803-822	Y	0	47.7105	5.2256e-12	7.11545e-15	down	-	813			2	2		3		0.962556
csa-MIR172e	XM_011654470.1	myb domain protein 30	GO:0003677(DNA binding);GO:0003700(transcription factor activity, sequence-specific DNA binding);GO:0005515(protein binding);GO:0005634(nucleus);GO:0006351(transcription, DNA-templated);GO:0006355(regulation of transcription, DNA-templated);GO:0009585(red, far-red light phototransduction);GO:0009639(response to red or far red light);GO:0009751(response to salicylic acid);GO:0010018(far-red light …	ko04626(Plant-pathogen interaction)	[K]Transcription	LAF1	4	12-31	Y	108.225	0	2.113e-25	2.71811e-33	up	-	22	4	4			3		1
csa-MIR172e	XM_011654355.1	vacuolar protein sorting-associated protein 2 homolog 2	GO:0005634(nucleus);GO:0031348(negative regulation of defense response);GO:0034051(negative regulation of plant-type hypersensitive response);GO:0045595(regulation of cell differentiation)	ko04144(Endocytosis)	[S]Function unknown	LSD1	4	97-116	Y	20.2922	0	6.4856e-06	9.31841e-07	up	-	107	3	0.75			2		1
csa-MIR172e	XM_011654354.1	vacuolar protein sorting-associated protein 2 homolog 2	GO:0005634(nucleus);GO:0031348(negative regulation of defense response);GO:0034051(negative regulation of plant-type hypersensitive response);GO:0045595(regulation of cell differentiation)	ko04144(Endocytosis)	[S]Function unknown	LSD1	4	151-170	Y	20.2922	0	6.4856e-06	9.31841e-07	up	-	161	3	0.75			2		1
csa-MIR172e	XM_011654353.1	vacuolar protein sorting-associated protein 2 homolog 2	GO:0005634(nucleus);GO:0031348(negative regulation of defense response);GO:0034051(negative regulation of plant-type hypersensitive response);GO:0045595(regulation of cell differentiation)	ko04144(Endocytosis)	[S]Function unknown	LSD1	4	169-188	Y	20.2922	0	6.4856e-06	9.31841e-07	up	-	179	3	0.75			2		1
csa-MIR172e	XM_011654349.1	transcription factor MYC2	GO:0003677(DNA binding);GO:0003700(transcription factor activity, sequence-specific DNA binding);GO:0005515(protein binding);GO:0005634(nucleus);GO:0006351(transcription, DNA-templated);GO:0009269(response to desiccation);GO:0009611(response to wounding);GO:0009737(response to abscisic acid);GO:0009738(abscisic acid-activated signaling pathway);GO:0009753(response to jasmonic acid);GO:0009867(jas…	ko04075(Plant hormone signal transduction)	[K]Transcription	MYC2	4	584-603	N
csa-MIR172e	XM_011654321.1	uncharacterized LOC106401321	GO:0000795(synaptonemal complex);GO:0007131(reciprocal meiotic recombination)	ko03018(RNA degradation)	[S]Function unknown	ZYP1B	4	470-489	N
csa-MIR172e	XM_011653824.1	pathogenesis-related genes transcriptional activator PTI6-like	GO:0003700(transcription factor activity, sequence-specific DNA binding);GO:0005634(nucleus);GO:0043565(sequence-specific DNA binding);GO:0044212(transcription regulatory region DNA binding);GO:0045893(positive regulation of transcription, DNA-templated)	ko04626(Plant-pathogen interaction)	[K]Transcription	DREB2F	4	623-642	N
csa-MIR172e	XM_011653627.1	-	GO:0005096(GTPase activator activity);GO:0005622(intracellular);GO:0006886(intracellular protein transport);GO:0012505(endomembrane system);GO:0017137(Rab GTPase binding);GO:0031338(regulation of vesicle fusion)	-	[S]Function unknown	Tbc1d8	4	40-59	N
csa-MIR172e	XM_011653626.1	-	GO:0005096(GTPase activator activity);GO:0005622(intracellular);GO:0006886(intracellular protein transport);GO:0012505(endomembrane system);GO:0017137(Rab GTPase binding);GO:0031338(regulation of vesicle fusion)	-	[S]Function unknown	Tbc1d8	4	39-58	N
csa-MIR172e	XM_011653435.1	-	GO:0005524(ATP binding);GO:0005634(nucleus);GO:0006351(transcription, DNA-templated);GO:0006355(regulation of transcription, DNA-templated);GO:0048366(leaf development)	-	[K]Transcription	GRF5	4	404-423	N
csa-MIR172e	XM_011653157.1	-	GO:0003700(transcription factor activity, sequence-specific DNA binding);GO:0003950(NAD+ ADP-ribosyltransferase activity);GO:0005634(nucleus);GO:0006355(regulation of transcription, DNA-templated);GO:0046872(metal ion binding)	-	[S]Function unknown	-	4	1623-1642	N
csa-MIR172e	XM_011653156.1	-	GO:0003700(transcription factor activity, sequence-specific DNA binding);GO:0003950(NAD+ ADP-ribosyltransferase activity);GO:0005634(nucleus);GO:0006355(regulation of transcription, DNA-templated);GO:0046872(metal ion binding)	-	[S]Function unknown	-	4	1662-1681	N
csa-MIR172e	XM_011653145.1	-	GO:0004693(cyclin-dependent protein serine/threonine kinase activity);GO:0005515(protein binding);GO:0005634(nucleus);GO:0006260(DNA replication);GO:0007049(cell cycle);GO:0009507(chloroplast);GO:0009658(chloroplast organization);GO:0019901(protein kinase binding);GO:0048229(gametophyte development);GO:0051276(chromosome organization);GO:0070182(DNA polymerase binding)	-	[L]Replication, recombination and repair	CDT1A	4	1482-1502	Y	40.5845	0	1.7944e-10	4.33647e-13	up	-	1492	3	1.5			2		1
csa-MIR172e	XM_011652993.1	39S ribosomal protein L33	GO:0003735(structural constituent of ribosome);GO:0005762(mitochondrial large ribosomal subunit)	ko03010(Ribosome)	[J]Translation, ribosomal structure and biogenesis	rpmG	1.5	581-600	N
csa-MIR172e	XM_011652992.1	39S ribosomal protein L33	GO:0003735(structural constituent of ribosome);GO:0005762(mitochondrial large ribosomal subunit)	ko03010(Ribosome)	[J]Translation, ribosomal structure and biogenesis	rpmG	1.5	620-639	N
csa-MIR172e	XM_011652611.1	-	GO:0000122(negative regulation of transcription from RNA polymerase II promoter);GO:0000977(RNA polymerase II regulatory region sequence-specific DNA binding);GO:0001078(transcriptional repressor activity, RNA polymerase II core promoter proximal region sequence-specific binding);GO:0005634(nucleus);GO:0006366(transcription from RNA polymerase II promoter)	-	[K]Transcription	NFXL1	3.5	370-389	Y	0	23.8552	1.0687e-06	1.1925e-07	down	-	380			1	1		4		0.999831
csa-MIR172e	XM_011652565.1	-	-	-	[S]Function unknown	-	4	1487-1506	N
csa-MIR172e	XM_011652319.1	hypothetical protein	GO:0003677(DNA binding);GO:0005634(nucleus);GO:0006352(DNA-templated transcription, initiation);GO:0016570(histone modification)	ko00565(Ether lipid metabolism)	[B]Chromatin structure and dynamics	At5g08430	3	1650-1668	N
csa-MIR172e	XM_011651922.1	-	GO:0005432(calcium:sodium antiporter activity);GO:0006812(cation transport);GO:0006813(potassium ion transport);GO:0006814(sodium ion transport);GO:0015297(antiporter activity);GO:0015491(cation:cation antiporter activity);GO:0016021(integral component of membrane);GO:0055085(transmembrane transport)	-	[P]Inorganic ion transport and metabolism	CCX2	2	235-254	N
csa-MIR172e	XM_011651921.1	-	GO:0005432(calcium:sodium antiporter activity);GO:0006812(cation transport);GO:0006813(potassium ion transport);GO:0006814(sodium ion transport);GO:0015297(antiporter activity);GO:0015491(cation:cation antiporter activity);GO:0016021(integral component of membrane);GO:0055085(transmembrane transport)	-	[P]Inorganic ion transport and metabolism	CCX2	2	484-503	N
csa-MIR172e	XM_011651391.1	-	GO:0003777(microtubule motor activity);GO:0005871(kinesin complex);GO:0007018(microtubule-based movement);GO:0016887(ATPase activity)	-	[Z]Cytoskeleton	KIN4C	4	832-852	Y	0	71.5657	2.9155e-17	4.24871e-22	down	-	843			3	3		2		1
csa-MIR172e	XM_011651044.1	RNA-binding protein Musashi homolog 1	GO:0000166(nucleotide binding);GO:0003676(nucleic acid binding);GO:0003723(RNA binding);GO:0008150(biological_process)	ko03015(mRNA surveillance pathway)	[S]Function unknown	RNP1	4	29-48	Y	27.0563	47.7105	0.017376	0.0203042	down	-0.818341	39	1	1	2	2	4	3	1	1
csa-MIR172e	XM_011651001.1	aldehyde dehydrogenase family 3 member H1-like	GO:0004722(protein serine/threonine phosphatase activity);GO:0006470(protein dephosphorylation);GO:0046872(metal ion binding)	ko00010(Glycolysis / Gluconeogenesis);ko00040(Pentose and glucuronate interconversions);ko00053(Ascorbate and aldarate metabolism);ko00620(Pyruvate metabolism);ko00071(Fatty acid degradation);ko00561(Glycerolipid metabolism);ko00280(Valine, leucine and isoleucine degradation);ko00310(Lysine degradation);ko00330(Arginine and proline metabolism);ko00340(Histidine metabolism);ko00380(Tryptophan meta…	[T]Signal transduction mechanisms	Os06g0717800	4	27-46	N
csa-MIR172e	XM_011650938.1	Glutamyl-tRNA(Gln) amidotransferase subunit A	GO:0000139(Golgi membrane);GO:0005215(transporter activity);GO:0005622(intracellular);GO:0005794(Golgi apparatus);GO:0005886(plasma membrane);GO:0006810(transport);GO:0008526(phosphatidylinositol transporter activity);GO:0009908(flower development);GO:0015031(protein transport)	ko00970(Aminoacyl-tRNA biosynthesis)	[S]Function unknown	SFH3	3.5	355-374	N
csa-MIR172e	XM_011650937.1	Glutamyl-tRNA(Gln) amidotransferase subunit A	GO:0000139(Golgi membrane);GO:0005215(transporter activity);GO:0005622(intracellular);GO:0005794(Golgi apparatus);GO:0005886(plasma membrane);GO:0006810(transport);GO:0008526(phosphatidylinositol transporter activity);GO:0009908(flower development);GO:0015031(protein transport)	ko00970(Aminoacyl-tRNA biosynthesis)	[S]Function unknown	SFH3	3.5	353-372	N
csa-MIR172e	XM_004152705.2	leucine-rich repeat extensin-like protein 3	GO:0005515(protein binding);GO:0005634(nucleus);GO:0006883(cellular sodium ion homeostasis);GO:0030007(cellular potassium ion homeostasis);GO:0043433(negative regulation of sequence-specific DNA binding transcription factor activity);GO:1901001(negative regulation of response to salt stress)	ko04144(Endocytosis)	[S]Function unknown	VQ9	2	401-419	N
csa-MIR172e	XM_004152638.2	inositol-pentakisphosphate 2-kinase-like	GO:0005524(ATP binding);GO:0005634(nucleus);GO:0016310(phosphorylation);GO:0035299(inositol pentakisphosphate 2-kinase activity)	ko00562(Inositol phosphate metabolism);ko04070(Phosphatidylinositol signaling system)	[S]Function unknown	IPK1	1.5	2095-2115	Y	0	23.8552	1.0687e-06	1.1925e-07	down	-	2106			1	1		4		0.93557
csa-MIR172e	XM_004152159.2	-	GO:0003674(molecular_function);GO:0005739(mitochondrion);GO:0008150(biological_process)	-	[S]Function unknown	At1g80150	4	2107-2126	N
csa-MIR172e	XM_004152094.2	peroxisomal membrane protein 13	GO:0005515(protein binding);GO:0005622(intracellular);GO:0005623(cell);GO:0005778(peroxisomal membrane);GO:0006635(fatty acid beta-oxidation);GO:0016558(protein import into peroxisome matrix)	ko04146(Peroxisome)	[S]Function unknown	PEX13	4	95-114	N
csa-MIR172e	XM_004151930.2	-	GO:0004693(cyclin-dependent protein serine/threonine kinase activity);GO:0005515(protein binding);GO:0005634(nucleus);GO:0006260(DNA replication);GO:0007049(cell cycle);GO:0009507(chloroplast);GO:0009658(chloroplast organization);GO:0019901(protein kinase binding);GO:0048229(gametophyte development);GO:0051276(chromosome organization);GO:0070182(DNA polymerase binding)	-	[L]Replication, recombination and repair	CDT1A	4	1482-1502	Y	40.5845	0	1.7944e-10	4.33647e-13	up	-	1492	3	1.5			2		1
csa-MIR172e	XM_004151389.2	-	GO:0005215(transporter activity);GO:0005886(plasma membrane);GO:0006857(oligopeptide transport);GO:0016020(membrane);GO:0016021(integral component of membrane);GO:0080054(low-affinity nitrate transmembrane transporter activity);GO:0080055(low-affinity nitrate transport)	-	[E]Amino acid transport and metabolism	NPF1.2	4	1334-1352	N
csa-MIR172e	XM_004150736.2	NADP-dependent malic enzyme-like	GO:0004470(malic enzyme activity);GO:0004471(malate dehydrogenase (decarboxylating) (NAD+) activity);GO:0004473(malate dehydrogenase (decarboxylating) (NADP+) activity);GO:0006108(malate metabolic process);GO:0006633(fatty acid biosynthetic process);GO:0008270(zinc ion binding);GO:0008948(oxaloacetate decarboxylase activity);GO:0009507(chloroplast);GO:0016652(oxidoreductase activity, acting on NA…	ko01200(Carbon metabolism);ko00620(Pyruvate metabolism);ko00710(Carbon fixation in photosynthetic organisms)	[C]Energy production and conversion	NADP-ME4	3.5	32-51	N
csa-MIR172e	XM_004150424.2	putative ABC transporter C family member 15	GO:0000325(plant-type vacuole);GO:0005524(ATP binding);GO:0005773(vacuole);GO:0005774(vacuolar membrane);GO:0005886(plasma membrane);GO:0008559(xenobiotic-transporting ATPase activity);GO:0009506(plasmodesma);GO:0010290(chlorophyll catabolite transmembrane transporter activity);GO:0015431(glutathione S-conjugate-exporting ATPase activity);GO:0016021(integral component of membrane);GO:0042626(ATPa…	ko02010(ABC transporters)	[V]Defense mechanisms	ABCC3	4	2787-2806	N
csa-MIR172e	XM_004150345.2	DNAJ heat shock N-terminal domain-containing protein	GO:0005634(nucleus);GO:0006457(protein folding)	ko04141(Protein processing in endoplasmic reticulum)	[O]Posttranslational modification, protein turnover, chaperones	Dnajc5b	3.5	235-253	Y	0	71.5657	2.9155e-17	4.24871e-22	down	-	244			3	3		2		1
csa-MIR172e	XM_004150165.2	receptor Serine/Threonine kinase	GO:0004674(protein serine/threonine kinase activity);GO:0005524(ATP binding);GO:0006468(protein phosphorylation);GO:0007169(transmembrane receptor protein tyrosine kinase signaling pathway);GO:0009507(chloroplast);GO:0012505(endomembrane system);GO:0016021(integral component of membrane);GO:0048765(root hair cell differentiation);GO:0090406(pollen tube)	ko04626(Plant-pathogen interaction)	[T]Signal transduction mechanisms	MDIS2	4	383-402	N
csa-MIR172e	XM_004149964.2	acyl-protein thioesterase 2	GO:0002084(protein depalmitoylation);GO:0005737(cytoplasm);GO:0008474(palmitoyl-(protein) hydrolase activity);GO:0052689(carboxylic ester hydrolase activity)	ko00564(Glycerophospholipid metabolism)	[S]Function unknown	FGRRES_06404_M	4	166-185	N
csa-MIR172e	XM_004149619.2	cullin-4	GO:0031625(ubiquitin protein ligase binding);GO:0042787(protein ubiquitination involved in ubiquitin-dependent protein catabolic process);GO:0061630(ubiquitin protein ligase activity);GO:0080008(Cul4-RING E3 ubiquitin ligase complex)	ko04120(Ubiquitin mediated proteolysis);ko03420(Nucleotide excision repair)	[O]Posttranslational modification, protein turnover, chaperones	CUL4	4	1394-1413	N
csa-MIR172e	XM_004149354.2	-	GO:0003677(DNA binding);GO:0003700(transcription factor activity, sequence-specific DNA binding);GO:0005634(nucleus);GO:0005737(cytoplasm);GO:0006351(transcription, DNA-templated);GO:0006355(regulation of transcription, DNA-templated);GO:0043565(sequence-specific DNA binding);GO:0046686(response to cadmium ion)	-	[K]Transcription	HSFB3	4	694-713	N
csa-MIR172e	XM_004148931.2	hypothetical protein	GO:0005634(nucleus);GO:0016021(integral component of membrane);GO:0016740(transferase activity);GO:0016757(transferase activity, transferring glycosyl groups)	ko00561(Glycerolipid metabolism)	[S]Function unknown	-	4	1219-1237	N
csa-MIR172e	XM_004148646.2	26S proteasome ATP-dependent regulatory subunit	GO:0004176(ATP-dependent peptidase activity);GO:0005739(mitochondrion);GO:0006508(proteolysis);GO:0008237(metallopeptidase activity);GO:0009535(chloroplast thylakoid membrane);GO:0009941(chloroplast envelope);GO:0010027(thylakoid membrane organization);GO:0010205(photoinhibition);GO:0010206(photosystem II repair);GO:0010304(PSII associated light-harvesting complex II catabolic process)	ko03050(Proteasome)	[O]Posttranslational modification, protein turnover, chaperones	FTSH6	3	1340-1358	N
csa-MIR172e	XM_004148540.2	-	GO:0005524(ATP binding);GO:0005634(nucleus);GO:0006351(transcription, DNA-templated);GO:0006355(regulation of transcription, DNA-templated);GO:0048366(leaf development)	-	[K]Transcription	GRF5	4	407-426	N
csa-MIR172e	XM_004148456.2	-	GO:0003723(RNA binding);GO:0003964(RNA-directed DNA polymerase activity);GO:0005739(mitochondrion);GO:0006278(RNA-dependent DNA biosynthetic process);GO:0006397(mRNA processing);GO:0008380(RNA splicing);GO:0009507(chloroplast)	-	[S]Function unknown	YMF11	4	1376-1396	Y	54.1126	0	1.776e-13	5.21421e-17	up	-	1386	2	2			2		1
csa-MIR172e	XM_004148442.2	vacuolar protein sorting-associated protein 2 homolog 2	GO:0005634(nucleus);GO:0031348(negative regulation of defense response);GO:0034051(negative regulation of plant-type hypersensitive response);GO:0045595(regulation of cell differentiation)	ko04144(Endocytosis)	[S]Function unknown	LSD1	4	214-233	Y	20.2922	0	6.4856e-06	9.31841e-07	up	-	224	3	0.75			2		1
csa-MIR172e	XM_004147956.2	-	GO:0005886(plasma membrane);GO:0008270(zinc ion binding);GO:0016021(integral component of membrane);GO:0019706(protein-cysteine S-palmitoyltransferase activity)	-	[S]Function unknown	PAT07	4	1781-1800	N
csa-MIR172e	XM_004147870.2	-	GO:0008420(CTD phosphatase activity);GO:0016591(DNA-directed RNA polymerase II, holoenzyme);GO:0070940(dephosphorylation of RNA polymerase II C-terminal domain)	-	[K]Transcription	CPL2	4	41-60	N
csa-MIR172e	XM_004147734.2	hypothetical protein	GO:0005768(endosome);GO:0005774(vacuolar membrane);GO:0005802(trans-Golgi network);GO:0008757(S-adenosylmethionine-dependent methyltransferase activity);GO:0032259(methylation)	ko04144(Endocytosis)	[C]Energy production and conversion	At1g19430	4	281-300	Y	162.338	47.7105	2.2637e-15	7.18225e-16	up	1.76662	291	6	6	2	2	2	2	1	1
csa-MIR172e	XM_004147410.2	N-acetylglucosaminyltransferase	GO:0000139(Golgi membrane);GO:0005794(Golgi apparatus);GO:0008375(acetylglucosaminyltransferase activity);GO:0015020(glucuronosyltransferase activity);GO:0016020(membrane);GO:0016021(integral component of membrane);GO:0016051(carbohydrate biosynthetic process);GO:0016757(transferase activity, transferring glycosyl groups)	ko00601(Glycosphingolipid biosynthesis - lacto and neolacto series)	[S]Function unknown	GLCAT14B	4	59-78	N
csa-MIR172e	XM_004147284.2	beta-galactosidase 12	GO:0004565(beta-galactosidase activity);GO:0005618(cell wall);GO:0005773(vacuole)	ko00052(Galactose metabolism);ko00600(Sphingolipid metabolism);ko00531(Glycosaminoglycan degradation);ko00604(Glycosphingolipid biosynthesis - ganglio series);ko00511(Other glycan degradation)	[G]Carbohydrate transport and metabolism	Os01g0875500	3.5	2368-2388	Y	378.788	71.5657	1.1809e-47	1.053e-51	up	2.40405	2378	14	14	3	3	2	2	0.999999	1
csa-MIR172e	XM_004146428.2	uncharacterized LOC102704525	GO:0005515(protein binding);GO:0005634(nucleus);GO:0008150(biological_process)	ko00511(Other glycan degradation)	[S]Function unknown	LBD15	4	225-244	N
csa-MIR172e	XM_004146357.2	-	GO:0005886(plasma membrane);GO:0016021(integral component of membrane)	-	[S]Function unknown	MCH1	3.5	1418-1437	N
csa-MIR172e	XM_004146352.2	pentatricopeptide repeat-containing protein At2g04860	GO:0003674(molecular_function);GO:0005739(mitochondrion);GO:0008150(biological_process);GO:0008270(zinc ion binding)	ko00500(Starch and sucrose metabolism)	[S]Function unknown	PCMP-H79	3.5	2482-2501	N
csa-MIR172e	XM_004146055.2	-	GO:0003700(transcription factor activity, sequence-specific DNA binding);GO:0005634(nucleus);GO:0006351(transcription, DNA-templated);GO:0043565(sequence-specific DNA binding);GO:0045893(positive regulation of transcription, DNA-templated)	-	[K]Transcription	BZIP16	4	70-89	N
csa-MIR172e	XM_004145850.2	-	GO:0009507(chloroplast);GO:0016021(integral component of membrane)	-	[U]Intracellular trafficking, secretion, and vesicular transport	yjcL	2.5	1485-1503	Y	54.1126	23.8552	0.0005884	0.000630698	up	1.18166	1494	4	2	2	1	2	2	0.977065	0.988335
csa-MIR172e	XM_004145774.2	-	GO:0004842(ubiquitin-protein transferase activity);GO:0005737(cytoplasm);GO:0009966(regulation of signal transduction)	-	[S]Function unknown	-	2.5	1155-1175	N
csa-MIR172e	XM_004145512.2	3beta-hydroxysteroid-dehydrogenase/decarboxylase isoform 2	GO:0003854(3-beta-hydroxy-delta5-steroid dehydrogenase activity);GO:0005783(endoplasmic reticulum);GO:0006694(steroid biosynthetic process);GO:0016021(integral component of membrane);GO:0055114(oxidation-reduction process)	ko00100(Steroid biosynthesis)	[M]Cell wall/membrane/envelope biogenesis	sdr42e1	3.5	1260-1278	N
csa-MIR172e	XM_004145178.2	serine/threonine-protein kinase SAPK10-like	GO:0004674(protein serine/threonine kinase activity);GO:0005634(nucleus);GO:0005737(cytoplasm);GO:0006468(protein phosphorylation);GO:0035556(intracellular signal transduction)	ko04075(Plant hormone signal transduction)	[T]Signal transduction mechanisms	CIPK23	4	585-604	N
csa-MIR172e	XM_004144696.2	-	GO:0003677(DNA binding);GO:0003700(transcription factor activity, sequence-specific DNA binding);GO:0005634(nucleus);GO:0006351(transcription, DNA-templated);GO:0006355(regulation of transcription, DNA-templated);GO:0046983(protein dimerization activity)	-	[K]Transcription	BHLH149	4	22-41	N
csa-MIR172e	XM_004144516.2	cellulose synthase-like protein D5	GO:0000139(Golgi membrane);GO:0000271(polysaccharide biosynthetic process);GO:0005794(Golgi apparatus);GO:0009832(plant-type cell wall biogenesis);GO:0009846(pollen germination);GO:0016021(integral component of membrane);GO:0016757(transferase activity, transferring glycosyl groups);GO:0016759(cellulose synthase activity);GO:0016760(cellulose synthase (UDP-forming) activity);GO:0030244(cellulose …	ko00500(Starch and sucrose metabolism);ko00520(Amino sugar and nucleotide sugar metabolism)	[M]Cell wall/membrane/envelope biogenesis	CSLD4	4	3659-3678	N
csa-MIR172e	XM_004144466.2	transcription factor RF2b-like	GO:0003677(DNA binding);GO:0003700(transcription factor activity, sequence-specific DNA binding);GO:0005515(protein binding);GO:0005634(nucleus);GO:0006351(transcription, DNA-templated);GO:0009555(pollen development);GO:0043565(sequence-specific DNA binding);GO:0045893(positive regulation of transcription, DNA-templated)	ko04141(Protein processing in endoplasmic reticulum)	[K]Transcription	BZIP34	4	1191-1209	Y	27.0563	0	1.9131e-07	7.22118e-09	up	-	1200	1	1			4		1
csa-MIR172e	XM_004144117.2	peptidyl-prolyl cis-trans isomerase E	GO:0000166(nucleotide binding);GO:0003676(nucleic acid binding);GO:0003755(peptidyl-prolyl cis-trans isomerase activity);GO:0005634(nucleus);GO:0006457(protein folding)	ko03040(Spliceosome)	[O]Posttranslational modification, protein turnover, chaperones	PPIE	4	485-504	Y	243.507	0	5.0818e-55	2.66041e-74	up	-	495	9	9			2		1
csa-MIR172e	XM_004143978.2	-	GO:0005524(ATP binding);GO:0005634(nucleus);GO:0006351(transcription, DNA-templated);GO:0006355(regulation of transcription, DNA-templated);GO:0048366(leaf development)	-	[K]Transcription	GRF3	4	507-526	N
csa-MIR172e	XM_004143908.2	-	GO:0005886(plasma membrane);GO:0031225(anchored component of membrane)	-	[S]Function unknown	AGP16	4	367-386	N
csa-MIR172e	XM_004143895.2	methionine gamma-lyase-like	GO:0003824(catalytic activity);GO:0005737(cytoplasm);GO:0005829(cytosol);GO:0006520(cellular amino acid metabolic process);GO:0009970(cellular response to sulfate starvation);GO:0018826(methionine gamma-lyase activity);GO:0019458(methionine catabolic process via 2-oxobutanoate);GO:0030170(pyridoxal phosphate binding);GO:0042631(cellular response to water deprivation);GO:0051289(protein homotetram…	ko00270(Cysteine and methionine metabolism);ko00450(Selenocompound metabolism)	[E]Amino acid transport and metabolism	MGL	3.5	455-474	N
csa-MIR172e	XM_004143874.2	-	GO:0003674(molecular_function);GO:0008150(biological_process)	-	[S]Function unknown	-	4	2642-2661	N
csa-MIR172e	XM_004143835.2	3beta-hydroxysteroid-dehydrogenase/decarboxylase isoform 2-like	GO:0005634(nucleus);GO:0005783(endoplasmic reticulum);GO:0005789(endoplasmic reticulum membrane);GO:0005794(Golgi apparatus);GO:0005886(plasma membrane);GO:0071458(integral component of cytoplasmic side of endoplasmic reticulum membrane);GO:0071782(endoplasmic reticulum tubular network);GO:0071786(endoplasmic reticulum tubular network organization)	ko00100(Steroid biosynthesis)	[U]Intracellular trafficking, secretion, and vesicular transport	RTNLB2	4	3-22	N
csa-MIR172e	XM_004143543.2	U4/U6 small nuclear ribonucleoprotein Prp3	GO:0000398(mRNA splicing, via spliceosome);GO:0046540(U4/U6 x U5 tri-snRNP complex)	ko03040(Spliceosome)	[A]RNA processing and modification	PRPF3	3	70-89	N
csa-MIR172e	XM_004143500.2	-	-	-	[S]Function unknown	At4g38062	4	2214-2234	Y	0	119.276	1.0463e-27	3.03572e-36	down	-	2225			5	5		2		1
csa-MIR172e	XM_004143081.2	-	GO:0003674(molecular_function);GO:0008150(biological_process);GO:0009507(chloroplast);GO:0009535(chloroplast thylakoid membrane);GO:0016021(integral component of membrane)	-	[S]Function unknown	-	4	81-100	N
csa-MIR172e	XM_004142991.2	-	GO:0003682(chromatin binding);GO:0003700(transcription factor activity, sequence-specific DNA binding);GO:0003713(transcription coactivator activity);GO:0004402(histone acetyltransferase activity);GO:0005634(nucleus);GO:0006338(chromatin remodeling);GO:0006357(regulation of transcription from RNA polymerase II promoter);GO:0035066(positive regulation of histone acetylation)	-	[K]Transcription	-	4	18-37	Y	0	23.8552	1.0687e-06	1.1925e-07	down	-	28			1	1		4		1
csa-MIR172e	XM_004142838.2	casein kinase II subunit alpha-like	GO:0009648(photoperiodism);GO:0010229(inflorescence development)	ko03008(Ribosome biogenesis in eukaryotes);ko04712(Circadian rhythm - plant)	[T]Signal transduction mechanisms	HD6	4	456-475	N
csa-MIR172e	XM_004142667.2	dnaJ protein P58IPK homolog	GO:0006457(protein folding);GO:0009507(chloroplast)	ko04141(Protein processing in endoplasmic reticulum)	[O]Posttranslational modification, protein turnover, chaperones	DNAJC7	4	4347-4366	Y	0	71.5657	2.9155e-17	4.24871e-22	down	-	4357			3	3		2		1
csa-MIR172e	XM_004142407.2	-	GO:0008234(cysteine-type peptidase activity);GO:0009507(chloroplast)	-	[O]Posttranslational modification, protein turnover, chaperones	At3g57810	4	43-62	N
csa-MIR172e	XM_004142126.2	-	GO:0004843(thiol-dependent ubiquitin-specific protease activity);GO:0005634(nucleus);GO:0005829(cytosol);GO:0006511(ubiquitin-dependent protein catabolic process);GO:0009506(plasmodesma);GO:0016579(protein deubiquitination);GO:0036459(thiol-dependent ubiquitinyl hydrolase activity)	-	[O]Posttranslational modification, protein turnover, chaperones	UBP13	4	3454-3474	Y	27.0563	0	1.9131e-07	7.22118e-09	up	-	3465	1	1			4		1
csa-MIR172e	XM_004141929.2	Heterogeneous nuclear ribonucleoprotein A1	GO:0000166(nucleotide binding);GO:0003676(nucleic acid binding);GO:0003723(RNA binding);GO:0005634(nucleus);GO:0006397(mRNA processing)	ko03040(Spliceosome)	[S]Function unknown	RBM39	4	581-600	Y	6.76408	77.5295	1.3919e-14	2.80465e-16	down	-3.51878	591	1	0.25	13	3.25	4	2	1	1
csa-MIR172e	XM_004141829.2	casein kinase II subunit alpha	GO:0009648(photoperiodism);GO:0010229(inflorescence development)	ko03008(Ribosome biogenesis in eukaryotes);ko04712(Circadian rhythm - plant)	[T]Signal transduction mechanisms	HD6	4	596-615	N
csa-MIR172e	XM_004141773.2	DNA repair protein RAD51 homolog 1-like	GO:0004439(phosphatidylinositol-4,5-bisphosphate 5-phosphatase activity);GO:0005634(nucleus);GO:0005774(vacuolar membrane);GO:0007033(vacuole organization);GO:0036092(phosphatidylinositol-3-phosphate biosynthetic process);GO:0042578(phosphoric ester hydrolase activity)	ko03440(Homologous recombination)	[T]Signal transduction mechanisms	SAC2	4	864-884	N
csa-MIR172e	XM_004141710.2	-	GO:0006810(transport);GO:0009055(electron carrier activity);GO:0009507(chloroplast);GO:0009535(chloroplast thylakoid membrane);GO:0009773(photosynthetic electron transport in photosystem I);GO:0010598(NAD(P)H dehydrogenase complex (plastoquinone));GO:0046872(metal ion binding);GO:0051537(2 iron, 2 sulfur cluster binding)	-	[C]Energy production and conversion	PNSB3	3	551-570	N
csa-MIR172e	XM_004141625.2	-	GO:0005737(cytoplasm);GO:0008150(biological_process)	-	[S]Function unknown	Rwdd1	3	29-48	N
csa-MIR172e	XM_004141596.2	geranylgeranyl diphosphate reductase	GO:0005576(extracellular region);GO:0016042(lipid catabolic process);GO:0016788(hydrolase activity, acting on ester bonds);GO:0052689(carboxylic ester hydrolase activity)	ko00860(Porphyrin and chlorophyll metabolism);ko00900(Terpenoid backbone biosynthesis)	[S]Function unknown	At1g71691	4	1185-1203	N
csa-MIR172e	XM_004141418.2	-	GO:0003674(molecular_function);GO:0005634(nucleus);GO:0008150(biological_process);GO:0009506(plasmodesma)	-	[S]Function unknown	-	4	109-128	Y	0	23.8552	1.0687e-06	1.1925e-07	down	-	119			2	1		2		1
csa-MIR172e	XM_004140944.2	pentatricopeptide repeat-containing protein At4g25270	GO:0005739(mitochondrion);GO:0008270(zinc ion binding);GO:0009451(RNA modification)	ko00240(Pyrimidine metabolism)	[S]Function unknown	PCMP-H16	4	199-218	N
csa-MIR172e	XM_004140609.2	-	GO:0003674(molecular_function);GO:0005886(plasma membrane);GO:0008150(biological_process);GO:0016021(integral component of membrane)	-	[S]Function unknown	At3g47200	4	265-284	N
csa-MIR172e	XM_004140505.2	26S proteasome non-ATPase regulatory subunit 12 homolog B-like	GO:0005515(protein binding);GO:0005886(plasma membrane);GO:0016021(integral component of membrane);GO:0034051(negative regulation of plant-type hypersensitive response)	ko03050(Proteasome)	[S]Function unknown	-	4	62-81	Y	54.1126	0	1.776e-13	5.21421e-17	up	-	72	2	2			2		1
csa-MIR172e	XM_004140493.2	-	GO:0005829(cytosol);GO:0006521(regulation of cellular amino acid metabolic process);GO:0008152(metabolic process);GO:0009507(chloroplast);GO:0009735(response to cytokinin);GO:0016597(amino acid binding)	-	[S]Function unknown	ACR4	4	104-123	N
csa-MIR172e	XM_004140159.2	ubiquitin-conjugating enzyme E2 20-like	GO:0000209(protein polyubiquitination);GO:0005634(nucleus);GO:0005737(cytoplasm);GO:0030071(regulation of mitotic metaphase/anaphase transition);GO:0031145(anaphase-promoting complex-dependent catabolic process);GO:0031625(ubiquitin protein ligase binding);GO:0061630(ubiquitin protein ligase activity)	ko04120(Ubiquitin mediated proteolysis)	[O]Posttranslational modification, protein turnover, chaperones	UBC20	4	752-771	Y	162.338	95.421	2.8313e-05	2.69205e-05	up	0.766622	762	6	6	4	4	2	2	1	1
csa-MIR172e	XM_004140106.2	-	GO:0003674(molecular_function);GO:0005634(nucleus);GO:0008150(biological_process)	-	[S]Function unknown	-	4	368-387	Y	0	23.8552	1.0687e-06	1.1925e-07	down	-	378			1	1		4		1
csa-MIR172e	XM_004140021.2	-	GO:0003674(molecular_function);GO:0005739(mitochondrion);GO:0008150(biological_process)	-	[S]Function unknown	At4g26680	3.5	1463-1482	N
csa-MIR172e	XM_004139979.2	-	GO:0003700(transcription factor activity, sequence-specific DNA binding);GO:0005634(nucleus)	-	[K]Transcription	RF2b	4	58-77	N
csa-MIR172e	XM_004139866.2	-	GO:0003674(molecular_function);GO:0005739(mitochondrion);GO:0008150(biological_process)	-	[S]Function unknown	-	4	66-84	Y	189.394	23.8552	7.1737e-30	2.70682e-33	up	2.98901	75	7	7	1	1	2	4	1	1
csa-MIR172e	XM_004139497.2	ubiquitin-like modifier-activating enzyme ATG7	GO:0005094(Rho GDP-dissociation inhibitor activity);GO:0005096(GTPase activator activity);GO:0005515(protein binding);GO:0005737(cytoplasm);GO:0009932(cell tip growth);GO:0010053(root epidermal cell differentiation)	ko04120(Ubiquitin mediated proteolysis)	[O]Posttranslational modification, protein turnover, chaperones	GDI1	3.5	216-236	N
csa-MIR172e	XM_004139201.2	-	GO:0003713(transcription coactivator activity);GO:0005515(protein binding);GO:0005634(nucleus);GO:0006351(transcription, DNA-templated);GO:0006355(regulation of transcription, DNA-templated);GO:0008283(cell proliferation);GO:0009955(adaxial/abaxial pattern specification);GO:0048366(leaf development)	-	[K]Transcription	GIF1	4	99-118	N
csa-MIR172e	XM_004139186.2	auxin-responsive protein IAA4	GO:0003677(DNA binding);GO:0003700(transcription factor activity, sequence-specific DNA binding);GO:0005622(intracellular);GO:0005634(nucleus);GO:0006351(transcription, DNA-templated);GO:0006355(regulation of transcription, DNA-templated);GO:0006417(regulation of translation);GO:0009733(response to auxin);GO:0009734(auxin-activated signaling pathway);GO:0044212(transcription regulatory region DNA…	ko04075(Plant hormone signal transduction)	[K]Transcription	AUX22D	4	955-974	N
csa-MIR172e	XM_004139163.2	Pkinase-domain-containing protein	GO:0004672(protein kinase activity);GO:0004674(protein serine/threonine kinase activity);GO:0005515(protein binding);GO:0005524(ATP binding);GO:0005886(plasma membrane);GO:0006468(protein phosphorylation);GO:0016301(kinase activity)	ko03022(Basal transcription factors);ko03420(Nucleotide excision repair)	[T]Signal transduction mechanisms	At1g54610	4	65-84	N
csa-MIR172e	XM_004138965.2	-	GO:0003674(molecular_function);GO:0005634(nucleus);GO:0008150(biological_process)	-	[S]Function unknown	-	4	3339-3358	Y	81.1689	0	1.8837e-19	3.7648e-25	up	-	3349	3	3			2		1
csa-MIR172e	XM_004138785.2	-	GO:0000462(maturation of SSU-rRNA from tricistronic rRNA transcript (SSU-rRNA, 5.8S rRNA, LSU-rRNA));GO:0005730(nucleolus);GO:0030686(90S preribosome);GO:0032040(small-subunit processome)	-	[S]Function unknown	utp7	3.5	1590-1609	Y	27.0563	71.5657	7.805e-06	6.90945e-06	down	-1.4033	1600	1	1	3	3	4	2	0.999572	1
csa-MIR172e	XM_004138547.2	receptor serine-threonine protein kinase	GO:0004674(protein serine/threonine kinase activity);GO:0005524(ATP binding);GO:0005886(plasma membrane);GO:0016021(integral component of membrane);GO:0016301(kinase activity);GO:0046777(protein autophosphorylation)	ko04626(Plant-pathogen interaction)	[T]Signal transduction mechanisms	At5g18500	4	147-166	N
csa-MIR172e	XM_004138416.2	serine/threonine protein phosphatase 2A 57 kDa regulatory subunit B' theta isoform-like	GO:0000159(protein phosphatase type 2A complex);GO:0005634(nucleus);GO:0005777(peroxisome);GO:0007165(signal transduction);GO:0008601(protein phosphatase type 2A regulator activity)	ko03015(mRNA surveillance pathway)	[T]Signal transduction mechanisms	B'ETA	4	457-477	N
csa-MIR172e	XM_004138410.2	fumarylacetoacetase-like	GO:0005515(protein binding);GO:0005516(calmodulin binding);GO:0005634(nucleus);GO:0006914(autophagy);GO:0006915(apoptotic process);GO:0009408(response to heat);GO:0009409(response to cold);GO:0009506(plasmodesma);GO:0009644(response to high light intensity);GO:0009817(defense response to fungus, incompatible interaction);GO:0010228(vegetative to reproductive phase transition of meristem);GO:00105…	ko00350(Tyrosine metabolism)	[S]Function unknown	BAG6	1.5	1760-1779	Y	27.0563	0	1.9131e-07	7.22118e-09	up	-	1770	1	1			4		0.913632
csa-MIR172e	XM_004138268.1	-	GO:0005515(protein binding);GO:0005524(ATP binding);GO:0005634(nucleus);GO:0005737(cytoplasm);GO:0005829(cytosol);GO:0009408(response to heat);GO:0009570(chloroplast stroma);GO:0009644(response to high light intensity);GO:0009941(chloroplast envelope);GO:0016887(ATPase activity);GO:0019538(protein metabolic process);GO:0042542(response to hydrogen peroxide);GO:0043335(protein unfolding);GO:004572…	-	[O]Posttranslational modification, protein turnover, chaperones	CLPB1	4	813-832	N
csa-MIR172e	XM_004138166.2	-	GO:0005634(nucleus);GO:0008150(biological_process)	-	[S]Function unknown	-	4	1005-1024	N
csa-MIR172e	XM_004138048.2	-	GO:0000381(regulation of alternative mRNA splicing, via spliceosome);GO:0005634(nucleus);GO:0080009(mRNA methylation)	-	[S]Function unknown	FIP37	4	765-784	Y	0	95.421	1.7198e-22	5.07692e-29	down	-	775			4	4		2		1
csa-MIR172e	XM_004138043.2	-	-	-	[S]Function unknown	-	4	162-181	N
csa-MIR172e	XM_004137636.2	-	GO:0005622(intracellular);GO:0005634(nucleus);GO:0005795(Golgi stack);GO:0005886(plasma membrane);GO:0006886(intracellular protein transport);GO:0006891(intra-Golgi vesicle-mediated transport);GO:0008565(protein transporter activity)	-	[S]Function unknown	Hgs	3.5	1256-1276	N
csa-MIR172e	XM_004137113.2	-	GO:0003674(molecular_function);GO:0005615(extracellular space);GO:0005618(cell wall);GO:0005794(Golgi apparatus);GO:0005829(cytosol);GO:0008150(biological_process);GO:0009505(plant-type cell wall);GO:0009506(plasmodesma);GO:0009507(chloroplast);GO:0048046(apoplast)	-	[S]Function unknown	EXL2	4	1212-1230	Y	54.1126	0	1.776e-13	5.21421e-17	up	-	1221	2	2			3		1
csa-MIR172e	XM_004137108.2	uncharacterized LOC100839967	GO:0004871(signal transducer activity);GO:0005515(protein binding);GO:0005634(nucleus);GO:0005886(plasma membrane);GO:0007165(signal transduction);GO:0009416(response to light stimulus);GO:0009638(phototropism);GO:0009785(blue light signaling pathway);GO:0016567(protein ubiquitination)	ko00902(Monoterpenoid biosynthesis)	[S]Function unknown	RPT3	4	33-51	N
csa-MIR172e	XM_004137061.2	abscisate beta-glucosyltransferase-like	GO:0009813(flavonoid biosynthetic process);GO:0043231(intracellular membrane-bounded organelle);GO:0052696(flavonoid glucuronidation);GO:0080043(quercetin 3-O-glucosyltransferase activity);GO:0080044(quercetin 7-O-glucosyltransferase activity)	ko00906(Carotenoid biosynthesis)	[S]Function unknown	TOGT1	4	1251-1271	N
csa-MIR172e	XM_004136947.2	serine/threonine-protein kinase SRK2E	GO:0004674(protein serine/threonine kinase activity);GO:0005634(nucleus);GO:0005737(cytoplasm);GO:0006468(protein phosphorylation);GO:0035556(intracellular signal transduction)	ko04075(Plant hormone signal transduction)	[T]Signal transduction mechanisms	SRK2E	4	131-150	N
csa-MIR172e	XM_004136680.2	putative DNA glycosylase At3g47830	GO:0003676(nucleic acid binding);GO:0003700(transcription factor activity, sequence-specific DNA binding);GO:0005634(nucleus);GO:0006351(transcription, DNA-templated);GO:0006355(regulation of transcription, DNA-templated);GO:0007275(multicellular organism development);GO:0008270(zinc ion binding);GO:0010026(trichome differentiation);GO:0044212(transcription regulatory region DNA binding);GO:00468…	ko03410(Base excision repair)	[S]Function unknown	ZFP8	4	1206-1225	N
csa-MIR172e	XM_004136601.2	-	GO:0005634(nucleus);GO:0009055(electron carrier activity);GO:0015035(protein disulfide oxidoreductase activity);GO:0045454(cell redox homeostasis)	-	[O]Posttranslational modification, protein turnover, chaperones	At5g39865	4	198-217	N
csa-MIR172e	XM_004136524.2	omega-6 fatty acid desaturase	GO:0005634(nucleus);GO:0005783(endoplasmic reticulum);GO:0005789(endoplasmic reticulum membrane);GO:0006636(unsaturated fatty acid biosynthetic process);GO:0016021(integral component of membrane);GO:0016717(oxidoreductase activity, acting on paired donors, with oxidation of a pair of donors resulting in the reduction of molecular oxygen to two molecules of water);GO:0045485(omega-6 fatty acid des…	ko01212(Fatty acid metabolism);ko01040(Biosynthesis of unsaturated fatty acids)	[I]Lipid transport and metabolism	FAD2	4	124-143	Y	54.1126	71.5657	0.12262	0.129606	down	-0.403303	134	2	2	3	3	3	3	1	1
csa-MIR172e	XM_004136072.2	-	GO:0005634(nucleus);GO:0005829(cytosol);GO:0009691(cytokinin biosynthetic process);GO:0016799(hydrolase activity, hydrolyzing N-glycosyl compounds)	-	[S]Function unknown	LOG1	4	135-153	N
csa-MIR172e	XM_004135365.2	-	GO:0003674(molecular_function);GO:0005634(nucleus);GO:0008150(biological_process)	-	[S]Function unknown	MIZ1	4	2-20	N
csa-MIR172e	XM_004135249.2	signal recognition particle subunit SRP72-like	GO:0005047(signal recognition particle binding);GO:0005786(signal recognition particle, endoplasmic reticulum targeting)	ko03060(Protein export)	[U]Intracellular trafficking, secretion, and vesicular transport	SRP72	4	1760-1779	Y	81.1689	0	1.8837e-19	3.7648e-25	up	-	1770	3	3			2		1
csa-MIR172e	XM_004135193.2	RNA-binding protein 25	GO:0000166(nucleotide binding);GO:0003676(nucleic acid binding);GO:0005886(plasma membrane);GO:0006397(mRNA processing)	ko03040(Spliceosome)	[S]Function unknown	RBM25	4	1950-1969	Y	18.0375	19.8794	0.77029	0.871418	down	-0.140269	1960	4	0.666667	5	0.833333	2	2	1	1
csa-MIR172e	XM_004135171.2	probable galacturonosyltransferase 3	GO:0000271(polysaccharide biosynthetic process);GO:0005794(Golgi apparatus);GO:0016757(transferase activity, transferring glycosyl groups)	ko00500(Starch and sucrose metabolism);ko00520(Amino sugar and nucleotide sugar metabolism)	[M]Cell wall/membrane/envelope biogenesis	GATL8	4	5-23	N
csa-MIR172e	XM_004134797.2	ABC transporter B family member 13-like	GO:0003723(RNA binding);GO:0009507(chloroplast);GO:0010150(leaf senescence)	ko02010(ABC transporters)	[J]Translation, ribosomal structure and biogenesis ;[O]Posttranslational modification, protein turnover, chaperones	LARP1B	2	11-30	N
csa-MIR172e	XM_004134726.2	-	GO:0004190(aspartic-type endopeptidase activity);GO:0006508(proteolysis);GO:0030163(protein catabolic process)	-	[O]Posttranslational modification, protein turnover, chaperones	-	4	1713-1732	N
csa-MIR172e	XM_004134530.2	-	GO:0004721(phosphoprotein phosphatase activity)	-	[K]Transcription	ctdspl2	4	30-49	N
csa-MIR172e	XM_004134514.2	F20N2.19	GO:0005634(nucleus);GO:0016301(kinase activity);GO:0016310(phosphorylation)	ko00240(Pyrimidine metabolism)	[S]Function unknown	GIP1	4	51-70	Y	40.5845	0	1.7944e-10	4.33647e-13	up	-	61	3	1.5			2		1
csa-MIR172e	XM_004134353.2	-	GO:0003674(molecular_function);GO:0005739(mitochondrion);GO:0008150(biological_process)	-	[S]Function unknown	-	4	3284-3303	N
csa-MIR172e	XM_004134324.2	-	-	-	[S]Function unknown	-	4	1486-1505	N
csa-MIR172e	XM_004133778.2	uncharacterized LOC100854210	GO:0004842(ubiquitin-protein transferase activity);GO:0005634(nucleus);GO:0010114(response to red light);GO:0031463(Cul3-RING ubiquitin ligase complex)	ko00790(Folate biosynthesis);ko04122(Sulfur relay system)	[S]Function unknown	POB1	4	267-285	Y	27.0563	0	1.9131e-07	7.22118e-09	up	-	276	1	1			4		1
csa-MIR172e	XM_004133745.2	-	GO:0005886(plasma membrane);GO:0016021(integral component of membrane)	-	[S]Function unknown	At1g16860	4	52-71	N
csa-MIR172d	XM_011661974.1	Calcium-dependent protein kinase 29	GO:0004683(calmodulin-dependent protein kinase activity);GO:0005516(calmodulin binding);GO:0005634(nucleus);GO:0005737(cytoplasm);GO:0005886(plasma membrane);GO:0009738(abscisic acid-activated signaling pathway);GO:0009931(calcium-dependent protein serine/threonine kinase activity);GO:0018105(peptidyl-serine phosphorylation);GO:0035556(intracellular signal transduction);GO:0046777(protein autopho…	ko04626(Plant-pathogen interaction)	[T]Signal transduction mechanisms	PPCK1	4	27-46	N
csa-MIR172d	XM_011661911.1	-	GO:0005829(cytosol);GO:0009903(chloroplast avoidance movement);GO:0009904(chloroplast accumulation movement)	-	[S]Function unknown	-	4	1145-1163	N
csa-MIR172d	XM_011661343.1	3-epi-6-deoxocathasterone 23-monooxygenase-like	GO:0007275(multicellular organism development);GO:0010268(brassinosteroid homeostasis);GO:0016125(sterol metabolic process);GO:0016132(brassinosteroid biosynthetic process);GO:0016709(oxidoreductase activity, acting on paired donors, with incorporation or reduction of molecular oxygen, NAD(P)H as one donor, and incorporation of one atom of oxygen)	ko00905(Brassinosteroid biosynthesis)	[Q]Secondary metabolites biosynthesis, transport and catabolism	CYP90D1	4	59-78	N
csa-MIR172d	XM_011661305.1	DNA repair protein RAD51 homolog 1-like	GO:0004439(phosphatidylinositol-4,5-bisphosphate 5-phosphatase activity);GO:0005634(nucleus);GO:0005774(vacuolar membrane);GO:0007033(vacuole organization);GO:0036092(phosphatidylinositol-3-phosphate biosynthetic process);GO:0042578(phosphoric ester hydrolase activity)	ko03440(Homologous recombination)	[T]Signal transduction mechanisms	SAC2	4	721-741	N
csa-MIR172d	XM_011661144.1	-	GO:0005634(nucleus);GO:0005829(cytosol);GO:0009691(cytokinin biosynthetic process);GO:0016799(hydrolase activity, hydrolyzing N-glycosyl compounds)	-	[S]Function unknown	LOG1	4	137-155	N
csa-MIR172d	XM_011661142.1	-	GO:0005634(nucleus);GO:0005829(cytosol);GO:0009691(cytokinin biosynthetic process);GO:0016799(hydrolase activity, hydrolyzing N-glycosyl compounds)	-	[S]Function unknown	LOG1	4	137-155	N
csa-MIR172d	XM_011661044.1	-	GO:0005634(nucleus);GO:0008150(biological_process);GO:0008270(zinc ion binding);GO:0009506(plasmodesma)	-	[S]Function unknown	-	4	119-137	N
csa-MIR172d	XM_011660993.1	-	GO:0003674(molecular_function);GO:0005634(nucleus);GO:0008150(biological_process)	-	[S]Function unknown	-	4	1005-1024	N
csa-MIR172d	XM_011660992.1	-	GO:0003674(molecular_function);GO:0005634(nucleus);GO:0008150(biological_process)	-	[S]Function unknown	-	4	1011-1030	N
csa-MIR172d	XM_011660879.1	serine/threonine-protein kinase At3g07070-like	GO:0004674(protein serine/threonine kinase activity);GO:0005524(ATP binding);GO:0005886(plasma membrane);GO:0006468(protein phosphorylation);GO:0016301(kinase activity);GO:0016310(phosphorylation)	ko04626(Plant-pathogen interaction)	[T]Signal transduction mechanisms	PBL26	4	326-345	N
csa-MIR172d	XM_011660680.1	-	-	-	[S]Function unknown	-	4	750-770	N
csa-MIR172d	XM_011660677.1	transcription initiation factor TFIID subunit 1	GO:0003677(DNA binding);GO:0005634(nucleus);GO:0008150(biological_process)	ko03022(Basal transcription factors)	[B]Chromatin structure and dynamics ;[K]Transcription	brd9	4	15-34	Y	27.0563	214.697	1.9322e-33	1.5512e-37	down	-2.98827	25	1	1	9	9	4	2	1	1
csa-MIR172d	XM_011660514.1	-	GO:0003676(nucleic acid binding);GO:0003723(RNA binding)	-	[S]Function unknown	HEN4	4	2254-2273	N
csa-MIR172d	XM_011660513.1	-	GO:0003676(nucleic acid binding);GO:0003723(RNA binding)	-	[S]Function unknown	HEN4	4	2396-2415	N
csa-MIR172d	XM_011660188.1	-	GO:0008150(biological_process);GO:0045735(nutrient reservoir activity)	-	[S]Function unknown	At2g18540	4	1754-1773	N
csa-MIR172d	XM_011659984.1	D-3-phosphoglycerate dehydrogenase	GO:0003677(DNA binding);GO:0003700(transcription factor activity, sequence-specific DNA binding);GO:0005515(protein binding);GO:0005634(nucleus);GO:0006351(transcription, DNA-templated);GO:0006355(regulation of transcription, DNA-templated);GO:0009559(embryo sac central cell differentiation);GO:0043078(polar nucleus);GO:0046983(protein dimerization activity)	ko01200(Carbon metabolism);ko01230(Biosynthesis of amino acids);ko00260(Glycine, serine and threonine metabolism)	[K]Transcription	AGL61	3.5	829-848	N
csa-MIR172d	XM_011659979.1	chlorophyll a-b binding protein of LHCII type 1-like	GO:0009416(response to light stimulus);GO:0009535(chloroplast thylakoid membrane);GO:0009768(photosynthesis, light harvesting in photosystem I);GO:0009941(chloroplast envelope);GO:0010287(plastoglobule);GO:0016168(chlorophyll binding);GO:0031409(pigment binding)	ko00196(Photosynthesis - antenna proteins)	[J]Translation, ribosomal structure and biogenesis	-	4	890-910	Y	81.1689	119.276	0.0074674	0.00873086	down	-0.555306	900	3	3	5	5	3	3	1	1
csa-MIR172d	XM_011659974.1	F20N2.19	GO:0005634(nucleus);GO:0016301(kinase activity);GO:0016310(phosphorylation)	ko00240(Pyrimidine metabolism)	[S]Function unknown	GIP1	4	50-69	Y	40.5845	0	1.7944e-10	4.33647e-13	up	-	60	3	1.5			2		1
csa-MIR172d	XM_011659832.1	-	GO:0004190(aspartic-type endopeptidase activity);GO:0006508(proteolysis);GO:0030163(protein catabolic process)	-	[O]Posttranslational modification, protein turnover, chaperones	-	4	1729-1748	N
csa-MIR172d	XM_011659831.1	-	GO:0004190(aspartic-type endopeptidase activity);GO:0006508(proteolysis);GO:0030163(protein catabolic process)	-	[O]Posttranslational modification, protein turnover, chaperones	-	4	1726-1745	N
csa-MIR172d	XM_011659580.1	THO complex subunit 3	GO:0005634(nucleus);GO:0005834(heterotrimeric G-protein complex);GO:0009409(response to cold);GO:0016575(histone deacetylation);GO:0080008(Cul4-RING E3 ubiquitin ligase complex)	ko03040(Spliceosome);ko03013(RNA transport)	[S]Function unknown	Tbl1xr1	2	541-560	Y	54.1126	119.276	8.0749e-07	8.59768e-07	down	-1.14027	551	2	2	5	5	3	2	0.644695	0.999354
csa-MIR172d	XM_011659481.1	Heterogeneous nuclear ribonucleoprotein A1	GO:0000166(nucleotide binding);GO:0003676(nucleic acid binding);GO:0003723(RNA binding);GO:0005634(nucleus);GO:0006397(mRNA processing)	ko03040(Spliceosome)	[S]Function unknown	RBM39	4	582-601	Y	6.76408	77.5295	1.3919e-14	2.80465e-16	down	-3.51878	592	1	0.25	13	3.25	4	2	1	1
csa-MIR172d	XM_011659480.1	Heterogeneous nuclear ribonucleoprotein A1	GO:0000166(nucleotide binding);GO:0003676(nucleic acid binding);GO:0003723(RNA binding);GO:0005634(nucleus);GO:0006397(mRNA processing)	ko03040(Spliceosome)	[S]Function unknown	RBM39	4	581-600	Y	6.76408	77.5295	1.3919e-14	2.80465e-16	down	-3.51878	591	1	0.25	13	3.25	4	2	1	1
csa-MIR172d	XM_011659479.1	Heterogeneous nuclear ribonucleoprotein A1	GO:0000166(nucleotide binding);GO:0003676(nucleic acid binding);GO:0003723(RNA binding);GO:0005634(nucleus);GO:0006397(mRNA processing)	ko03040(Spliceosome)	[S]Function unknown	RBM39	4	582-601	Y	6.76408	77.5295	1.3919e-14	2.80465e-16	down	-3.51878	592	1	0.25	13	3.25	4	2	1	1
csa-MIR172d	XM_011658744.1	-	GO:0004842(ubiquitin-protein transferase activity);GO:0005737(cytoplasm);GO:0009966(regulation of signal transduction)	-	[S]Function unknown	-	2.5	1157-1177	N
csa-MIR172d	XM_011658485.1	Poly(A) binding protein 7	GO:0000166(nucleotide binding);GO:0003723(RNA binding);GO:0005515(protein binding);GO:0005634(nucleus);GO:0006351(transcription, DNA-templated);GO:0006355(regulation of transcription, DNA-templated);GO:0045836(positive regulation of meiotic nuclear division);GO:0048507(meristem development);GO:0051321(meiotic cell cycle)	ko03013(RNA transport);ko03015(mRNA surveillance pathway);ko03018(RNA degradation)	[S]Function unknown	ML4	3	3575-3594	Y	0	23.8552	1.0687e-06	1.1925e-07	down	-	3585			3	1		2		0.999998
csa-MIR172d	XM_011658484.1	Poly(A) binding protein 7	GO:0000166(nucleotide binding);GO:0003723(RNA binding);GO:0005515(protein binding);GO:0005634(nucleus);GO:0006351(transcription, DNA-templated);GO:0006355(regulation of transcription, DNA-templated);GO:0045836(positive regulation of meiotic nuclear division);GO:0048507(meristem development);GO:0051321(meiotic cell cycle)	ko03013(RNA transport);ko03015(mRNA surveillance pathway);ko03018(RNA degradation)	[S]Function unknown	ML4	3	3280-3299	Y	0	23.8552	1.0687e-06	1.1925e-07	down	-	3290			3	1		2		0.999998
csa-MIR172d	XM_011658483.1	Poly(A) binding protein 7	GO:0000166(nucleotide binding);GO:0003723(RNA binding);GO:0005515(protein binding);GO:0005634(nucleus);GO:0006351(transcription, DNA-templated);GO:0006355(regulation of transcription, DNA-templated);GO:0045836(positive regulation of meiotic nuclear division);GO:0048507(meristem development);GO:0051321(meiotic cell cycle)	ko03013(RNA transport);ko03015(mRNA surveillance pathway);ko03018(RNA degradation)	[S]Function unknown	ML4	3	3623-3642	Y	0	23.8552	1.0687e-06	1.1925e-07	down	-	3633			3	1		2		0.999998
csa-MIR172d	XM_011658244.1	L-aminoadipate-semialdehyde dehydrogenase-phosphopantetheinyl transferase	GO:0008897(holo-[acyl-carrier-protein] synthase activity);GO:0019878(lysine biosynthetic process via aminoadipic acid)	ko00770(Pantothenate and CoA biosynthesis)	[H]Coenzyme transport and metabolism	-	4	31-51	N
csa-MIR172d	XM_011658243.1	L-aminoadipate-semialdehyde dehydrogenase-phosphopantetheinyl transferase	GO:0008897(holo-[acyl-carrier-protein] synthase activity);GO:0019878(lysine biosynthetic process via aminoadipic acid)	ko00770(Pantothenate and CoA biosynthesis)	[H]Coenzyme transport and metabolism	gsp	4	28-48	N
csa-MIR172d	XM_011658242.1	L-aminoadipate-semialdehyde dehydrogenase-phosphopantetheinyl transferase	GO:0008897(holo-[acyl-carrier-protein] synthase activity);GO:0019878(lysine biosynthetic process via aminoadipic acid)	ko00770(Pantothenate and CoA biosynthesis)	[H]Coenzyme transport and metabolism	gsp	4	28-48	N
csa-MIR172d	XM_011658182.1	-	GO:0003674(molecular_function);GO:0008150(biological_process)	-	[S]Function unknown	-	4	628-646	N
csa-MIR172d	XM_011658111.1	hypothetical protein	GO:0004674(protein serine/threonine kinase activity);GO:0005524(ATP binding);GO:0005634(nucleus);GO:0005737(cytoplasm);GO:0016301(kinase activity);GO:0046777(protein autophosphorylation)	ko04075(Plant hormone signal transduction)	[T]Signal transduction mechanisms	pom1	3	78-97	N
csa-MIR172d	XM_011657708.1	-	GO:0003674(molecular_function);GO:0005634(nucleus);GO:0008150(biological_process);GO:0009506(plasmodesma)	-	[S]Function unknown	-	4	109-128	Y	0	23.8552	1.0687e-06	1.1925e-07	down	-	119			2	1		2		1
csa-MIR172d	XM_011657500.1	phosphatidylserine synthase 2-like	GO:0008654(phospholipid biosynthetic process);GO:0016021(integral component of membrane)	ko00564(Glycerophospholipid metabolism)	[I]Lipid transport and metabolism	PSS1	2	133-153	N
csa-MIR172d	XM_011657331.1	RNA-binding protein 25	GO:0000166(nucleotide binding);GO:0003676(nucleic acid binding);GO:0005886(plasma membrane);GO:0006397(mRNA processing)	ko03040(Spliceosome)	[S]Function unknown	RBM25	4	1783-1802	Y	18.0375	19.8794	0.77029	0.871418	down	-0.140269	1793	4	0.666667	5	0.833333	2	2	1	1
csa-MIR172d	XM_011657330.1	RNA-binding protein 25	GO:0000166(nucleotide binding);GO:0003676(nucleic acid binding);GO:0005886(plasma membrane);GO:0006397(mRNA processing)	ko03040(Spliceosome)	[S]Function unknown	RBM25	4	1786-1805	Y	18.0375	19.8794	0.77029	0.871418	down	-0.140269	1796	4	0.666667	5	0.833333	2	2	1	1
csa-MIR172d	XM_011657329.1	RNA-binding protein 25	GO:0000166(nucleotide binding);GO:0003676(nucleic acid binding);GO:0005886(plasma membrane);GO:0006397(mRNA processing)	ko03040(Spliceosome)	[S]Function unknown	RBM25	4	1970-1989	Y	18.0375	19.8794	0.77029	0.871418	down	-0.140269	1980	4	0.666667	5	0.833333	2	2	1	1
csa-MIR172d	XM_011657328.1	RNA-binding protein 25	GO:0000166(nucleotide binding);GO:0003676(nucleic acid binding);GO:0005886(plasma membrane);GO:0006397(mRNA processing)	ko03040(Spliceosome)	[S]Function unknown	RBM25	4	2143-2162	Y	18.0375	19.8794	0.77029	0.871418	down	-0.140269	2153	4	0.666667	5	0.833333	2	2	1	1
csa-MIR172d	XM_011657327.1	RNA-binding protein 25	GO:0000166(nucleotide binding);GO:0003676(nucleic acid binding);GO:0005886(plasma membrane);GO:0006397(mRNA processing)	ko03040(Spliceosome)	[S]Function unknown	RBM25	4	1845-1864	Y	18.0375	19.8794	0.77029	0.871418	down	-0.140269	1855	4	0.666667	5	0.833333	3	2	1	1
csa-MIR172d	XM_011657242.1	transcription factor TCP21-like	GO:0001047(core promoter binding);GO:0003700(transcription factor activity, sequence-specific DNA binding);GO:0005515(protein binding);GO:0005634(nucleus);GO:0006351(transcription, DNA-templated);GO:0006355(regulation of transcription, DNA-templated);GO:0044212(transcription regulatory region DNA binding)	ko04712(Circadian rhythm - plant)	[K]Transcription	TCP8	3	34-53	N
csa-MIR172d	XM_011656608.1	-	GO:0000166(nucleotide binding);GO:0003677(DNA binding);GO:0003723(RNA binding);GO:0004518(nuclease activity);GO:0005575(cellular_component);GO:0008150(biological_process);GO:0046872(metal ion binding)	-	[S]Function unknown	Os07g0682400	4	117-136	N
csa-MIR172d	XM_011656605.1	-	GO:0000166(nucleotide binding);GO:0003677(DNA binding);GO:0003723(RNA binding);GO:0004518(nuclease activity);GO:0005575(cellular_component);GO:0008150(biological_process);GO:0046872(metal ion binding)	-	[S]Function unknown	Os07g0682400	4	117-136	N
csa-MIR172d	XM_011656571.1	-	GO:0003676(nucleic acid binding);GO:0005634(nucleus);GO:0008150(biological_process)	-	[S]Function unknown	-	4	2709-2728	N
csa-MIR172d	XM_011656569.1	-	GO:0003676(nucleic acid binding);GO:0005634(nucleus);GO:0008150(biological_process)	-	[S]Function unknown	-	4	2732-2751	N
csa-MIR172d	XM_011656461.1	-	GO:0003674(molecular_function);GO:0008150(biological_process)	-	[S]Function unknown	-	4	2759-2778	N
csa-MIR172d	XM_011656445.1	glutamate--cysteine ligase, chloroplastic	GO:0002213(defense response to insect);GO:0004357(glutamate-cysteine ligase activity);GO:0005524(ATP binding);GO:0006750(glutathione biosynthetic process);GO:0009408(response to heat);GO:0009507(chloroplast);GO:0009536(plastid);GO:0009570(chloroplast stroma);GO:0009700(indole phytoalexin biosynthetic process);GO:0009753(response to jasmonic acid);GO:0009816(defense response to bacterium, incompat…	ko00270(Cysteine and methionine metabolism);ko00480(Glutathione metabolism)	[H]Coenzyme transport and metabolism	GSH1	3.5	1470-1489	Y	81.1689	0	1.8837e-19	3.7648e-25	up	-	1480	6	3			2		0.999999
csa-MIR172d	XM_011656444.1	glutamate--cysteine ligase, chloroplastic	GO:0002213(defense response to insect);GO:0004357(glutamate-cysteine ligase activity);GO:0005524(ATP binding);GO:0006750(glutathione biosynthetic process);GO:0009408(response to heat);GO:0009507(chloroplast);GO:0009536(plastid);GO:0009570(chloroplast stroma);GO:0009700(indole phytoalexin biosynthetic process);GO:0009753(response to jasmonic acid);GO:0009816(defense response to bacterium, incompat…	ko00270(Cysteine and methionine metabolism);ko00480(Glutathione metabolism)	[H]Coenzyme transport and metabolism	GSH1	3.5	1457-1476	Y	81.1689	0	1.8837e-19	3.7648e-25	up	-	1467	6	3			2		0.999999
csa-MIR172d	XM_011656343.1	-	GO:0009507(chloroplast);GO:0016021(integral component of membrane)	-	[S]Function unknown	yjcL	2.5	1392-1410	Y	54.1126	23.8552	0.0005884	0.000630698	up	1.18166	1401	4	2	2	1	2	2	0.977065	0.988335
csa-MIR172d	XM_011656221.1	-	GO:0005737(cytoplasm);GO:0005819(spindle);GO:0007010(cytoskeleton organization);GO:0008017(microtubule binding);GO:0009524(phragmoplast);GO:0009832(plant-type cell wall biogenesis);GO:0010005(cortical microtubule, transverse to long axis);GO:0010051(xylem and phloem pattern formation);GO:0071555(cell wall organization)	-	[S]Function unknown	MAP70.1	4	2539-2558	N
csa-MIR172d	XM_011655606.1	carbon catabolite repressor protein 4 homolog 1-like	GO:0000932(cytoplasmic mRNA processing body);GO:0003723(RNA binding);GO:0004535(poly(A)-specific ribonuclease activity);GO:0005634(nucleus);GO:0005829(cytosol);GO:0005986(sucrose biosynthetic process);GO:0006351(transcription, DNA-templated);GO:0006355(regulation of transcription, DNA-templated);GO:0006397(mRNA processing);GO:0016787(hydrolase activity);GO:0019252(starch biosynthetic process);GO:…	ko03018(RNA degradation)	[A]RNA processing and modification	CCR4-1	3.5	1460-1478	Y	0	47.7105	5.2256e-12	7.11545e-15	down	-	1469			2	2		2		1
csa-MIR172d	XM_011655382.1	-	GO:0008420(CTD phosphatase activity);GO:0016591(DNA-directed RNA polymerase II, holoenzyme);GO:0070940(dephosphorylation of RNA polymerase II C-terminal domain)	-	[K]Transcription	CPL2	4	43-62	N
csa-MIR172d	XM_011655318.1	-	GO:0004719(protein-L-isoaspartate (D-aspartate) O-methyltransferase activity);GO:0005737(cytoplasm);GO:0005829(cytosol);GO:0006464(cellular protein modification process);GO:0007568(aging);GO:0009651(response to salt stress);GO:0009737(response to abscisic acid);GO:0009845(seed germination);GO:0030091(protein repair)	-	[O]Posttranslational modification, protein turnover, chaperones	PIMT1	4	8-27	N
csa-MIR172d	XM_011655089.1	-	GO:0004871(signal transducer activity);GO:0005515(protein binding);GO:0005634(nucleus);GO:0005886(plasma membrane);GO:0007165(signal transduction);GO:0009416(response to light stimulus);GO:0009638(phototropism);GO:0009785(blue light signaling pathway);GO:0016567(protein ubiquitination)	-	[S]Function unknown	RPT3	4	42-60	N
csa-MIR172d	XM_011654939.1	beta-amylase 8	GO:0000272(polysaccharide catabolic process);GO:0003700(transcription factor activity, sequence-specific DNA binding);GO:0005634(nucleus);GO:0005737(cytoplasm);GO:0016161(beta-amylase activity);GO:0048831(regulation of shoot system development)	ko00500(Starch and sucrose metabolism)	[S]Function unknown	BAM8	3	357-376	N
csa-MIR172d	XM_011654813.1	-	GO:0006355(regulation of transcription, DNA-templated);GO:0016592(mediator complex)	-	[S]Function unknown	MED16	4	1-21	N
csa-MIR172d	XM_011654573.1	-	-	-	-	-	3.5	803-822	Y	0	47.7105	5.2256e-12	7.11545e-15	down	-	813			2	2		3		0.962556
csa-MIR172d	XM_011654470.1	myb domain protein 30	GO:0003677(DNA binding);GO:0003700(transcription factor activity, sequence-specific DNA binding);GO:0005515(protein binding);GO:0005634(nucleus);GO:0006351(transcription, DNA-templated);GO:0006355(regulation of transcription, DNA-templated);GO:0009585(red, far-red light phototransduction);GO:0009639(response to red or far red light);GO:0009751(response to salicylic acid);GO:0010018(far-red light …	ko04626(Plant-pathogen interaction)	[K]Transcription	LAF1	4	12-31	Y	108.225	0	2.113e-25	2.71811e-33	up	-	22	4	4			3		1
csa-MIR172d	XM_011654355.1	vacuolar protein sorting-associated protein 2 homolog 2	GO:0005634(nucleus);GO:0031348(negative regulation of defense response);GO:0034051(negative regulation of plant-type hypersensitive response);GO:0045595(regulation of cell differentiation)	ko04144(Endocytosis)	[S]Function unknown	LSD1	4	97-116	Y	20.2922	0	6.4856e-06	9.31841e-07	up	-	107	3	0.75			2		1
csa-MIR172d	XM_011654354.1	vacuolar protein sorting-associated protein 2 homolog 2	GO:0005634(nucleus);GO:0031348(negative regulation of defense response);GO:0034051(negative regulation of plant-type hypersensitive response);GO:0045595(regulation of cell differentiation)	ko04144(Endocytosis)	[S]Function unknown	LSD1	4	151-170	Y	20.2922	0	6.4856e-06	9.31841e-07	up	-	161	3	0.75			2		1
csa-MIR172d	XM_011654353.1	vacuolar protein sorting-associated protein 2 homolog 2	GO:0005634(nucleus);GO:0031348(negative regulation of defense response);GO:0034051(negative regulation of plant-type hypersensitive response);GO:0045595(regulation of cell differentiation)	ko04144(Endocytosis)	[S]Function unknown	LSD1	4	169-188	Y	20.2922	0	6.4856e-06	9.31841e-07	up	-	179	3	0.75			2		1
csa-MIR172d	XM_011654349.1	transcription factor MYC2	GO:0003677(DNA binding);GO:0003700(transcription factor activity, sequence-specific DNA binding);GO:0005515(protein binding);GO:0005634(nucleus);GO:0006351(transcription, DNA-templated);GO:0009269(response to desiccation);GO:0009611(response to wounding);GO:0009737(response to abscisic acid);GO:0009738(abscisic acid-activated signaling pathway);GO:0009753(response to jasmonic acid);GO:0009867(jas…	ko04075(Plant hormone signal transduction)	[K]Transcription	MYC2	4	584-603	N
csa-MIR172d	XM_011654321.1	uncharacterized LOC106401321	GO:0000795(synaptonemal complex);GO:0007131(reciprocal meiotic recombination)	ko03018(RNA degradation)	[S]Function unknown	ZYP1B	4	470-489	N
csa-MIR172d	XM_011653824.1	pathogenesis-related genes transcriptional activator PTI6-like	GO:0003700(transcription factor activity, sequence-specific DNA binding);GO:0005634(nucleus);GO:0043565(sequence-specific DNA binding);GO:0044212(transcription regulatory region DNA binding);GO:0045893(positive regulation of transcription, DNA-templated)	ko04626(Plant-pathogen interaction)	[K]Transcription	DREB2F	4	623-642	N
csa-MIR172d	XM_011653627.1	-	GO:0005096(GTPase activator activity);GO:0005622(intracellular);GO:0006886(intracellular protein transport);GO:0012505(endomembrane system);GO:0017137(Rab GTPase binding);GO:0031338(regulation of vesicle fusion)	-	[S]Function unknown	Tbc1d8	4	40-59	N
csa-MIR172d	XM_011653626.1	-	GO:0005096(GTPase activator activity);GO:0005622(intracellular);GO:0006886(intracellular protein transport);GO:0012505(endomembrane system);GO:0017137(Rab GTPase binding);GO:0031338(regulation of vesicle fusion)	-	[S]Function unknown	Tbc1d8	4	39-58	N
csa-MIR172d	XM_011653435.1	-	GO:0005524(ATP binding);GO:0005634(nucleus);GO:0006351(transcription, DNA-templated);GO:0006355(regulation of transcription, DNA-templated);GO:0048366(leaf development)	-	[K]Transcription	GRF5	4	404-423	N
csa-MIR172d	XM_011653157.1	-	GO:0003700(transcription factor activity, sequence-specific DNA binding);GO:0003950(NAD+ ADP-ribosyltransferase activity);GO:0005634(nucleus);GO:0006355(regulation of transcription, DNA-templated);GO:0046872(metal ion binding)	-	[S]Function unknown	-	4	1623-1642	N
csa-MIR172d	XM_011653156.1	-	GO:0003700(transcription factor activity, sequence-specific DNA binding);GO:0003950(NAD+ ADP-ribosyltransferase activity);GO:0005634(nucleus);GO:0006355(regulation of transcription, DNA-templated);GO:0046872(metal ion binding)	-	[S]Function unknown	-	4	1662-1681	N
csa-MIR172d	XM_011653145.1	-	GO:0004693(cyclin-dependent protein serine/threonine kinase activity);GO:0005515(protein binding);GO:0005634(nucleus);GO:0006260(DNA replication);GO:0007049(cell cycle);GO:0009507(chloroplast);GO:0009658(chloroplast organization);GO:0019901(protein kinase binding);GO:0048229(gametophyte development);GO:0051276(chromosome organization);GO:0070182(DNA polymerase binding)	-	[L]Replication, recombination and repair	CDT1A	4	1482-1502	Y	40.5845	0	1.7944e-10	4.33647e-13	up	-	1492	3	1.5			2		1
csa-MIR172d	XM_011652993.1	39S ribosomal protein L33	GO:0003735(structural constituent of ribosome);GO:0005762(mitochondrial large ribosomal subunit)	ko03010(Ribosome)	[J]Translation, ribosomal structure and biogenesis	rpmG	1.5	581-600	N
csa-MIR172d	XM_011652992.1	39S ribosomal protein L33	GO:0003735(structural constituent of ribosome);GO:0005762(mitochondrial large ribosomal subunit)	ko03010(Ribosome)	[J]Translation, ribosomal structure and biogenesis	rpmG	1.5	620-639	N
csa-MIR172d	XM_011652611.1	-	GO:0000122(negative regulation of transcription from RNA polymerase II promoter);GO:0000977(RNA polymerase II regulatory region sequence-specific DNA binding);GO:0001078(transcriptional repressor activity, RNA polymerase II core promoter proximal region sequence-specific binding);GO:0005634(nucleus);GO:0006366(transcription from RNA polymerase II promoter)	-	[K]Transcription	NFXL1	3.5	370-389	Y	0	23.8552	1.0687e-06	1.1925e-07	down	-	380			1	1		4		0.999831
csa-MIR172d	XM_011652565.1	-	-	-	[S]Function unknown	-	4	1487-1506	N
csa-MIR172d	XM_011652319.1	hypothetical protein	GO:0003677(DNA binding);GO:0005634(nucleus);GO:0006352(DNA-templated transcription, initiation);GO:0016570(histone modification)	ko00565(Ether lipid metabolism)	[B]Chromatin structure and dynamics	At5g08430	3	1650-1668	N
csa-MIR172d	XM_011651922.1	-	GO:0005432(calcium:sodium antiporter activity);GO:0006812(cation transport);GO:0006813(potassium ion transport);GO:0006814(sodium ion transport);GO:0015297(antiporter activity);GO:0015491(cation:cation antiporter activity);GO:0016021(integral component of membrane);GO:0055085(transmembrane transport)	-	[P]Inorganic ion transport and metabolism	CCX2	2	235-254	N
csa-MIR172d	XM_011651921.1	-	GO:0005432(calcium:sodium antiporter activity);GO:0006812(cation transport);GO:0006813(potassium ion transport);GO:0006814(sodium ion transport);GO:0015297(antiporter activity);GO:0015491(cation:cation antiporter activity);GO:0016021(integral component of membrane);GO:0055085(transmembrane transport)	-	[P]Inorganic ion transport and metabolism	CCX2	2	484-503	N
csa-MIR172d	XM_011651391.1	-	GO:0003777(microtubule motor activity);GO:0005871(kinesin complex);GO:0007018(microtubule-based movement);GO:0016887(ATPase activity)	-	[Z]Cytoskeleton	KIN4C	4	832-852	Y	0	71.5657	2.9155e-17	4.24871e-22	down	-	843			3	3		2		1
csa-MIR172d	XM_011651044.1	RNA-binding protein Musashi homolog 1	GO:0000166(nucleotide binding);GO:0003676(nucleic acid binding);GO:0003723(RNA binding);GO:0008150(biological_process)	ko03015(mRNA surveillance pathway)	[S]Function unknown	RNP1	4	29-48	Y	27.0563	47.7105	0.017376	0.0203042	down	-0.818341	39	1	1	2	2	4	3	1	1
csa-MIR172d	XM_011651001.1	aldehyde dehydrogenase family 3 member H1-like	GO:0004722(protein serine/threonine phosphatase activity);GO:0006470(protein dephosphorylation);GO:0046872(metal ion binding)	ko00010(Glycolysis / Gluconeogenesis);ko00040(Pentose and glucuronate interconversions);ko00053(Ascorbate and aldarate metabolism);ko00620(Pyruvate metabolism);ko00071(Fatty acid degradation);ko00561(Glycerolipid metabolism);ko00280(Valine, leucine and isoleucine degradation);ko00310(Lysine degradation);ko00330(Arginine and proline metabolism);ko00340(Histidine metabolism);ko00380(Tryptophan meta…	[T]Signal transduction mechanisms	Os06g0717800	4	27-46	N
csa-MIR172d	XM_011650938.1	Glutamyl-tRNA(Gln) amidotransferase subunit A	GO:0000139(Golgi membrane);GO:0005215(transporter activity);GO:0005622(intracellular);GO:0005794(Golgi apparatus);GO:0005886(plasma membrane);GO:0006810(transport);GO:0008526(phosphatidylinositol transporter activity);GO:0009908(flower development);GO:0015031(protein transport)	ko00970(Aminoacyl-tRNA biosynthesis)	[S]Function unknown	SFH3	3.5	355-374	N
csa-MIR172d	XM_011650937.1	Glutamyl-tRNA(Gln) amidotransferase subunit A	GO:0000139(Golgi membrane);GO:0005215(transporter activity);GO:0005622(intracellular);GO:0005794(Golgi apparatus);GO:0005886(plasma membrane);GO:0006810(transport);GO:0008526(phosphatidylinositol transporter activity);GO:0009908(flower development);GO:0015031(protein transport)	ko00970(Aminoacyl-tRNA biosynthesis)	[S]Function unknown	SFH3	3.5	353-372	N
csa-MIR172d	XM_004152705.2	leucine-rich repeat extensin-like protein 3	GO:0005515(protein binding);GO:0005634(nucleus);GO:0006883(cellular sodium ion homeostasis);GO:0030007(cellular potassium ion homeostasis);GO:0043433(negative regulation of sequence-specific DNA binding transcription factor activity);GO:1901001(negative regulation of response to salt stress)	ko04144(Endocytosis)	[S]Function unknown	VQ9	2	401-419	N
csa-MIR172d	XM_004152638.2	inositol-pentakisphosphate 2-kinase-like	GO:0005524(ATP binding);GO:0005634(nucleus);GO:0016310(phosphorylation);GO:0035299(inositol pentakisphosphate 2-kinase activity)	ko00562(Inositol phosphate metabolism);ko04070(Phosphatidylinositol signaling system)	[S]Function unknown	IPK1	1.5	2095-2115	Y	0	23.8552	1.0687e-06	1.1925e-07	down	-	2106			1	1		4		0.93557
csa-MIR172d	XM_004152159.2	-	GO:0003674(molecular_function);GO:0005739(mitochondrion);GO:0008150(biological_process)	-	[S]Function unknown	At1g80150	4	2107-2126	N
csa-MIR172d	XM_004152094.2	peroxisomal membrane protein 13	GO:0005515(protein binding);GO:0005622(intracellular);GO:0005623(cell);GO:0005778(peroxisomal membrane);GO:0006635(fatty acid beta-oxidation);GO:0016558(protein import into peroxisome matrix)	ko04146(Peroxisome)	[S]Function unknown	PEX13	4	95-114	N
csa-MIR172d	XM_004151930.2	-	GO:0004693(cyclin-dependent protein serine/threonine kinase activity);GO:0005515(protein binding);GO:0005634(nucleus);GO:0006260(DNA replication);GO:0007049(cell cycle);GO:0009507(chloroplast);GO:0009658(chloroplast organization);GO:0019901(protein kinase binding);GO:0048229(gametophyte development);GO:0051276(chromosome organization);GO:0070182(DNA polymerase binding)	-	[L]Replication, recombination and repair	CDT1A	4	1482-1502	Y	40.5845	0	1.7944e-10	4.33647e-13	up	-	1492	3	1.5			2		1
csa-MIR172d	XM_004151389.2	-	GO:0005215(transporter activity);GO:0005886(plasma membrane);GO:0006857(oligopeptide transport);GO:0016020(membrane);GO:0016021(integral component of membrane);GO:0080054(low-affinity nitrate transmembrane transporter activity);GO:0080055(low-affinity nitrate transport)	-	[E]Amino acid transport and metabolism	NPF1.2	4	1334-1352	N
csa-MIR172d	XM_004150736.2	NADP-dependent malic enzyme-like	GO:0004470(malic enzyme activity);GO:0004471(malate dehydrogenase (decarboxylating) (NAD+) activity);GO:0004473(malate dehydrogenase (decarboxylating) (NADP+) activity);GO:0006108(malate metabolic process);GO:0006633(fatty acid biosynthetic process);GO:0008270(zinc ion binding);GO:0008948(oxaloacetate decarboxylase activity);GO:0009507(chloroplast);GO:0016652(oxidoreductase activity, acting on NA…	ko01200(Carbon metabolism);ko00620(Pyruvate metabolism);ko00710(Carbon fixation in photosynthetic organisms)	[C]Energy production and conversion	NADP-ME4	3.5	32-51	N
csa-MIR172d	XM_004150424.2	putative ABC transporter C family member 15	GO:0000325(plant-type vacuole);GO:0005524(ATP binding);GO:0005773(vacuole);GO:0005774(vacuolar membrane);GO:0005886(plasma membrane);GO:0008559(xenobiotic-transporting ATPase activity);GO:0009506(plasmodesma);GO:0010290(chlorophyll catabolite transmembrane transporter activity);GO:0015431(glutathione S-conjugate-exporting ATPase activity);GO:0016021(integral component of membrane);GO:0042626(ATPa…	ko02010(ABC transporters)	[V]Defense mechanisms	ABCC3	4	2787-2806	N
csa-MIR172d	XM_004150345.2	DNAJ heat shock N-terminal domain-containing protein	GO:0005634(nucleus);GO:0006457(protein folding)	ko04141(Protein processing in endoplasmic reticulum)	[O]Posttranslational modification, protein turnover, chaperones	Dnajc5b	3.5	235-253	Y	0	71.5657	2.9155e-17	4.24871e-22	down	-	244			3	3		2		1
csa-MIR172d	XM_004150165.2	receptor Serine/Threonine kinase	GO:0004674(protein serine/threonine kinase activity);GO:0005524(ATP binding);GO:0006468(protein phosphorylation);GO:0007169(transmembrane receptor protein tyrosine kinase signaling pathway);GO:0009507(chloroplast);GO:0012505(endomembrane system);GO:0016021(integral component of membrane);GO:0048765(root hair cell differentiation);GO:0090406(pollen tube)	ko04626(Plant-pathogen interaction)	[T]Signal transduction mechanisms	MDIS2	4	383-402	N
csa-MIR172d	XM_004149964.2	acyl-protein thioesterase 2	GO:0002084(protein depalmitoylation);GO:0005737(cytoplasm);GO:0008474(palmitoyl-(protein) hydrolase activity);GO:0052689(carboxylic ester hydrolase activity)	ko00564(Glycerophospholipid metabolism)	[S]Function unknown	FGRRES_06404_M	4	166-185	N
csa-MIR172d	XM_004149619.2	cullin-4	GO:0031625(ubiquitin protein ligase binding);GO:0042787(protein ubiquitination involved in ubiquitin-dependent protein catabolic process);GO:0061630(ubiquitin protein ligase activity);GO:0080008(Cul4-RING E3 ubiquitin ligase complex)	ko04120(Ubiquitin mediated proteolysis);ko03420(Nucleotide excision repair)	[O]Posttranslational modification, protein turnover, chaperones	CUL4	4	1394-1413	N
csa-MIR172d	XM_004149354.2	-	GO:0003677(DNA binding);GO:0003700(transcription factor activity, sequence-specific DNA binding);GO:0005634(nucleus);GO:0005737(cytoplasm);GO:0006351(transcription, DNA-templated);GO:0006355(regulation of transcription, DNA-templated);GO:0043565(sequence-specific DNA binding);GO:0046686(response to cadmium ion)	-	[K]Transcription	HSFB3	4	694-713	N
csa-MIR172d	XM_004148931.2	hypothetical protein	GO:0005634(nucleus);GO:0016021(integral component of membrane);GO:0016740(transferase activity);GO:0016757(transferase activity, transferring glycosyl groups)	ko00561(Glycerolipid metabolism)	[S]Function unknown	-	4	1219-1237	N
csa-MIR172d	XM_004148646.2	26S proteasome ATP-dependent regulatory subunit	GO:0004176(ATP-dependent peptidase activity);GO:0005739(mitochondrion);GO:0006508(proteolysis);GO:0008237(metallopeptidase activity);GO:0009535(chloroplast thylakoid membrane);GO:0009941(chloroplast envelope);GO:0010027(thylakoid membrane organization);GO:0010205(photoinhibition);GO:0010206(photosystem II repair);GO:0010304(PSII associated light-harvesting complex II catabolic process)	ko03050(Proteasome)	[O]Posttranslational modification, protein turnover, chaperones	FTSH6	3	1340-1358	N
csa-MIR172d	XM_004148540.2	-	GO:0005524(ATP binding);GO:0005634(nucleus);GO:0006351(transcription, DNA-templated);GO:0006355(regulation of transcription, DNA-templated);GO:0048366(leaf development)	-	[K]Transcription	GRF5	4	407-426	N
csa-MIR172d	XM_004148456.2	-	GO:0003723(RNA binding);GO:0003964(RNA-directed DNA polymerase activity);GO:0005739(mitochondrion);GO:0006278(RNA-dependent DNA biosynthetic process);GO:0006397(mRNA processing);GO:0008380(RNA splicing);GO:0009507(chloroplast)	-	[S]Function unknown	YMF11	4	1376-1396	Y	54.1126	0	1.776e-13	5.21421e-17	up	-	1386	2	2			2		1
csa-MIR172d	XM_004148442.2	vacuolar protein sorting-associated protein 2 homolog 2	GO:0005634(nucleus);GO:0031348(negative regulation of defense response);GO:0034051(negative regulation of plant-type hypersensitive response);GO:0045595(regulation of cell differentiation)	ko04144(Endocytosis)	[S]Function unknown	LSD1	4	214-233	Y	20.2922	0	6.4856e-06	9.31841e-07	up	-	224	3	0.75			2		1
csa-MIR172d	XM_004147956.2	-	GO:0005886(plasma membrane);GO:0008270(zinc ion binding);GO:0016021(integral component of membrane);GO:0019706(protein-cysteine S-palmitoyltransferase activity)	-	[S]Function unknown	PAT07	4	1781-1800	N
csa-MIR172d	XM_004147870.2	-	GO:0008420(CTD phosphatase activity);GO:0016591(DNA-directed RNA polymerase II, holoenzyme);GO:0070940(dephosphorylation of RNA polymerase II C-terminal domain)	-	[K]Transcription	CPL2	4	41-60	N
csa-MIR172d	XM_004147734.2	hypothetical protein	GO:0005768(endosome);GO:0005774(vacuolar membrane);GO:0005802(trans-Golgi network);GO:0008757(S-adenosylmethionine-dependent methyltransferase activity);GO:0032259(methylation)	ko04144(Endocytosis)	[C]Energy production and conversion	At1g19430	4	281-300	Y	162.338	47.7105	2.2637e-15	7.18225e-16	up	1.76662	291	6	6	2	2	2	2	1	1
csa-MIR172d	XM_004147410.2	N-acetylglucosaminyltransferase	GO:0000139(Golgi membrane);GO:0005794(Golgi apparatus);GO:0008375(acetylglucosaminyltransferase activity);GO:0015020(glucuronosyltransferase activity);GO:0016020(membrane);GO:0016021(integral component of membrane);GO:0016051(carbohydrate biosynthetic process);GO:0016757(transferase activity, transferring glycosyl groups)	ko00601(Glycosphingolipid biosynthesis - lacto and neolacto series)	[S]Function unknown	GLCAT14B	4	59-78	N
csa-MIR172d	XM_004147284.2	beta-galactosidase 12	GO:0004565(beta-galactosidase activity);GO:0005618(cell wall);GO:0005773(vacuole)	ko00052(Galactose metabolism);ko00600(Sphingolipid metabolism);ko00531(Glycosaminoglycan degradation);ko00604(Glycosphingolipid biosynthesis - ganglio series);ko00511(Other glycan degradation)	[G]Carbohydrate transport and metabolism	Os01g0875500	3.5	2368-2388	Y	378.788	71.5657	1.1809e-47	1.053e-51	up	2.40405	2378	14	14	3	3	2	2	0.999999	1
csa-MIR172d	XM_004146428.2	uncharacterized LOC102704525	GO:0005515(protein binding);GO:0005634(nucleus);GO:0008150(biological_process)	ko00511(Other glycan degradation)	[S]Function unknown	LBD15	4	225-244	N
csa-MIR172d	XM_004146357.2	-	GO:0005886(plasma membrane);GO:0016021(integral component of membrane)	-	[S]Function unknown	MCH1	3.5	1418-1437	N
csa-MIR172d	XM_004146352.2	pentatricopeptide repeat-containing protein At2g04860	GO:0003674(molecular_function);GO:0005739(mitochondrion);GO:0008150(biological_process);GO:0008270(zinc ion binding)	ko00500(Starch and sucrose metabolism)	[S]Function unknown	PCMP-H79	3.5	2482-2501	N
csa-MIR172d	XM_004146055.2	-	GO:0003700(transcription factor activity, sequence-specific DNA binding);GO:0005634(nucleus);GO:0006351(transcription, DNA-templated);GO:0043565(sequence-specific DNA binding);GO:0045893(positive regulation of transcription, DNA-templated)	-	[K]Transcription	BZIP16	4	70-89	N
csa-MIR172d	XM_004145850.2	-	GO:0009507(chloroplast);GO:0016021(integral component of membrane)	-	[U]Intracellular trafficking, secretion, and vesicular transport	yjcL	2.5	1485-1503	Y	54.1126	23.8552	0.0005884	0.000630698	up	1.18166	1494	4	2	2	1	2	2	0.977065	0.988335
csa-MIR172d	XM_004145774.2	-	GO:0004842(ubiquitin-protein transferase activity);GO:0005737(cytoplasm);GO:0009966(regulation of signal transduction)	-	[S]Function unknown	-	2.5	1155-1175	N
csa-MIR172d	XM_004145512.2	3beta-hydroxysteroid-dehydrogenase/decarboxylase isoform 2	GO:0003854(3-beta-hydroxy-delta5-steroid dehydrogenase activity);GO:0005783(endoplasmic reticulum);GO:0006694(steroid biosynthetic process);GO:0016021(integral component of membrane);GO:0055114(oxidation-reduction process)	ko00100(Steroid biosynthesis)	[M]Cell wall/membrane/envelope biogenesis	sdr42e1	3.5	1260-1278	N
csa-MIR172d	XM_004145178.2	serine/threonine-protein kinase SAPK10-like	GO:0004674(protein serine/threonine kinase activity);GO:0005634(nucleus);GO:0005737(cytoplasm);GO:0006468(protein phosphorylation);GO:0035556(intracellular signal transduction)	ko04075(Plant hormone signal transduction)	[T]Signal transduction mechanisms	CIPK23	4	585-604	N
csa-MIR172d	XM_004144696.2	-	GO:0003677(DNA binding);GO:0003700(transcription factor activity, sequence-specific DNA binding);GO:0005634(nucleus);GO:0006351(transcription, DNA-templated);GO:0006355(regulation of transcription, DNA-templated);GO:0046983(protein dimerization activity)	-	[K]Transcription	BHLH149	4	22-41	N
csa-MIR172d	XM_004144516.2	cellulose synthase-like protein D5	GO:0000139(Golgi membrane);GO:0000271(polysaccharide biosynthetic process);GO:0005794(Golgi apparatus);GO:0009832(plant-type cell wall biogenesis);GO:0009846(pollen germination);GO:0016021(integral component of membrane);GO:0016757(transferase activity, transferring glycosyl groups);GO:0016759(cellulose synthase activity);GO:0016760(cellulose synthase (UDP-forming) activity);GO:0030244(cellulose …	ko00500(Starch and sucrose metabolism);ko00520(Amino sugar and nucleotide sugar metabolism)	[M]Cell wall/membrane/envelope biogenesis	CSLD4	4	3659-3678	N
csa-MIR172d	XM_004144466.2	transcription factor RF2b-like	GO:0003677(DNA binding);GO:0003700(transcription factor activity, sequence-specific DNA binding);GO:0005515(protein binding);GO:0005634(nucleus);GO:0006351(transcription, DNA-templated);GO:0009555(pollen development);GO:0043565(sequence-specific DNA binding);GO:0045893(positive regulation of transcription, DNA-templated)	ko04141(Protein processing in endoplasmic reticulum)	[K]Transcription	BZIP34	4	1191-1209	Y	27.0563	0	1.9131e-07	7.22118e-09	up	-	1200	1	1			4		1
csa-MIR172d	XM_004144117.2	peptidyl-prolyl cis-trans isomerase E	GO:0000166(nucleotide binding);GO:0003676(nucleic acid binding);GO:0003755(peptidyl-prolyl cis-trans isomerase activity);GO:0005634(nucleus);GO:0006457(protein folding)	ko03040(Spliceosome)	[O]Posttranslational modification, protein turnover, chaperones	PPIE	4	485-504	Y	243.507	0	5.0818e-55	2.66041e-74	up	-	495	9	9			2		1
csa-MIR172d	XM_004143978.2	-	GO:0005524(ATP binding);GO:0005634(nucleus);GO:0006351(transcription, DNA-templated);GO:0006355(regulation of transcription, DNA-templated);GO:0048366(leaf development)	-	[K]Transcription	GRF3	4	507-526	N
csa-MIR172d	XM_004143908.2	-	GO:0005886(plasma membrane);GO:0031225(anchored component of membrane)	-	[S]Function unknown	AGP16	4	367-386	N
csa-MIR172d	XM_004143895.2	methionine gamma-lyase-like	GO:0003824(catalytic activity);GO:0005737(cytoplasm);GO:0005829(cytosol);GO:0006520(cellular amino acid metabolic process);GO:0009970(cellular response to sulfate starvation);GO:0018826(methionine gamma-lyase activity);GO:0019458(methionine catabolic process via 2-oxobutanoate);GO:0030170(pyridoxal phosphate binding);GO:0042631(cellular response to water deprivation);GO:0051289(protein homotetram…	ko00270(Cysteine and methionine metabolism);ko00450(Selenocompound metabolism)	[E]Amino acid transport and metabolism	MGL	3.5	455-474	N
csa-MIR172d	XM_004143874.2	-	GO:0003674(molecular_function);GO:0008150(biological_process)	-	[S]Function unknown	-	4	2642-2661	N
csa-MIR172d	XM_004143835.2	3beta-hydroxysteroid-dehydrogenase/decarboxylase isoform 2-like	GO:0005634(nucleus);GO:0005783(endoplasmic reticulum);GO:0005789(endoplasmic reticulum membrane);GO:0005794(Golgi apparatus);GO:0005886(plasma membrane);GO:0071458(integral component of cytoplasmic side of endoplasmic reticulum membrane);GO:0071782(endoplasmic reticulum tubular network);GO:0071786(endoplasmic reticulum tubular network organization)	ko00100(Steroid biosynthesis)	[U]Intracellular trafficking, secretion, and vesicular transport	RTNLB2	4	3-22	N
csa-MIR172d	XM_004143543.2	U4/U6 small nuclear ribonucleoprotein Prp3	GO:0000398(mRNA splicing, via spliceosome);GO:0046540(U4/U6 x U5 tri-snRNP complex)	ko03040(Spliceosome)	[A]RNA processing and modification	PRPF3	3	70-89	N
csa-MIR172d	XM_004143500.2	-	-	-	[S]Function unknown	At4g38062	4	2214-2234	Y	0	119.276	1.0463e-27	3.03572e-36	down	-	2225			5	5		2		1
csa-MIR172d	XM_004143081.2	-	GO:0003674(molecular_function);GO:0008150(biological_process);GO:0009507(chloroplast);GO:0009535(chloroplast thylakoid membrane);GO:0016021(integral component of membrane)	-	[S]Function unknown	-	4	81-100	N
csa-MIR172d	XM_004142991.2	-	GO:0003682(chromatin binding);GO:0003700(transcription factor activity, sequence-specific DNA binding);GO:0003713(transcription coactivator activity);GO:0004402(histone acetyltransferase activity);GO:0005634(nucleus);GO:0006338(chromatin remodeling);GO:0006357(regulation of transcription from RNA polymerase II promoter);GO:0035066(positive regulation of histone acetylation)	-	[K]Transcription	-	4	18-37	Y	0	23.8552	1.0687e-06	1.1925e-07	down	-	28			1	1		4		1
csa-MIR172d	XM_004142838.2	casein kinase II subunit alpha-like	GO:0009648(photoperiodism);GO:0010229(inflorescence development)	ko03008(Ribosome biogenesis in eukaryotes);ko04712(Circadian rhythm - plant)	[T]Signal transduction mechanisms	HD6	4	456-475	N
csa-MIR172d	XM_004142667.2	dnaJ protein P58IPK homolog	GO:0006457(protein folding);GO:0009507(chloroplast)	ko04141(Protein processing in endoplasmic reticulum)	[O]Posttranslational modification, protein turnover, chaperones	DNAJC7	4	4347-4366	Y	0	71.5657	2.9155e-17	4.24871e-22	down	-	4357			3	3		2		1
csa-MIR172d	XM_004142407.2	-	GO:0008234(cysteine-type peptidase activity);GO:0009507(chloroplast)	-	[O]Posttranslational modification, protein turnover, chaperones	At3g57810	4	43-62	N
csa-MIR172d	XM_004142126.2	-	GO:0004843(thiol-dependent ubiquitin-specific protease activity);GO:0005634(nucleus);GO:0005829(cytosol);GO:0006511(ubiquitin-dependent protein catabolic process);GO:0009506(plasmodesma);GO:0016579(protein deubiquitination);GO:0036459(thiol-dependent ubiquitinyl hydrolase activity)	-	[O]Posttranslational modification, protein turnover, chaperones	UBP13	4	3454-3474	Y	27.0563	0	1.9131e-07	7.22118e-09	up	-	3465	1	1			4		1
csa-MIR172d	XM_004141929.2	Heterogeneous nuclear ribonucleoprotein A1	GO:0000166(nucleotide binding);GO:0003676(nucleic acid binding);GO:0003723(RNA binding);GO:0005634(nucleus);GO:0006397(mRNA processing)	ko03040(Spliceosome)	[S]Function unknown	RBM39	4	581-600	Y	6.76408	77.5295	1.3919e-14	2.80465e-16	down	-3.51878	591	1	0.25	13	3.25	4	2	1	1
csa-MIR172d	XM_004141829.2	casein kinase II subunit alpha	GO:0009648(photoperiodism);GO:0010229(inflorescence development)	ko03008(Ribosome biogenesis in eukaryotes);ko04712(Circadian rhythm - plant)	[T]Signal transduction mechanisms	HD6	4	596-615	N
csa-MIR172d	XM_004141773.2	DNA repair protein RAD51 homolog 1-like	GO:0004439(phosphatidylinositol-4,5-bisphosphate 5-phosphatase activity);GO:0005634(nucleus);GO:0005774(vacuolar membrane);GO:0007033(vacuole organization);GO:0036092(phosphatidylinositol-3-phosphate biosynthetic process);GO:0042578(phosphoric ester hydrolase activity)	ko03440(Homologous recombination)	[T]Signal transduction mechanisms	SAC2	4	864-884	N
csa-MIR172d	XM_004141710.2	-	GO:0006810(transport);GO:0009055(electron carrier activity);GO:0009507(chloroplast);GO:0009535(chloroplast thylakoid membrane);GO:0009773(photosynthetic electron transport in photosystem I);GO:0010598(NAD(P)H dehydrogenase complex (plastoquinone));GO:0046872(metal ion binding);GO:0051537(2 iron, 2 sulfur cluster binding)	-	[C]Energy production and conversion	PNSB3	3	551-570	N
csa-MIR172d	XM_004141625.2	-	GO:0005737(cytoplasm);GO:0008150(biological_process)	-	[S]Function unknown	Rwdd1	3	29-48	N
csa-MIR172d	XM_004141596.2	geranylgeranyl diphosphate reductase	GO:0005576(extracellular region);GO:0016042(lipid catabolic process);GO:0016788(hydrolase activity, acting on ester bonds);GO:0052689(carboxylic ester hydrolase activity)	ko00860(Porphyrin and chlorophyll metabolism);ko00900(Terpenoid backbone biosynthesis)	[S]Function unknown	At1g71691	4	1185-1203	N
csa-MIR172d	XM_004141418.2	-	GO:0003674(molecular_function);GO:0005634(nucleus);GO:0008150(biological_process);GO:0009506(plasmodesma)	-	[S]Function unknown	-	4	109-128	Y	0	23.8552	1.0687e-06	1.1925e-07	down	-	119			2	1		2		1
csa-MIR172d	XM_004140944.2	pentatricopeptide repeat-containing protein At4g25270	GO:0005739(mitochondrion);GO:0008270(zinc ion binding);GO:0009451(RNA modification)	ko00240(Pyrimidine metabolism)	[S]Function unknown	PCMP-H16	4	199-218	N
csa-MIR172d	XM_004140609.2	-	GO:0003674(molecular_function);GO:0005886(plasma membrane);GO:0008150(biological_process);GO:0016021(integral component of membrane)	-	[S]Function unknown	At3g47200	4	265-284	N
csa-MIR172d	XM_004140505.2	26S proteasome non-ATPase regulatory subunit 12 homolog B-like	GO:0005515(protein binding);GO:0005886(plasma membrane);GO:0016021(integral component of membrane);GO:0034051(negative regulation of plant-type hypersensitive response)	ko03050(Proteasome)	[S]Function unknown	-	4	62-81	Y	54.1126	0	1.776e-13	5.21421e-17	up	-	72	2	2			2		1
csa-MIR172d	XM_004140493.2	-	GO:0005829(cytosol);GO:0006521(regulation of cellular amino acid metabolic process);GO:0008152(metabolic process);GO:0009507(chloroplast);GO:0009735(response to cytokinin);GO:0016597(amino acid binding)	-	[S]Function unknown	ACR4	4	104-123	N
csa-MIR172d	XM_004140159.2	ubiquitin-conjugating enzyme E2 20-like	GO:0000209(protein polyubiquitination);GO:0005634(nucleus);GO:0005737(cytoplasm);GO:0030071(regulation of mitotic metaphase/anaphase transition);GO:0031145(anaphase-promoting complex-dependent catabolic process);GO:0031625(ubiquitin protein ligase binding);GO:0061630(ubiquitin protein ligase activity)	ko04120(Ubiquitin mediated proteolysis)	[O]Posttranslational modification, protein turnover, chaperones	UBC20	4	752-771	Y	162.338	95.421	2.8313e-05	2.69205e-05	up	0.766622	762	6	6	4	4	2	2	1	1
csa-MIR172d	XM_004140106.2	-	GO:0003674(molecular_function);GO:0005634(nucleus);GO:0008150(biological_process)	-	[S]Function unknown	-	4	368-387	Y	0	23.8552	1.0687e-06	1.1925e-07	down	-	378			1	1		4		1
csa-MIR172d	XM_004140021.2	-	GO:0003674(molecular_function);GO:0005739(mitochondrion);GO:0008150(biological_process)	-	[S]Function unknown	At4g26680	3.5	1463-1482	N
csa-MIR172d	XM_004139979.2	-	GO:0003700(transcription factor activity, sequence-specific DNA binding);GO:0005634(nucleus)	-	[K]Transcription	RF2b	4	58-77	N
csa-MIR172d	XM_004139866.2	-	GO:0003674(molecular_function);GO:0005739(mitochondrion);GO:0008150(biological_process)	-	[S]Function unknown	-	4	66-84	Y	189.394	23.8552	7.1737e-30	2.70682e-33	up	2.98901	75	7	7	1	1	2	4	1	1
csa-MIR172d	XM_004139497.2	ubiquitin-like modifier-activating enzyme ATG7	GO:0005094(Rho GDP-dissociation inhibitor activity);GO:0005096(GTPase activator activity);GO:0005515(protein binding);GO:0005737(cytoplasm);GO:0009932(cell tip growth);GO:0010053(root epidermal cell differentiation)	ko04120(Ubiquitin mediated proteolysis)	[O]Posttranslational modification, protein turnover, chaperones	GDI1	3.5	216-236	N
csa-MIR172d	XM_004139201.2	-	GO:0003713(transcription coactivator activity);GO:0005515(protein binding);GO:0005634(nucleus);GO:0006351(transcription, DNA-templated);GO:0006355(regulation of transcription, DNA-templated);GO:0008283(cell proliferation);GO:0009955(adaxial/abaxial pattern specification);GO:0048366(leaf development)	-	[K]Transcription	GIF1	4	99-118	N
csa-MIR172d	XM_004139186.2	auxin-responsive protein IAA4	GO:0003677(DNA binding);GO:0003700(transcription factor activity, sequence-specific DNA binding);GO:0005622(intracellular);GO:0005634(nucleus);GO:0006351(transcription, DNA-templated);GO:0006355(regulation of transcription, DNA-templated);GO:0006417(regulation of translation);GO:0009733(response to auxin);GO:0009734(auxin-activated signaling pathway);GO:0044212(transcription regulatory region DNA…	ko04075(Plant hormone signal transduction)	[K]Transcription	AUX22D	4	955-974	N
csa-MIR172d	XM_004139163.2	Pkinase-domain-containing protein	GO:0004672(protein kinase activity);GO:0004674(protein serine/threonine kinase activity);GO:0005515(protein binding);GO:0005524(ATP binding);GO:0005886(plasma membrane);GO:0006468(protein phosphorylation);GO:0016301(kinase activity)	ko03022(Basal transcription factors);ko03420(Nucleotide excision repair)	[T]Signal transduction mechanisms	At1g54610	4	65-84	N
csa-MIR172d	XM_004138965.2	-	GO:0003674(molecular_function);GO:0005634(nucleus);GO:0008150(biological_process)	-	[S]Function unknown	-	4	3339-3358	Y	81.1689	0	1.8837e-19	3.7648e-25	up	-	3349	3	3			2		1
csa-MIR172d	XM_004138785.2	-	GO:0000462(maturation of SSU-rRNA from tricistronic rRNA transcript (SSU-rRNA, 5.8S rRNA, LSU-rRNA));GO:0005730(nucleolus);GO:0030686(90S preribosome);GO:0032040(small-subunit processome)	-	[S]Function unknown	utp7	3.5	1590-1609	Y	27.0563	71.5657	7.805e-06	6.90945e-06	down	-1.4033	1600	1	1	3	3	4	2	0.999572	1
csa-MIR172d	XM_004138547.2	receptor serine-threonine protein kinase	GO:0004674(protein serine/threonine kinase activity);GO:0005524(ATP binding);GO:0005886(plasma membrane);GO:0016021(integral component of membrane);GO:0016301(kinase activity);GO:0046777(protein autophosphorylation)	ko04626(Plant-pathogen interaction)	[T]Signal transduction mechanisms	At5g18500	4	147-166	N
csa-MIR172d	XM_004138416.2	serine/threonine protein phosphatase 2A 57 kDa regulatory subunit B' theta isoform-like	GO:0000159(protein phosphatase type 2A complex);GO:0005634(nucleus);GO:0005777(peroxisome);GO:0007165(signal transduction);GO:0008601(protein phosphatase type 2A regulator activity)	ko03015(mRNA surveillance pathway)	[T]Signal transduction mechanisms	B'ETA	4	457-477	N
csa-MIR172d	XM_004138410.2	fumarylacetoacetase-like	GO:0005515(protein binding);GO:0005516(calmodulin binding);GO:0005634(nucleus);GO:0006914(autophagy);GO:0006915(apoptotic process);GO:0009408(response to heat);GO:0009409(response to cold);GO:0009506(plasmodesma);GO:0009644(response to high light intensity);GO:0009817(defense response to fungus, incompatible interaction);GO:0010228(vegetative to reproductive phase transition of meristem);GO:00105…	ko00350(Tyrosine metabolism)	[S]Function unknown	BAG6	1.5	1760-1779	Y	27.0563	0	1.9131e-07	7.22118e-09	up	-	1770	1	1			4		0.913632
csa-MIR172d	XM_004138268.1	-	GO:0005515(protein binding);GO:0005524(ATP binding);GO:0005634(nucleus);GO:0005737(cytoplasm);GO:0005829(cytosol);GO:0009408(response to heat);GO:0009570(chloroplast stroma);GO:0009644(response to high light intensity);GO:0009941(chloroplast envelope);GO:0016887(ATPase activity);GO:0019538(protein metabolic process);GO:0042542(response to hydrogen peroxide);GO:0043335(protein unfolding);GO:004572…	-	[O]Posttranslational modification, protein turnover, chaperones	CLPB1	4	813-832	N
csa-MIR172d	XM_004138166.2	-	GO:0005634(nucleus);GO:0008150(biological_process)	-	[S]Function unknown	-	4	1005-1024	N
csa-MIR172d	XM_004138048.2	-	GO:0000381(regulation of alternative mRNA splicing, via spliceosome);GO:0005634(nucleus);GO:0080009(mRNA methylation)	-	[S]Function unknown	FIP37	4	765-784	Y	0	95.421	1.7198e-22	5.07692e-29	down	-	775			4	4		2		1
csa-MIR172d	XM_004138043.2	-	-	-	[S]Function unknown	-	4	162-181	N
csa-MIR172d	XM_004137636.2	-	GO:0005622(intracellular);GO:0005634(nucleus);GO:0005795(Golgi stack);GO:0005886(plasma membrane);GO:0006886(intracellular protein transport);GO:0006891(intra-Golgi vesicle-mediated transport);GO:0008565(protein transporter activity)	-	[S]Function unknown	Hgs	3.5	1256-1276	N
csa-MIR172d	XM_004137113.2	-	GO:0003674(molecular_function);GO:0005615(extracellular space);GO:0005618(cell wall);GO:0005794(Golgi apparatus);GO:0005829(cytosol);GO:0008150(biological_process);GO:0009505(plant-type cell wall);GO:0009506(plasmodesma);GO:0009507(chloroplast);GO:0048046(apoplast)	-	[S]Function unknown	EXL2	4	1212-1230	Y	54.1126	0	1.776e-13	5.21421e-17	up	-	1221	2	2			3		1
csa-MIR172d	XM_004137108.2	uncharacterized LOC100839967	GO:0004871(signal transducer activity);GO:0005515(protein binding);GO:0005634(nucleus);GO:0005886(plasma membrane);GO:0007165(signal transduction);GO:0009416(response to light stimulus);GO:0009638(phototropism);GO:0009785(blue light signaling pathway);GO:0016567(protein ubiquitination)	ko00902(Monoterpenoid biosynthesis)	[S]Function unknown	RPT3	4	33-51	N
csa-MIR172d	XM_004137061.2	abscisate beta-glucosyltransferase-like	GO:0009813(flavonoid biosynthetic process);GO:0043231(intracellular membrane-bounded organelle);GO:0052696(flavonoid glucuronidation);GO:0080043(quercetin 3-O-glucosyltransferase activity);GO:0080044(quercetin 7-O-glucosyltransferase activity)	ko00906(Carotenoid biosynthesis)	[S]Function unknown	TOGT1	4	1251-1271	N
csa-MIR172d	XM_004136947.2	serine/threonine-protein kinase SRK2E	GO:0004674(protein serine/threonine kinase activity);GO:0005634(nucleus);GO:0005737(cytoplasm);GO:0006468(protein phosphorylation);GO:0035556(intracellular signal transduction)	ko04075(Plant hormone signal transduction)	[T]Signal transduction mechanisms	SRK2E	4	131-150	N
csa-MIR172d	XM_004136680.2	putative DNA glycosylase At3g47830	GO:0003676(nucleic acid binding);GO:0003700(transcription factor activity, sequence-specific DNA binding);GO:0005634(nucleus);GO:0006351(transcription, DNA-templated);GO:0006355(regulation of transcription, DNA-templated);GO:0007275(multicellular organism development);GO:0008270(zinc ion binding);GO:0010026(trichome differentiation);GO:0044212(transcription regulatory region DNA binding);GO:00468…	ko03410(Base excision repair)	[S]Function unknown	ZFP8	4	1206-1225	N
csa-MIR172d	XM_004136601.2	-	GO:0005634(nucleus);GO:0009055(electron carrier activity);GO:0015035(protein disulfide oxidoreductase activity);GO:0045454(cell redox homeostasis)	-	[O]Posttranslational modification, protein turnover, chaperones	At5g39865	4	198-217	N
csa-MIR172d	XM_004136524.2	omega-6 fatty acid desaturase	GO:0005634(nucleus);GO:0005783(endoplasmic reticulum);GO:0005789(endoplasmic reticulum membrane);GO:0006636(unsaturated fatty acid biosynthetic process);GO:0016021(integral component of membrane);GO:0016717(oxidoreductase activity, acting on paired donors, with oxidation of a pair of donors resulting in the reduction of molecular oxygen to two molecules of water);GO:0045485(omega-6 fatty acid des…	ko01212(Fatty acid metabolism);ko01040(Biosynthesis of unsaturated fatty acids)	[I]Lipid transport and metabolism	FAD2	4	124-143	Y	54.1126	71.5657	0.12262	0.129606	down	-0.403303	134	2	2	3	3	3	3	1	1
csa-MIR172d	XM_004136072.2	-	GO:0005634(nucleus);GO:0005829(cytosol);GO:0009691(cytokinin biosynthetic process);GO:0016799(hydrolase activity, hydrolyzing N-glycosyl compounds)	-	[S]Function unknown	LOG1	4	135-153	N
csa-MIR172d	XM_004135365.2	-	GO:0003674(molecular_function);GO:0005634(nucleus);GO:0008150(biological_process)	-	[S]Function unknown	MIZ1	4	2-20	N
csa-MIR172d	XM_004135249.2	signal recognition particle subunit SRP72-like	GO:0005047(signal recognition particle binding);GO:0005786(signal recognition particle, endoplasmic reticulum targeting)	ko03060(Protein export)	[U]Intracellular trafficking, secretion, and vesicular transport	SRP72	4	1760-1779	Y	81.1689	0	1.8837e-19	3.7648e-25	up	-	1770	3	3			2		1
csa-MIR172d	XM_004135193.2	RNA-binding protein 25	GO:0000166(nucleotide binding);GO:0003676(nucleic acid binding);GO:0005886(plasma membrane);GO:0006397(mRNA processing)	ko03040(Spliceosome)	[S]Function unknown	RBM25	4	1950-1969	Y	18.0375	19.8794	0.77029	0.871418	down	-0.140269	1960	4	0.666667	5	0.833333	2	2	1	1
csa-MIR172d	XM_004135171.2	probable galacturonosyltransferase 3	GO:0000271(polysaccharide biosynthetic process);GO:0005794(Golgi apparatus);GO:0016757(transferase activity, transferring glycosyl groups)	ko00500(Starch and sucrose metabolism);ko00520(Amino sugar and nucleotide sugar metabolism)	[M]Cell wall/membrane/envelope biogenesis	GATL8	4	5-23	N
csa-MIR172d	XM_004134797.2	ABC transporter B family member 13-like	GO:0003723(RNA binding);GO:0009507(chloroplast);GO:0010150(leaf senescence)	ko02010(ABC transporters)	[J]Translation, ribosomal structure and biogenesis ;[O]Posttranslational modification, protein turnover, chaperones	LARP1B	2	11-30	N
csa-MIR172d	XM_004134726.2	-	GO:0004190(aspartic-type endopeptidase activity);GO:0006508(proteolysis);GO:0030163(protein catabolic process)	-	[O]Posttranslational modification, protein turnover, chaperones	-	4	1713-1732	N
csa-MIR172d	XM_004134530.2	-	GO:0004721(phosphoprotein phosphatase activity)	-	[K]Transcription	ctdspl2	4	30-49	N
csa-MIR172d	XM_004134514.2	F20N2.19	GO:0005634(nucleus);GO:0016301(kinase activity);GO:0016310(phosphorylation)	ko00240(Pyrimidine metabolism)	[S]Function unknown	GIP1	4	51-70	Y	40.5845	0	1.7944e-10	4.33647e-13	up	-	61	3	1.5			2		1
csa-MIR172d	XM_004134353.2	-	GO:0003674(molecular_function);GO:0005739(mitochondrion);GO:0008150(biological_process)	-	[S]Function unknown	-	4	3284-3303	N
csa-MIR172d	XM_004134324.2	-	-	-	[S]Function unknown	-	4	1486-1505	N
csa-MIR172d	XM_004133778.2	uncharacterized LOC100854210	GO:0004842(ubiquitin-protein transferase activity);GO:0005634(nucleus);GO:0010114(response to red light);GO:0031463(Cul3-RING ubiquitin ligase complex)	ko00790(Folate biosynthesis);ko04122(Sulfur relay system)	[S]Function unknown	POB1	4	267-285	Y	27.0563	0	1.9131e-07	7.22118e-09	up	-	276	1	1			4		1
csa-MIR172d	XM_004133745.2	-	GO:0005886(plasma membrane);GO:0016021(integral component of membrane)	-	[S]Function unknown	At1g16860	4	52-71	N
csa-miR169a	XM_011651256.1	-	GO:0003674(molecular_function);GO:0005886(plasma membrane);GO:0008150(biological_process)	-	[S]Function unknown	-	4	817-839	N
csa-miR169a	XM_004144801.2	-	GO:0005886(plasma membrane);GO:0015099(nickel cation transmembrane transporter activity);GO:0015675(nickel cation transport);GO:0016021(integral component of membrane)	-	[S]Function unknown	-	3.5	718-741	N
csa-miR168b	XM_011651337.1	-	GO:0005515(protein binding)	-	[J]Translation, ribosomal structure and biogenesis	AGO1B	3	656-676	Y	30465.4	17295	0	0	up	0.816813	667	1126	1126	725	725	0	0	0.00399641	0.00407496
csa-miR168a	XM_011651337.1	-	GO:0005515(protein binding)	-	[J]Translation, ribosomal structure and biogenesis	AGO1B	4	656-677	Y	568.183	286.263	3.7123e-22	2.02483e-22	up	0.989014	668	21	21	12	12	2	2	0.483479	0.541112
csa-miR167d	XM_011660002.1	auxin response factor 5	GO:0003677(DNA binding);GO:0003700(transcription factor activity, sequence-specific DNA binding);GO:0005515(protein binding);GO:0005634(nucleus);GO:0006351(transcription, DNA-templated);GO:0006355(regulation of transcription, DNA-templated);GO:0009733(response to auxin);GO:0009734(auxin-activated signaling pathway);GO:0009908(flower development)	ko04075(Plant hormone signal transduction)	[K]Transcription	ARF6	4	2464-2484	N
csa-miR167d	XM_011660001.1	auxin response factor 5	GO:0003677(DNA binding);GO:0003700(transcription factor activity, sequence-specific DNA binding);GO:0005515(protein binding);GO:0005634(nucleus);GO:0006351(transcription, DNA-templated);GO:0006355(regulation of transcription, DNA-templated);GO:0009733(response to auxin);GO:0009734(auxin-activated signaling pathway);GO:0009908(flower development)	ko04075(Plant hormone signal transduction)	[K]Transcription	ARF6	4	3666-3686	N
csa-miR167d	XM_011653032.1	-	GO:0009295(nucleoid);GO:0009507(chloroplast);GO:0009508(plastid chromosome);GO:0042793(transcription from plastid promoter);GO:0045893(positive regulation of transcription, DNA-templated)	-	[S]Function unknown	PTAC2	4	2070-2090	Y	0	11.9276	0.00056132	0.000488322	down	-	2081			1	0.5		4		0.959206
csa-miR167d	XM_011652487.1	-	GO:0003674(molecular_function);GO:0005739(mitochondrion);GO:0008150(biological_process)	-	[S]Function unknown	At1g01970	3	611-630	N
csa-miR167d	XM_011650956.1	-	GO:0006855(drug transmembrane transport);GO:0015238(drug transmembrane transporter activity)	-	[V]Defense mechanisms	DTX46	2	1871-1891	N
csa-miR167d	XM_011650882.1	-	GO:0005634(nucleus);GO:0008150(biological_process);GO:0009536(plastid)	-	[S]Function unknown	-	1.5	2124-2144	N
csa-miR167d	XM_011650423.1	translation initiation factor eIF-2B subunit delta-like	GO:0005085(guanyl-nucleotide exchange factor activity);GO:0005851(eukaryotic translation initiation factor 2B complex);GO:0019509(L-methionine biosynthetic process from methylthioadenosine);GO:0045947(negative regulation of translational initiation);GO:0046523(S-methyl-5-thioribose-1-phosphate isomerase activity)	ko03013(RNA transport)	[J]Translation, ribosomal structure and biogenesis	eif2b4	4	332-353	N
csa-miR167d	XM_004152405.2	-	GO:0009295(nucleoid);GO:0009507(chloroplast);GO:0009508(plastid chromosome);GO:0042793(transcription from plastid promoter);GO:0045893(positive regulation of transcription, DNA-templated)	-	[S]Function unknown	PTAC2	4	2069-2089	Y	0	11.9276	0.00056132	0.000488322	down	-	2080			1	0.5		4		0.959206
csa-miR167d	XM_004150727.2	auxin response factor 5-like	GO:0003677(DNA binding);GO:0003700(transcription factor activity, sequence-specific DNA binding);GO:0005515(protein binding);GO:0005634(nucleus);GO:0006351(transcription, DNA-templated);GO:0006355(regulation of transcription, DNA-templated);GO:0009733(response to auxin);GO:0009734(auxin-activated signaling pathway);GO:0009908(flower development)	ko04075(Plant hormone signal transduction)	[K]Transcription	ARF6	4	3651-3671	N
csa-miR167d	XM_004147609.2	-	GO:0003824(catalytic activity);GO:0004174(electron-transferring-flavoprotein dehydrogenase activity);GO:0005739(mitochondrion);GO:0005740(mitochondrial envelope);GO:0005743(mitochondrial inner membrane);GO:0006552(leucine catabolic process);GO:0009055(electron carrier activity);GO:0009646(response to absence of light);GO:0046872(metal ion binding);GO:0051539(4 iron, 4 sulfur cluster binding);GO:0…	-	[C]Energy production and conversion	ETFQO	4	1436-1455	N
csa-miR167d	XM_004134798.2	ABC transporter B family member 13-like	GO:0003723(RNA binding);GO:0005737(cytoplasm);GO:0009507(chloroplast);GO:0009737(response to abscisic acid);GO:0009738(abscisic acid-activated signaling pathway);GO:0009751(response to salicylic acid);GO:0009753(response to jasmonic acid);GO:0010150(leaf senescence)	ko02010(ABC transporters)	[J]Translation, ribosomal structure and biogenesis ;[O]Posttranslational modification, protein turnover, chaperones	LARP1C	4	1688-1708	Y	27.0563	95.421	7.0656e-10	4.57669e-10	down	-1.81834	1699	1	1	4	4	4	2	0.942578	0.998034
csa-miR167d	XM_004134297.2	-	GO:0003674(molecular_function);GO:0005739(mitochondrion);GO:0008150(biological_process)	-	[S]Function unknown	At1g01970	3	611-630	N
csa-MIR166d	XM_011658086.1	-	GO:0004190(aspartic-type endopeptidase activity);GO:0006508(proteolysis);GO:0030163(protein catabolic process)	-	[O]Posttranslational modification, protein turnover, chaperones	PCS1	4	670-690	N
csa-MIR166d	XM_011652521.1	putative ABC transporter C family member 15	GO:0055085(transmembrane transport)	ko02010(ABC transporters)	[V]Defense mechanisms	ABCC9	4	275-295	N
csa-MIR166d	XM_011650171.1	-	GO:0003674(molecular_function);GO:0008150(biological_process);GO:0009507(chloroplast);GO:0016021(integral component of membrane)	-	[S]Function unknown	-	4	284-305	N
csa-MIR166d	XM_004140134.2	-	GO:0046658(anchored component of plasma membrane)	-	[S]Function unknown	-	4	657-676	N
csa-MIR166d	XM_004135124.2	-	GO:0003690(double-stranded DNA binding);GO:0005739(mitochondrion);GO:0006355(regulation of transcription, DNA-templated);GO:0009507(chloroplast);GO:0009793(embryo development ending in seed dormancy);GO:0071452(cellular response to singlet oxygen)	-	[S]Function unknown	MTERF1	4	560-580	N
csa-MIR162a	XM_011660696.1	baculoviral IAP repeat-containing protein 6-like	GO:0005622(intracellular);GO:0005795(Golgi stack);GO:0006886(intracellular protein transport);GO:0006891(intra-Golgi vesicle-mediated transport);GO:0008565(protein transporter activity);GO:0015031(protein transport)	ko04120(Ubiquitin mediated proteolysis)	[S]Function unknown	TOM1	4	1414-1435	N
csa-MIR162a	XM_004139752.2	baculoviral IAP repeat-containing protein 6-like	GO:0005622(intracellular);GO:0005795(Golgi stack);GO:0006886(intracellular protein transport);GO:0006891(intra-Golgi vesicle-mediated transport);GO:0008565(protein transporter activity);GO:0015031(protein transport)	ko04120(Ubiquitin mediated proteolysis)	[S]Function unknown	TOM1	4	1448-1469	N
csa-miR160d	XM_011658005.1	hypothetical protein	GO:0003677(DNA binding);GO:0003700(transcription factor activity, sequence-specific DNA binding);GO:0005634(nucleus);GO:0006351(transcription, DNA-templated);GO:0006355(regulation of transcription, DNA-templated);GO:0007389(pattern specification process);GO:0009734(auxin-activated signaling pathway);GO:0009738(abscisic acid-activated signaling pathway);GO:0009743(response to carbohydrate);GO:0010…	ko04075(Plant hormone signal transduction)	[K]Transcription	ARF10	1	1868-1889	Y	6912.89	8027.29	2.6657e-19	2.79419e-19	down	-0.215624	1880	511	255.5	673	336.5	0	0	0.0115016	0.0117268
csa-miR160d	XM_011657993.1	auxin response factor 7-like	GO:0003677(DNA binding);GO:0003700(transcription factor activity, sequence-specific DNA binding);GO:0005634(nucleus);GO:0006351(transcription, DNA-templated);GO:0006355(regulation of transcription, DNA-templated);GO:0007389(pattern specification process);GO:0009733(response to auxin);GO:0009734(auxin-activated signaling pathway);GO:0035198(miRNA binding);GO:0048829(root cap development);GO:005130…	ko04075(Plant hormone signal transduction)	[K]Transcription	ARF16	2	1669-1690	Y	3805.92	9375.11	0	0	down	-1.30059	1681	422	140.667	1179	393	0	0	0.0145756	0.0148605
csa-miR160d	XM_011657992.1	auxin response factor 7-like	GO:0003677(DNA binding);GO:0003700(transcription factor activity, sequence-specific DNA binding);GO:0005634(nucleus);GO:0006351(transcription, DNA-templated);GO:0006355(regulation of transcription, DNA-templated);GO:0007389(pattern specification process);GO:0009733(response to auxin);GO:0009734(auxin-activated signaling pathway);GO:0035198(miRNA binding);GO:0048829(root cap development);GO:005130…	ko04075(Plant hormone signal transduction)	[K]Transcription	ARF16	2	2102-2123	Y	3805.92	9375.11	0	0	down	-1.30059	2114	422	140.667	1179	393	0	0	0.0145756	0.0148605
csa-miR160d	XM_004150892.2	auxin response factor 7-like	GO:0000987(core promoter proximal region sequence-specific DNA binding);GO:0003700(transcription factor activity, sequence-specific DNA binding);GO:0005634(nucleus);GO:0006351(transcription, DNA-templated);GO:0006355(regulation of transcription, DNA-templated);GO:0009555(pollen development);GO:0009653(anatomical structure morphogenesis);GO:0009734(auxin-activated signaling pathway);GO:0010208(pol…	ko04075(Plant hormone signal transduction)	[K]Transcription	ARF17	1.5	1556-1577	Y	13014.1	28602.4	0	0	down	-1.13606	1568	481	481	1199	1199	0	0	0.0106216	0.0108297
csa-miR160d	XM_004143204.2	auxin response factor 7-like	GO:0003677(DNA binding);GO:0003700(transcription factor activity, sequence-specific DNA binding);GO:0005634(nucleus);GO:0006351(transcription, DNA-templated);GO:0006355(regulation of transcription, DNA-templated);GO:0007389(pattern specification process);GO:0009733(response to auxin);GO:0009734(auxin-activated signaling pathway);GO:0035198(miRNA binding);GO:0048829(root cap development);GO:005130…	ko04075(Plant hormone signal transduction)	[K]Transcription	ARF18	1.5	2106-2127	Y	6331.18	11569.8	0	0	down	-0.869817	2118	234	234	485	485	0	0	0.0106216	0.0108297
csa-miR160d	NM_001288596.1	auxin response factor 7	GO:0003677(DNA binding);GO:0003700(transcription factor activity, sequence-specific DNA binding);GO:0005634(nucleus);GO:0006351(transcription, DNA-templated);GO:0006355(regulation of transcription, DNA-templated);GO:0007389(pattern specification process);GO:0009734(auxin-activated signaling pathway);GO:0009738(abscisic acid-activated signaling pathway);GO:0009743(response to carbohydrate);GO:0010…	ko04075(Plant hormone signal transduction)	[K]Transcription	ARF10	1	1334-1355	Y	6912.89	8027.29	2.6657e-19	2.79419e-19	down	-0.215624	1346	511	255.5	673	336.5	0	0	0.0115016	0.0117268
csa-miR160d	NM_001281787.1	auxin response factor 7-like	GO:0003677(DNA binding);GO:0003700(transcription factor activity, sequence-specific DNA binding);GO:0005634(nucleus);GO:0006351(transcription, DNA-templated);GO:0006355(regulation of transcription, DNA-templated);GO:0007389(pattern specification process);GO:0009733(response to auxin);GO:0009734(auxin-activated signaling pathway);GO:0035198(miRNA binding);GO:0048829(root cap development);GO:005130…	ko04075(Plant hormone signal transduction)	[K]Transcription	ARF16	2	1322-1343	Y	3805.92	9375.11	0	0	down	-1.30059	1334	422	140.667	1179	393	0	0	0.0145756	0.0148605
csa-miR160a	XM_011658005.1	hypothetical protein	GO:0003677(DNA binding);GO:0003700(transcription factor activity, sequence-specific DNA binding);GO:0005634(nucleus);GO:0006351(transcription, DNA-templated);GO:0006355(regulation of transcription, DNA-templated);GO:0007389(pattern specification process);GO:0009734(auxin-activated signaling pathway);GO:0009738(abscisic acid-activated signaling pathway);GO:0009743(response to carbohydrate);GO:0010…	ko04075(Plant hormone signal transduction)	[K]Transcription	ARF10	0	1869-1889	Y	6912.89	8027.29	2.6657e-19	2.79419e-19	down	-0.215624	1880	511	255.5	673	336.5	0	0	0.0328195	0.0334549
csa-miR160a	XM_011657993.1	auxin response factor 7-like	GO:0003677(DNA binding);GO:0003700(transcription factor activity, sequence-specific DNA binding);GO:0005634(nucleus);GO:0006351(transcription, DNA-templated);GO:0006355(regulation of transcription, DNA-templated);GO:0007389(pattern specification process);GO:0009733(response to auxin);GO:0009734(auxin-activated signaling pathway);GO:0035198(miRNA binding);GO:0048829(root cap development);GO:005130…	ko04075(Plant hormone signal transduction)	[K]Transcription	ARF16	0	1670-1690	Y	3805.92	9375.11	0	0	down	-1.30059	1681	422	140.667	1179	393	0	0	0.0328195	0.0334549
csa-miR160a	XM_011657992.1	auxin response factor 7-like	GO:0003677(DNA binding);GO:0003700(transcription factor activity, sequence-specific DNA binding);GO:0005634(nucleus);GO:0006351(transcription, DNA-templated);GO:0006355(regulation of transcription, DNA-templated);GO:0007389(pattern specification process);GO:0009733(response to auxin);GO:0009734(auxin-activated signaling pathway);GO:0035198(miRNA binding);GO:0048829(root cap development);GO:005130…	ko04075(Plant hormone signal transduction)	[K]Transcription	ARF16	0	2103-2123	Y	3805.92	9375.11	0	0	down	-1.30059	2114	422	140.667	1179	393	0	0	0.0328195	0.0334549
csa-miR160a	XM_004150892.2	auxin response factor 7-like	GO:0000987(core promoter proximal region sequence-specific DNA binding);GO:0003700(transcription factor activity, sequence-specific DNA binding);GO:0005634(nucleus);GO:0006351(transcription, DNA-templated);GO:0006355(regulation of transcription, DNA-templated);GO:0009555(pollen development);GO:0009653(anatomical structure morphogenesis);GO:0009734(auxin-activated signaling pathway);GO:0010208(pol…	ko04075(Plant hormone signal transduction)	[K]Transcription	ARF17	1.5	1557-1577	Y	13014.1	28602.4	0	0	down	-1.13606	1568	481	481	1199	1199	0	0	0.0106216	0.0108297
csa-miR160a	XM_004143204.2	auxin response factor 7-like	GO:0003677(DNA binding);GO:0003700(transcription factor activity, sequence-specific DNA binding);GO:0005634(nucleus);GO:0006351(transcription, DNA-templated);GO:0006355(regulation of transcription, DNA-templated);GO:0007389(pattern specification process);GO:0009733(response to auxin);GO:0009734(auxin-activated signaling pathway);GO:0035198(miRNA binding);GO:0048829(root cap development);GO:005130…	ko04075(Plant hormone signal transduction)	[K]Transcription	ARF18	1.5	2107-2127	Y	6331.18	11569.8	0	0	down	-0.869817	2118	234	234	485	485	0	0	0.0106216	0.0108297
csa-miR160a	NM_001288596.1	auxin response factor 7	GO:0003677(DNA binding);GO:0003700(transcription factor activity, sequence-specific DNA binding);GO:0005634(nucleus);GO:0006351(transcription, DNA-templated);GO:0006355(regulation of transcription, DNA-templated);GO:0007389(pattern specification process);GO:0009734(auxin-activated signaling pathway);GO:0009738(abscisic acid-activated signaling pathway);GO:0009743(response to carbohydrate);GO:0010…	ko04075(Plant hormone signal transduction)	[K]Transcription	ARF10	0	1335-1355	Y	6912.89	8027.29	2.6657e-19	2.79419e-19	down	-0.215624	1346	511	255.5	673	336.5	0	0	0.0328195	0.0334549
csa-miR160a	NM_001281787.1	auxin response factor 7-like	GO:0003677(DNA binding);GO:0003700(transcription factor activity, sequence-specific DNA binding);GO:0005634(nucleus);GO:0006351(transcription, DNA-templated);GO:0006355(regulation of transcription, DNA-templated);GO:0007389(pattern specification process);GO:0009733(response to auxin);GO:0009734(auxin-activated signaling pathway);GO:0035198(miRNA binding);GO:0048829(root cap development);GO:005130…	ko04075(Plant hormone signal transduction)	[K]Transcription	ARF16	0	1323-1343	Y	3805.92	9375.11	0	0	down	-1.30059	1334	422	140.667	1179	393	0	0	0.0328195	0.0334549
csa-miR159a	XM_011658282.1	myb domain protein 30	GO:0003677(DNA binding);GO:0003700(transcription factor activity, sequence-specific DNA binding);GO:0005634(nucleus);GO:0006355(regulation of transcription, DNA-templated);GO:0009740(gibberellic acid mediated signaling pathway);GO:0009789(positive regulation of abscisic acid-activated signaling pathway);GO:0043068(positive regulation of programmed cell death);GO:0045893(positive regulation of tra…	ko04626(Plant-pathogen interaction)	[K]Transcription	GAM1	4	1147-1167	Y	716.992	1490.95	1.412e-60	9.31146e-62	down	-1.0562	1158	53	26.5	125	62.5	2	2	0.997383	0.999098
csa-miR159a	XM_011654775.1	myb domain protein 30	GO:0003677(DNA binding);GO:0003700(transcription factor activity, sequence-specific DNA binding);GO:0005634(nucleus);GO:0006355(regulation of transcription, DNA-templated);GO:0048235(pollen sperm cell differentiation)	ko04626(Plant-pathogen interaction)	[K]Transcription	GAM1	2	389-409	N
csa-miR159a	XM_011654577.1	-	GO:0003700(transcription factor activity, sequence-specific DNA binding);GO:0005515(protein binding);GO:0005634(nucleus);GO:0006351(transcription, DNA-templated);GO:0006355(regulation of transcription, DNA-templated);GO:0048653(anther development)	-	[S]Function unknown	SPL	4	380-400	Y	0	691.802	0	1.27476e-208	down	-	391			29	29		0		0.0281783
csa-miR159a	XM_011651048.1	30S ribosomal protein S18	GO:0005739(mitochondrion)	ko03010(Ribosome)	[S]Function unknown	rps18	4	2169-2189	N
csa-miR159a	XM_011651047.1	30S ribosomal protein S18	GO:0005739(mitochondrion)	ko03010(Ribosome)	[S]Function unknown	rps18	4	2140-2160	N
csa-miR159a	XM_004149237.1	-	GO:0003677(DNA binding);GO:0003700(transcription factor activity, sequence-specific DNA binding);GO:0005634(nucleus);GO:0006351(transcription, DNA-templated);GO:0006355(regulation of transcription, DNA-templated);GO:0009965(leaf morphogenesis);GO:0030154(cell differentiation);GO:0045962(positive regulation of development, heterochronic);GO:0048366(leaf development)	-	[K]Transcription	TCP10	3.5	650-669	Y	0	119.276	1.0463e-27	3.03572e-36	down	-	660			5	5		2		0.589438
csa-miR159a	XM_004147514.2	-	GO:0003677(DNA binding);GO:0005634(nucleus);GO:0008150(biological_process);GO:0008270(zinc ion binding)	-	[S]Function unknown	SAP1	4	440-460	Y	2462.12	978.065	0	1.48648e-146	up	1.3319	451	91	91	41	41	0	2	0.0276417	0.999098
csa-miR159a	XM_004144543.2	myb domain protein 30	GO:0003677(DNA binding);GO:0003700(transcription factor activity, sequence-specific DNA binding);GO:0005634(nucleus);GO:0006355(regulation of transcription, DNA-templated);GO:0009555(pollen development);GO:0009740(gibberellic acid mediated signaling pathway);GO:0009789(positive regulation of abscisic acid-activated signaling pathway);GO:0043068(positive regulation of programmed cell death);GO:004…	ko04626(Plant-pathogen interaction)	[K]Transcription	GAM1	2.5	881-901	Y	216.451	190.842	0.19626	0.215369	up	0.181659	892	8	8	8	8	0	0	0.00443946	0.0045267
csa-miR159a	XM_004140875.2	myb domain protein 30	GO:0003677(DNA binding);GO:0003700(transcription factor activity, sequence-specific DNA binding);GO:0005634(nucleus);GO:0006355(regulation of transcription, DNA-templated);GO:0009740(gibberellic acid mediated signaling pathway);GO:0009789(positive regulation of abscisic acid-activated signaling pathway);GO:0043068(positive regulation of programmed cell death);GO:0045893(positive regulation of tra…	ko04626(Plant-pathogen interaction)	[K]Transcription	GAM1	4	1222-1242	Y	716.992	1490.95	1.412e-60	9.31146e-62	down	-1.0562	1233	53	26.5	125	62.5	2	2	0.997383	0.999098
csa-miR159a	XM_004140579.2	myb domain protein 30	GO:0003677(DNA binding);GO:0003700(transcription factor activity, sequence-specific DNA binding);GO:0005634(nucleus);GO:0006355(regulation of transcription, DNA-templated);GO:0048235(pollen sperm cell differentiation)	ko04626(Plant-pathogen interaction)	[K]Transcription	GAM1	4	345-365	Y	838.746	381.684	2.3852e-39	3.6232e-40	up	1.13586	356	31	31	16	16	0	0	0.0276417	0.0281783
csa-miR159a	XM_004139014.2	-	GO:0005737(cytoplasm);GO:0043087(regulation of GTPase activity)	-	[S]Function unknown	ROPGAP7	4	196-216	N
csa-miR159a	XM_004137181.2	BES1/BZR1 homolog protein 2	GO:0003677(DNA binding);GO:0005634(nucleus);GO:0006351(transcription, DNA-templated);GO:0006355(regulation of transcription, DNA-templated)	ko04075(Plant hormone signal transduction)	[S]Function unknown	BEH4	4	854-874	Y	162.338	1288.18	0	1.98909e-217	down	-2.98827	865	6	6	54	54	2	0	0.997383	0.0281783
csa-miR156a	XM_011654971.1	-	GO:0003677(DNA binding);GO:0003700(transcription factor activity, sequence-specific DNA binding);GO:0005634(nucleus);GO:0005737(cytoplasm);GO:0006351(transcription, DNA-templated);GO:0006355(regulation of transcription, DNA-templated);GO:0009908(flower development);GO:0009911(positive regulation of flower development);GO:0010228(vegetative to reproductive phase transition of meristem);GO:0010229(…	-	[K]Transcription	SBP1	4	795-817	Y	514.07	1001.92	8.9654e-36	2.36159e-36	down	-0.962731	808	19	19	42	42	0	0	0.0031097	0.00317085
csa-miR156a	XM_011652337.1	uncharacterized LOC103401427	GO:0003677(DNA binding);GO:0003700(transcription factor activity, sequence-specific DNA binding);GO:0005634(nucleus);GO:0006351(transcription, DNA-templated);GO:0006355(regulation of transcription, DNA-templated);GO:0010358(leaf shaping);GO:0045893(positive regulation of transcription, DNA-templated);GO:0046872(metal ion binding);GO:0048510(regulation of timing of transition from vegetative to re…	ko04075(Plant hormone signal transduction)	[K]Transcription	SPL7	3.5	937-960	Y	405.845	3196.6	0	0	down	-2.97754	951	30	15	268	134	0	0	0.01764	0.0179842
csa-miR156a	XM_011652001.1	-	GO:0003677(DNA binding);GO:0003700(transcription factor activity, sequence-specific DNA binding);GO:0005634(nucleus);GO:0006351(transcription, DNA-templated);GO:0006355(regulation of transcription, DNA-templated);GO:0010468(regulation of gene expression);GO:0042742(defense response to bacterium);GO:0046872(metal ion binding)	-	[S]Function unknown	SPL6	3.5	1827-1851	Y	689.936	560.598	0.00021684	0.000234791	up	0.299496	1842	51	25.5	47	23.5	0	0	0.01764	0.0179842
csa-miR156a	XM_011650341.1	-	GO:0003677(DNA binding);GO:0003700(transcription factor activity, sequence-specific DNA binding);GO:0005634(nucleus);GO:0006351(transcription, DNA-templated);GO:0006355(regulation of transcription, DNA-templated);GO:0010468(regulation of gene expression);GO:0042742(defense response to bacterium);GO:0046872(metal ion binding)	-	[S]Function unknown	SPL6	3	1801-1825	Y	1010.1	1192.76	0.0001241	0.000124494	down	-0.239805	1816	112	37.3333	150	50	0	0	0.019823	0.0202094
csa-miR156a	XM_011650337.1	-	GO:0003677(DNA binding);GO:0003700(transcription factor activity, sequence-specific DNA binding);GO:0005634(nucleus);GO:0006351(transcription, DNA-templated);GO:0006355(regulation of transcription, DNA-templated);GO:0010468(regulation of gene expression);GO:0042742(defense response to bacterium);GO:0046872(metal ion binding)	-	[S]Function unknown	SPL6	3	1945-1969	Y	1010.1	1192.76	0.0001241	0.000124494	down	-0.239805	1960	112	37.3333	150	50	0	0	0.019823	0.0202094
csa-miR156a	XM_004140487.2	-	GO:0003677(DNA binding);GO:0003700(transcription factor activity, sequence-specific DNA binding);GO:0005634(nucleus);GO:0006351(transcription, DNA-templated);GO:0006355(regulation of transcription, DNA-templated);GO:0046872(metal ion binding);GO:0048653(anther development)	-	[S]Function unknown	TGA1	3	1417-1441	Y	3598.49	1669.87	0	5.38387e-160	up	1.10766	1432	133	133	70	70	0	0	0.019823	0.0202094
csa-miR156a	XM_004138284.2	-	GO:0003677(DNA binding);GO:0003700(transcription factor activity, sequence-specific DNA binding);GO:0005634(nucleus);GO:0006351(transcription, DNA-templated);GO:0006355(regulation of transcription, DNA-templated);GO:0010468(regulation of gene expression);GO:0042742(defense response to bacterium);GO:0046872(metal ion binding)	-	[S]Function unknown	SPL6	3	1801-1825	Y	1010.1	1192.76	0.0001241	0.000124494	down	-0.239805	1816	112	37.3333	150	50	0	0	0.019823	0.0202094
csa-miR156a	XM_004138207.2	-	GO:0003677(DNA binding);GO:0003700(transcription factor activity, sequence-specific DNA binding);GO:0005634(nucleus);GO:0006351(transcription, DNA-templated);GO:0006355(regulation of transcription, DNA-templated);GO:0046872(metal ion binding);GO:0048653(anther development)	-	[S]Function unknown	SPL13A	3	1151-1174	Y	6331.18	2075.41	0	0	up	1.60908	1165	234	234	87	87	0	0	0.019823	0.0202094
csa-miR156a	XM_004137400.2	-	GO:0003677(DNA binding);GO:0003700(transcription factor activity, sequence-specific DNA binding);GO:0005634(nucleus);GO:0006351(transcription, DNA-templated);GO:0006355(regulation of transcription, DNA-templated);GO:0010468(regulation of gene expression);GO:0042742(defense response to bacterium);GO:0046872(metal ion binding)	-	[S]Function unknown	SPL6	3.5	1827-1851	Y	689.936	560.598	0.00021684	0.000234791	up	0.299496	1842	51	25.5	47	23.5	0	0	0.01764	0.0179842
csa-miR156a	XM_004136528.2	-	GO:0003677(DNA binding);GO:0003700(transcription factor activity, sequence-specific DNA binding);GO:0005634(nucleus);GO:0006351(transcription, DNA-templated);GO:0006355(regulation of transcription, DNA-templated);GO:0008361(regulation of cell size);GO:0010228(vegetative to reproductive phase transition of meristem);GO:0042127(regulation of cell proliferation);GO:0046872(metal ion binding);GO:0048…	-	[K]Transcription	SPL15	3.5	1040-1063	Y	2083.34	1860.71	0.00029668	0.000318105	up	0.163043	1054	77	77	78	78	0	0	0.01764	0.0179842
csa-miR156a	XM_004133726.2	uncharacterized LOC103401427	GO:0003677(DNA binding);GO:0003700(transcription factor activity, sequence-specific DNA binding);GO:0005634(nucleus);GO:0006351(transcription, DNA-templated);GO:0006355(regulation of transcription, DNA-templated);GO:0010358(leaf shaping);GO:0045893(positive regulation of transcription, DNA-templated);GO:0046872(metal ion binding);GO:0048510(regulation of timing of transition from vegetative to re…	ko04075(Plant hormone signal transduction)	[K]Transcription	SPL7	3.5	939-962	Y	405.845	3196.6	0	0	down	-2.97754	953	30	15	268	134	0	0	0.01764	0.0179842
csa-miR1108a	XM_011660899.1	-	GO:0005381(iron ion transmembrane transporter activity);GO:0005384(manganese ion transmembrane transporter activity);GO:0005783(endoplasmic reticulum);GO:0006880(intracellular sequestering of iron ion);GO:0010168(ER body);GO:0016020(membrane);GO:0030026(cellular manganese ion homeostasis);GO:0071281(cellular response to iron ion);GO:0071421(manganese ion transmembrane transport)	-	[S]Function unknown	MEBL	4	2219-2237	N
csa-miR1108a	XM_011660898.1	-	GO:0005381(iron ion transmembrane transporter activity);GO:0005384(manganese ion transmembrane transporter activity);GO:0005783(endoplasmic reticulum);GO:0006880(intracellular sequestering of iron ion);GO:0010168(ER body);GO:0016020(membrane);GO:0030026(cellular manganese ion homeostasis);GO:0071281(cellular response to iron ion);GO:0071421(manganese ion transmembrane transport)	-	[S]Function unknown	MEBL	4	2181-2199	N
csa-miR1108a	XM_011660897.1	-	GO:0005381(iron ion transmembrane transporter activity);GO:0005384(manganese ion transmembrane transporter activity);GO:0005783(endoplasmic reticulum);GO:0006880(intracellular sequestering of iron ion);GO:0010168(ER body);GO:0016020(membrane);GO:0030026(cellular manganese ion homeostasis);GO:0071281(cellular response to iron ion);GO:0071421(manganese ion transmembrane transport)	-	[S]Function unknown	MEBL	4	2428-2446	N
csa-miR1108a	XM_011659215.1	alpha	GO:0003825(alpha,alpha-trehalose-phosphate synthase (UDP-forming) activity);GO:0005576(extracellular region);GO:0005618(cell wall);GO:0005737(cytoplasm);GO:0005773(vacuole);GO:0005991(trehalose metabolic process);GO:0005992(trehalose biosynthetic process);GO:0009793(embryo development ending in seed dormancy);GO:0009832(plant-type cell wall biogenesis);GO:0010182(sugar mediated signaling pathway)…	ko00500(Starch and sucrose metabolism)	[G]Carbohydrate transport and metabolism	TPS1	3.5	2274-2293	N
csa-miR1108a	XM_011656263.1	-	GO:0003677(DNA binding);GO:0003700(transcription factor activity, sequence-specific DNA binding);GO:0005634(nucleus);GO:0006355(regulation of transcription, DNA-templated);GO:0043565(sequence-specific DNA binding)	-	[K]Transcription	BZIP43	2	16-34	N
csa-miR1108a	XM_011654448.1	zingipain-2-like	GO:0004197(cysteine-type endopeptidase activity);GO:0005615(extracellular space);GO:0005764(lysosome);GO:0051603(proteolysis involved in cellular protein catabolic process)	ko04145(Phagosome)	[O]Posttranslational modification, protein turnover, chaperones	-	4	529-548	N
csa-miR1108a	XM_011654200.1	DNA mismatch repair protein MSH6	GO:0005634(nucleus);GO:0008150(biological_process)	ko03430(Mismatch repair)	[S]Function unknown	-	2.5	2438-2456	N
csa-miR1108a	XM_011654199.1	DNA mismatch repair protein MSH6	GO:0005634(nucleus);GO:0008150(biological_process)	ko03430(Mismatch repair)	[S]Function unknown	-	2.5	2434-2452	N
csa-miR1108a	XM_011650559.1	-	GO:0003674(molecular_function);GO:0005739(mitochondrion);GO:0008150(biological_process)	-	[S]Function unknown	At1g09820	4	1066-1085	N
csa-miR1108a	XM_011650145.1	uncharacterized LOC106448543	-	ko00480(Glutathione metabolism)	[L]Replication, recombination and repair	-	4	847-865	N
csa-miR1108a	XM_004151419.2	trans-cinnamate 4-monooxygenase-like	GO:0009808(lignin metabolic process);GO:0016020(membrane);GO:0016710(trans-cinnamate 4-monooxygenase activity);GO:0044550(secondary metabolite biosynthetic process)	ko00360(Phenylalanine metabolism);ko00130(Ubiquinone and other terpenoid-quinone biosynthesis);ko00940(Phenylpropanoid biosynthesis);ko00945(Stilbenoid, diarylheptanoid and gingerol biosynthesis);ko00941(Flavonoid biosynthesis)	[Q]Secondary metabolites biosynthesis, transport and catabolism	CYP73A14	4	472-491	N
csa-miR1108a	XM_004149729.2	-	GO:0005381(iron ion transmembrane transporter activity);GO:0005384(manganese ion transmembrane transporter activity);GO:0005783(endoplasmic reticulum);GO:0006880(intracellular sequestering of iron ion);GO:0010168(ER body);GO:0016020(membrane);GO:0030026(cellular manganese ion homeostasis);GO:0071281(cellular response to iron ion);GO:0071421(manganese ion transmembrane transport)	-	[S]Function unknown	MEBL	4	2437-2455	N
csa-miR1108a	XM_004144765.2	-	GO:0003674(molecular_function);GO:0005739(mitochondrion);GO:0008150(biological_process)	-	[S]Function unknown	At1g09820	4	1560-1579	N
csa-miR1108a	XM_004144682.2	leucine aminopeptidase 1	GO:0004177(aminopeptidase activity);GO:0005773(vacuole);GO:0005829(cytosol);GO:0006508(proteolysis);GO:0008235(metalloexopeptidase activity);GO:0009507(chloroplast);GO:0009570(chloroplast stroma);GO:0010150(leaf senescence);GO:0030145(manganese ion binding)	ko00480(Glutathione metabolism)	[E]Amino acid transport and metabolism	LAPA2	4	1190-1208	Y	0	47.7105	5.2256e-12	7.11545e-15	down	-	1199			2	2		3		0.779706
csa-miR1108a	XM_004144211.2	-	GO:0003674(molecular_function);GO:0005739(mitochondrion);GO:0009734(auxin-activated signaling pathway)	-	[S]Function unknown	At1g69160	3.5	881-900	N
csa-miR1108a	XM_004140520.2	hypothetical protein	GO:0016020(membrane);GO:0016709(oxidoreductase activity, acting on paired donors, with incorporation or reduction of molecular oxygen, NAD(P)H as one donor, and incorporation of one atom of oxygen);GO:0044550(secondary metabolite biosynthetic process)	ko00073(Cutin, suberine and wax biosynthesis)	[Q]Secondary metabolites biosynthesis, transport and catabolism	CYP89A9	3.5	1280-1299	N
csa-miR1108a	XM_004138512.2	hypothetical protein	GO:0005634(nucleus);GO:0005737(cytoplasm)	ko04140(Regulation of autophagy)	[S]Function unknown	PUB1	3.5	648-666	N
csa-miR1108a	XM_004136817.2	-	GO:0005886(plasma membrane);GO:0006869(lipid transport);GO:0008289(lipid binding);GO:0031225(anchored component of membrane);GO:0046658(anchored component of plasma membrane)	-	[U]Intracellular trafficking, secretion, and vesicular transport	At5g64080	3.5	722-741	N
csa-MIR11088b	XM_004142086.2	-	GO:0003674(molecular_function);GO:0005515(protein binding);GO:0005634(nucleus);GO:0008150(biological_process)	-	[S]Function unknown	IRKI	4	178-199	Y	0	23.8552	1.0687e-06	1.1925e-07	down	-	190			1	1		4		0.329614
csa-MIR10429c	XM_004142299.2	nucleolar GTP-binding protein 2	GO:0003924(GTPase activity);GO:0005730(nucleolus);GO:0042254(ribosome biogenesis)	ko03008(Ribosome biogenesis in eukaryotes)	[S]Function unknown	NUG2	4	741-763	Y	27.0563	0	1.9131e-07	7.22118e-09	up	-	754	1	1			4		0.300343
csa-MIR10429b	XM_011659857.1	uncharacterized LOC100813101	GO:0003677(DNA binding);GO:0003700(transcription factor activity, sequence-specific DNA binding);GO:0005515(protein binding);GO:0005634(nucleus);GO:0006351(transcription, DNA-templated);GO:0006355(regulation of transcription, DNA-templated);GO:0008289(lipid binding);GO:0009845(seed germination);GO:0009913(epidermal cell differentiation);GO:0043565(sequence-specific DNA binding);GO:0048497(mainten…	ko00130(Ubiquinone and other terpenoid-quinone biosynthesis)	[K]Transcription	PDF2	4	1748-1770	Y	0	59.6381	1.2225e-14	1.73856e-18	down	-	1760			5	2.5		2		0.789422
csa-MIR10429b	XM_004134923.2	uncharacterized LOC100813101	GO:0003677(DNA binding);GO:0003700(transcription factor activity, sequence-specific DNA binding);GO:0005515(protein binding);GO:0005634(nucleus);GO:0006351(transcription, DNA-templated);GO:0006355(regulation of transcription, DNA-templated);GO:0008289(lipid binding);GO:0009845(seed germination);GO:0009913(epidermal cell differentiation);GO:0043565(sequence-specific DNA binding);GO:0048497(mainten…	ko00130(Ubiquinone and other terpenoid-quinone biosynthesis)	[K]Transcription	PDF2	4	1645-1667	Y	0	59.6381	1.2225e-14	1.73856e-18	down	-	1657			5	2.5		2		0.789422
csa-MIR10429a	XM_011661729.1	luminal-binding protein 8-like	GO:0005759(mitochondrial matrix);GO:0006986(response to unfolded protein);GO:0009507(chloroplast);GO:0046872(metal ion binding);GO:0051082(unfolded protein binding);GO:0051085(chaperone mediated protein folding requiring cofactor);GO:0051087(chaperone binding)	ko03060(Protein export);ko04141(Protein processing in endoplasmic reticulum)	[O]Posttranslational modification, protein turnover, chaperones	CPN20	4	645-663	Y	730.521	846.861	0.0039321	0.00409851	down	-0.2132	655	54	27	71	35.5	2	2	0.999998	1
csa-MIR10429a	XM_011661419.1	hypothetical protein	GO:0000209(protein polyubiquitination);GO:0005886(plasma membrane);GO:0009789(positive regulation of abscisic acid-activated signaling pathway);GO:0042787(protein ubiquitination involved in ubiquitin-dependent protein catabolic process);GO:0043161(proteasome-mediated ubiquitin-dependent protein catabolic process);GO:0061630(ubiquitin protein ligase activity)	ko04141(Protein processing in endoplasmic reticulum);ko04120(Ubiquitin mediated proteolysis)	[O]Posttranslational modification, protein turnover, chaperones	DURF2	3	603-621	N
csa-MIR10429a	XM_011661126.1	-	GO:0009507(chloroplast);GO:0015996(chlorophyll catabolic process);GO:0080124(pheophytinase activity)	-	[S]Function unknown	PPH	4	217-237	N
csa-MIR10429a	XM_011661125.1	-	GO:0009507(chloroplast);GO:0015996(chlorophyll catabolic process);GO:0080124(pheophytinase activity)	-	[S]Function unknown	PPH	4	201-221	N
csa-MIR10429a	XM_011660970.1	-	GO:0000932(cytoplasmic mRNA processing body);GO:0005515(protein binding);GO:0005634(nucleus);GO:0007033(vacuole organization);GO:0007165(signal transduction);GO:0009737(response to abscisic acid);GO:0009825(multidimensional cell growth);GO:0010090(trichome morphogenesis);GO:0033962(cytoplasmic mRNA processing body assembly);GO:0071472(cellular response to salt stress)	-	[S]Function unknown	SPI	4	8150-8167	N
csa-MIR10429a	XM_011660555.1	serine/threonine-protein kinase PBS1-like	GO:0004672(protein kinase activity);GO:0004674(protein serine/threonine kinase activity);GO:0005524(ATP binding);GO:0005886(plasma membrane);GO:0006468(protein phosphorylation);GO:0006979(response to oxidative stress);GO:0007169(transmembrane receptor protein tyrosine kinase signaling pathway);GO:0009845(seed germination);GO:0016021(integral component of membrane);GO:0016301(kinase activity);GO:0…	ko04626(Plant-pathogen interaction)	[T]Signal transduction mechanisms ;[S]Function unknown	IKU2	4	2317-2336	Y	0	23.8552	1.0687e-06	1.1925e-07	down	-	2327			1	1		4		0.994476
csa-MIR10429a	XM_011660402.1	uncharacterized LOC100813101	GO:0003677(DNA binding);GO:0003700(transcription factor activity, sequence-specific DNA binding);GO:0005634(nucleus);GO:0006351(transcription, DNA-templated);GO:0006355(regulation of transcription, DNA-templated);GO:0008289(lipid binding);GO:0010090(trichome morphogenesis);GO:0043565(sequence-specific DNA binding);GO:0048497(maintenance of floral organ identity)	ko00130(Ubiquinone and other terpenoid-quinone biosynthesis)	[K]Transcription	HDG2	4	1620-1640	N
csa-MIR10429a	XM_011659857.1	uncharacterized LOC100813101	GO:0003677(DNA binding);GO:0003700(transcription factor activity, sequence-specific DNA binding);GO:0005515(protein binding);GO:0005634(nucleus);GO:0006351(transcription, DNA-templated);GO:0006355(regulation of transcription, DNA-templated);GO:0008289(lipid binding);GO:0009845(seed germination);GO:0009913(epidermal cell differentiation);GO:0043565(sequence-specific DNA binding);GO:0048497(mainten…	ko00130(Ubiquinone and other terpenoid-quinone biosynthesis)	[K]Transcription	PDF2	4	1748-1770	Y	0	11.9276	0.00056132	0.000488322	down	-	1761			1	0.5		4		0.550582
csa-MIR10429a	XM_011659021.1	Pentatricopeptide repeat superfamily protein isoform 1	GO:0003674(molecular_function);GO:0005739(mitochondrion);GO:0008150(biological_process)	ko01212(Fatty acid metabolism);ko00062(Fatty acid elongation)	[S]Function unknown	PCMP-E58	4	2587-2610	N
csa-MIR10429a	XM_011659020.1	Pentatricopeptide repeat superfamily protein isoform 1	GO:0003674(molecular_function);GO:0005739(mitochondrion);GO:0008150(biological_process)	ko01212(Fatty acid metabolism);ko00062(Fatty acid elongation)	[S]Function unknown	PCMP-E58	4	2809-2832	N
csa-MIR10429a	XM_011659018.1	Pentatricopeptide repeat superfamily protein isoform 1	GO:0003674(molecular_function);GO:0005739(mitochondrion);GO:0008150(biological_process)	ko01212(Fatty acid metabolism);ko00062(Fatty acid elongation)	[S]Function unknown	PCMP-E58	4	2809-2832	N
csa-MIR10429a	XM_011659017.1	Pentatricopeptide repeat superfamily protein isoform 1	GO:0003674(molecular_function);GO:0005739(mitochondrion);GO:0008150(biological_process)	ko01212(Fatty acid metabolism);ko00062(Fatty acid elongation)	[S]Function unknown	PCMP-E58	4	2809-2832	N
csa-MIR10429a	XM_011659016.1	Pentatricopeptide repeat superfamily protein isoform 1	GO:0003674(molecular_function);GO:0005739(mitochondrion);GO:0008150(biological_process)	ko01212(Fatty acid metabolism);ko00062(Fatty acid elongation)	[S]Function unknown	PCMP-E58	4	2809-2832	N
csa-MIR10429a	XM_011659015.1	Pentatricopeptide repeat superfamily protein isoform 1	GO:0003674(molecular_function);GO:0005739(mitochondrion);GO:0008150(biological_process)	ko01212(Fatty acid metabolism);ko00062(Fatty acid elongation)	[S]Function unknown	PCMP-E58	4	2840-2863	N
csa-MIR10429a	XM_011659014.1	Pentatricopeptide repeat superfamily protein isoform 1	GO:0003674(molecular_function);GO:0005739(mitochondrion);GO:0008150(biological_process)	ko01212(Fatty acid metabolism);ko00062(Fatty acid elongation)	[S]Function unknown	PCMP-E58	4	2809-2832	N
csa-MIR10429a	XM_011659013.1	Pentatricopeptide repeat superfamily protein isoform 1	GO:0003674(molecular_function);GO:0005739(mitochondrion);GO:0008150(biological_process)	ko01212(Fatty acid metabolism);ko00062(Fatty acid elongation)	[S]Function unknown	PCMP-E58	4	2809-2832	N
csa-MIR10429a	XM_011657336.1	-	GO:0005886(plasma membrane);GO:0015079(potassium ion transmembrane transporter activity)	-	[P]Inorganic ion transport and metabolism	POT6	3.5	2911-2933	Y	0	71.5657	2.9155e-17	4.24871e-22	down	-	2924			3	3		2		0.589438
csa-MIR10429a	XM_011656917.1	THO complex subunit 1	GO:0000347(THO complex);GO:0003723(RNA binding);GO:0005634(nucleus);GO:0006397(mRNA processing);GO:0006406(mRNA export from nucleus);GO:0008380(RNA splicing);GO:0010267(production of ta-siRNAs involved in RNA interference);GO:0031047(gene silencing by RNA);GO:0050832(defense response to fungus)	ko03040(Spliceosome);ko03013(RNA transport)	[S]Function unknown	THO1	4	648-668	Y	0	3.97587	0.046409	0.125001	down	-	659			1	0.166667		4		0.981666
csa-MIR10429a	XM_011656916.1	THO complex subunit 1	GO:0000347(THO complex);GO:0003723(RNA binding);GO:0005634(nucleus);GO:0006397(mRNA processing);GO:0006406(mRNA export from nucleus);GO:0008380(RNA splicing);GO:0010267(production of ta-siRNAs involved in RNA interference);GO:0031047(gene silencing by RNA);GO:0050832(defense response to fungus)	ko03040(Spliceosome);ko03013(RNA transport)	[S]Function unknown	THO1	4	648-668	Y	0	3.97587	0.046409	0.125001	down	-	659			1	0.166667		4		0.981666
csa-MIR10429a	XM_011656915.1	THO complex subunit 1	GO:0000347(THO complex);GO:0003723(RNA binding);GO:0005634(nucleus);GO:0006397(mRNA processing);GO:0006406(mRNA export from nucleus);GO:0008380(RNA splicing);GO:0010267(production of ta-siRNAs involved in RNA interference);GO:0031047(gene silencing by RNA);GO:0050832(defense response to fungus)	ko03040(Spliceosome);ko03013(RNA transport)	[S]Function unknown	THO1	4	650-670	Y	0	3.97587	0.046409	0.125001	down	-	661			1	0.166667		4		0.981666
csa-MIR10429a	XM_011656914.1	THO complex subunit 1	GO:0000347(THO complex);GO:0003723(RNA binding);GO:0005634(nucleus);GO:0006397(mRNA processing);GO:0006406(mRNA export from nucleus);GO:0008380(RNA splicing);GO:0010267(production of ta-siRNAs involved in RNA interference);GO:0031047(gene silencing by RNA);GO:0050832(defense response to fungus)	ko03040(Spliceosome);ko03013(RNA transport)	[S]Function unknown	THO1	4	646-666	Y	0	3.97587	0.046409	0.125001	down	-	657			1	0.166667		4		0.981666
csa-MIR10429a	XM_011656913.1	THO complex subunit 1	GO:0000347(THO complex);GO:0003723(RNA binding);GO:0005634(nucleus);GO:0006397(mRNA processing);GO:0006406(mRNA export from nucleus);GO:0008380(RNA splicing);GO:0010267(production of ta-siRNAs involved in RNA interference);GO:0031047(gene silencing by RNA);GO:0050832(defense response to fungus)	ko03040(Spliceosome);ko03013(RNA transport)	[S]Function unknown	THO1	4	643-663	Y	0	3.97587	0.046409	0.125001	down	-	654			1	0.166667		4		0.981666
csa-MIR10429a	XM_011656912.1	THO complex subunit 1	GO:0000347(THO complex);GO:0003723(RNA binding);GO:0005634(nucleus);GO:0006397(mRNA processing);GO:0006406(mRNA export from nucleus);GO:0008380(RNA splicing);GO:0010267(production of ta-siRNAs involved in RNA interference);GO:0031047(gene silencing by RNA);GO:0050832(defense response to fungus)	ko03040(Spliceosome);ko03013(RNA transport)	[S]Function unknown	THO1	4	649-669	Y	0	3.97587	0.046409	0.125001	down	-	660			1	0.166667		4		0.981666
csa-MIR10429a	XM_011656819.1	uncharacterized LOC103633018	GO:0003700(transcription factor activity, sequence-specific DNA binding);GO:0005634(nucleus);GO:0008270(zinc ion binding)	ko03010(Ribosome)	[S]Function unknown	JMJ25	4	301-319	Y	0	47.7105	5.2256e-12	7.11545e-15	down	-	310			2	2		3		0.860072
csa-MIR10429a	XM_011654274.1	-	GO:0003674(molecular_function);GO:0008150(biological_process);GO:0009507(chloroplast);GO:0016021(integral component of membrane)	-	[S]Function unknown	-	4	2652-2669	N
csa-MIR10429a	XM_011654273.1	-	GO:0003674(molecular_function);GO:0008150(biological_process);GO:0009507(chloroplast);GO:0016021(integral component of membrane)	-	[S]Function unknown	-	4	2746-2763	N
csa-MIR10429a	XM_011653617.1	U3 small nucleolar ribonucleoprotein protein MPP10	GO:0030490(maturation of SSU-rRNA);GO:0032040(small-subunit processome);GO:0034457(Mpp10 complex)	ko03008(Ribosome biogenesis in eukaryotes)	[J]Translation, ribosomal structure and biogenesis	MPHOSPH10	4	1329-1350	N
csa-MIR10429a	XM_011653580.1	U3 small nucleolar ribonucleoprotein protein MPP10	GO:0030490(maturation of SSU-rRNA);GO:0032040(small-subunit processome);GO:0034457(Mpp10 complex)	ko03008(Ribosome biogenesis in eukaryotes)	[J]Translation, ribosomal structure and biogenesis	MPHOSPH10	4	1619-1640	N
csa-MIR10429a	XM_011653151.1	mRNA cap guanine-N7 methyltransferase 1	GO:0004482(mRNA (guanine-N7-)-methyltransferase activity);GO:0005634(nucleus);GO:0005845(mRNA cap binding complex);GO:0006370(7-methylguanosine mRNA capping);GO:0036265(RNA (guanine-N7)-methylation)	ko03015(mRNA surveillance pathway)	[A]RNA processing and modification	At3g20650	4	990-1008	N
csa-MIR10429a	XM_011653150.1	mRNA cap guanine-N7 methyltransferase 1	GO:0004482(mRNA (guanine-N7-)-methyltransferase activity);GO:0005634(nucleus);GO:0005845(mRNA cap binding complex);GO:0006370(7-methylguanosine mRNA capping);GO:0036265(RNA (guanine-N7)-methylation)	ko03015(mRNA surveillance pathway)	[A]RNA processing and modification	At3g20650	4	1083-1101	N
csa-MIR10429a	XM_011653149.1	mRNA cap guanine-N7 methyltransferase 1	GO:0004482(mRNA (guanine-N7-)-methyltransferase activity);GO:0005634(nucleus);GO:0005845(mRNA cap binding complex);GO:0006370(7-methylguanosine mRNA capping);GO:0036265(RNA (guanine-N7)-methylation)	ko03015(mRNA surveillance pathway)	[A]RNA processing and modification	At3g20650	4	1078-1096	N
csa-MIR10429a	XM_011652988.1	-	GO:0003674(molecular_function);GO:0008150(biological_process);GO:0009507(chloroplast);GO:0016021(integral component of membrane)	-	[S]Function unknown	-	3	2035-2053	N
csa-MIR10429a	XM_011652554.1	-	GO:0005768(endosome);GO:0006886(intracellular protein transport);GO:0008565(protein transporter activity)	-	[S]Function unknown	DSCR3	4	933-952	N
csa-MIR10429a	XM_011652546.1	-	GO:0005768(endosome);GO:0006886(intracellular protein transport);GO:0008565(protein transporter activity)	-	[S]Function unknown	DSCR3	4	942-961	N
csa-MIR10429a	XM_011652468.1	-	GO:0003674(molecular_function);GO:0005634(nucleus);GO:0008150(biological_process)	-	[S]Function unknown	At4g00755	4	1329-1346	Y	13.5282	0	0.00023112	6.00539e-05	up	-	1337	2	0.5			3		0.75991
csa-MIR10429a	XM_011652466.1	-	GO:0003674(molecular_function);GO:0005634(nucleus);GO:0008150(biological_process)	-	[S]Function unknown	At4g00755	4	1359-1376	Y	13.5282	0	0.00023112	6.00539e-05	up	-	1367	2	0.5			3		0.75991
csa-MIR10429a	XM_011652465.1	-	GO:0003674(molecular_function);GO:0005634(nucleus);GO:0008150(biological_process)	-	[S]Function unknown	At4g00755	4	1354-1371	Y	13.5282	0	0.00023112	6.00539e-05	up	-	1362	2	0.5			3		0.75991
csa-MIR10429a	XM_011651046.1	-	GO:0003677(DNA binding);GO:0005634(nucleus);GO:0006351(transcription, DNA-templated);GO:0006355(regulation of transcription, DNA-templated)	-	[S]Function unknown	Os01g0234100	4	1275-1295	N
csa-MIR10429a	XM_004153861.2	hypothetical protein	GO:0005634(nucleus);GO:0005829(cytosol);GO:0006869(lipid transport);GO:0008142(oxysterol binding);GO:0008202(steroid metabolic process);GO:0008289(lipid binding)	ko00500(Starch and sucrose metabolism);ko00520(Amino sugar and nucleotide sugar metabolism)	[S]Function unknown	ORP3C	4	926-948	Y	135.282	23.8552	8.947e-19	3.15395e-20	up	2.50359	939	5	5	1	1	2	4	0.928821	0.798024
csa-MIR10429a	XM_004152772.2	serine/threonine protein phosphatase 2A regulatory subunit B''beta-like	GO:0005509(calcium ion binding);GO:0005634(nucleus);GO:0005829(cytosol);GO:0008150(biological_process)	ko03015(mRNA surveillance pathway)	[T]Signal transduction mechanisms	B''BETA	4	1188-1206	Y	0	47.7105	5.2256e-12	7.11545e-15	down	-	1197			2	2		2		1
csa-MIR10429a	XM_004151923.2	mRNA cap guanine-N7 methyltransferase 1	GO:0004482(mRNA (guanine-N7-)-methyltransferase activity);GO:0005634(nucleus);GO:0005845(mRNA cap binding complex);GO:0006370(7-methylguanosine mRNA capping);GO:0036265(RNA (guanine-N7)-methylation)	ko03015(mRNA surveillance pathway)	[A]RNA processing and modification	At3g20650	4	952-970	N
csa-MIR10429a	XM_004151796.2	cell division cycle protein 48 homolog	GO:0005524(ATP binding);GO:0005618(cell wall);GO:0005886(plasma membrane);GO:0008270(zinc ion binding);GO:0009505(plant-type cell wall);GO:0016787(hydrolase activity);GO:0016887(ATPase activity)	ko04141(Protein processing in endoplasmic reticulum)	[S]Function unknown	atad-3	4	790-808	N
csa-MIR10429a	XM_004150008.2	-	GO:0005351(sugar:proton symporter activity);GO:0005355(glucose transmembrane transporter activity);GO:0005887(integral component of plasma membrane);GO:0035428(hexose transmembrane transport);GO:0046323(glucose import)	-	[G]Carbohydrate transport and metabolism	PLT6	4	1827-1844	N
csa-MIR10429a	XM_004149529.2	heterogeneous nuclear ribonucleoprotein 1	GO:0000166(nucleotide binding);GO:0003676(nucleic acid binding);GO:0003723(RNA binding);GO:0005737(cytoplasm)	ko03015(mRNA surveillance pathway)	[S]Function unknown	RNP1	4	966-986	N
csa-MIR10429a	XM_004149375.2	NAC domain-containing protein 66-like	GO:0003700(transcription factor activity, sequence-specific DNA binding);GO:0005515(protein binding);GO:0005634(nucleus);GO:0006355(regulation of transcription, DNA-templated);GO:0007275(multicellular organism development);GO:0009620(response to fungus);GO:0009733(response to auxin);GO:0009735(response to cytokinin);GO:0009737(response to abscisic acid);GO:0009741(response to brassinosteroid);GO:…	ko03013(RNA transport);ko03015(mRNA surveillance pathway);ko03018(RNA degradation)	[S]Function unknown	NAC030	4	1130-1148	N
csa-MIR10429a	XM_004149257.2	50S ribosomal protein L24	GO:0005739(mitochondrion);GO:0006412(translation)	ko03010(Ribosome)	[J]Translation, ribosomal structure and biogenesis	RPL24	4	417-435	Y	243.507	357.829	3.5911e-06	3.89581e-06	down	-0.555306	427	9	9	15	15	2	2	0.999998	1
csa-MIR10429a	XM_004148008.2	-	GO:0003677(DNA binding);GO:0005634(nucleus);GO:0006351(transcription, DNA-templated);GO:0006355(regulation of transcription, DNA-templated)	-	[S]Function unknown	Os01g0234100	4	1924-1944	N
csa-MIR10429a	XM_004147608.2	-	GO:0004379(glycylpeptide N-tetradecanoyltransferase activity);GO:0005737(cytoplasm);GO:0018008(N-terminal peptidyl-glycine N-myristoylation)	-	[S]Function unknown	TPLATE	3.5	770-788	N
csa-MIR10429a	XM_004147090.2	putative nuclear matrix constituent protein 1-like protein	GO:0005634(nucleus);GO:0005652(nuclear lamina);GO:0005654(nucleoplasm);GO:0005730(nucleolus);GO:0005737(cytoplasm);GO:0006997(nucleus organization);GO:0009506(plasmodesma);GO:0031965(nuclear membrane)	ko01210(2-Oxocarboxylic acid metabolism);ko01230(Biosynthesis of amino acids);ko00270(Cysteine and methionine metabolism);ko00280(Valine, leucine and isoleucine degradation);ko00290(Valine, leucine and isoleucine biosynthesis);ko00770(Pantothenate and CoA biosynthesis)	[S]Function unknown	CRWN3	4	3021-3039	Y	0	47.7105	5.2256e-12	7.11545e-15	down	-	3031			2	2		2		1
csa-MIR10429a	XM_004146493.2	GRAS family transcription factor family protein	GO:0003700(transcription factor activity, sequence-specific DNA binding);GO:0005634(nucleus);GO:0006355(regulation of transcription, DNA-templated);GO:0030154(cell differentiation);GO:0043565(sequence-specific DNA binding);GO:0048831(regulation of shoot system development)	ko04075(Plant hormone signal transduction)	[K]Transcription	SCL15	4	1526-1545	N
csa-MIR10429a	XM_004144440.2	uncharacterized LOC100813101	GO:0003677(DNA binding);GO:0003700(transcription factor activity, sequence-specific DNA binding);GO:0005634(nucleus);GO:0006351(transcription, DNA-templated);GO:0006355(regulation of transcription, DNA-templated);GO:0008289(lipid binding);GO:0010090(trichome morphogenesis);GO:0043565(sequence-specific DNA binding);GO:0048497(maintenance of floral organ identity)	ko00130(Ubiquinone and other terpenoid-quinone biosynthesis)	[K]Transcription	HDG2	4	1623-1643	N
csa-MIR10429a	XM_004144251.2	Pentatricopeptide repeat superfamily protein isoform 1	GO:0003674(molecular_function);GO:0005739(mitochondrion);GO:0008150(biological_process)	ko01212(Fatty acid metabolism);ko00062(Fatty acid elongation)	[S]Function unknown	PCMP-E58	4	2696-2719	N
csa-MIR10429a	XM_004144000.2	luminal-binding protein 8-like	GO:0005759(mitochondrial matrix);GO:0006986(response to unfolded protein);GO:0009507(chloroplast);GO:0046872(metal ion binding);GO:0051082(unfolded protein binding);GO:0051085(chaperone mediated protein folding requiring cofactor);GO:0051087(chaperone binding)	ko03060(Protein export);ko04141(Protein processing in endoplasmic reticulum)	[O]Posttranslational modification, protein turnover, chaperones	CPN20	4	600-618	Y	730.521	846.861	0.0039321	0.00409851	down	-0.2132	610	54	27	71	35.5	2	2	0.999998	1
csa-MIR10429a	XM_004142751.2	-	GO:0005737(cytoplasm);GO:0006950(response to stress);GO:0016787(hydrolase activity)	-	[S]Function unknown	At3g01520	4	593-612	Y	27.0563	0	1.9131e-07	7.22118e-09	up	-	603	1	1			4		0.99921
csa-MIR10429a	XM_004142299.2	nucleolar GTP-binding protein 2	GO:0003924(GTPase activity);GO:0005730(nucleolus);GO:0042254(ribosome biogenesis)	ko03008(Ribosome biogenesis in eukaryotes)	[S]Function unknown	NUG2	3	743-761	Y	81.1689	0	1.8837e-19	3.7648e-25	up	-	752	3	3			2		0.572326
csa-MIR10429a	XM_004142214.2	F10B6.22	GO:0005215(transporter activity);GO:0005886(plasma membrane);GO:0006810(transport)	ko01210(2-Oxocarboxylic acid metabolism);ko01230(Biosynthesis of amino acids);ko00260(Glycine, serine and threonine metabolism);ko00270(Cysteine and methionine metabolism);ko00300(Lysine biosynthesis);ko00261(Monobactam biosynthesis)	[S]Function unknown	sec14	4	892-911	N
csa-MIR10429a	XM_004141022.2	-	GO:0003674(molecular_function);GO:0005634(nucleus);GO:0008150(biological_process)	-	[S]Function unknown	Dennd5b	4	1240-1259	N
csa-MIR10429a	XM_004140843.2	-	GO:0003700(transcription factor activity, sequence-specific DNA binding);GO:0005634(nucleus);GO:0006355(regulation of transcription, DNA-templated);GO:0010192(mucilage biosynthetic process);GO:0044212(transcription regulatory region DNA binding)	-	[K]Transcription	GT-2	4	2056-2075	Y	784.633	119.276	0	2.16803e-121	up	2.71771	2066	29	29	5	5	2	2	0.999998	1
csa-MIR10429a	XM_004138867.2	uncharacterized protein LOC103984394	GO:0003677(DNA binding);GO:0003700(transcription factor activity, sequence-specific DNA binding);GO:0005634(nucleus);GO:0006351(transcription, DNA-templated);GO:0006355(regulation of transcription, DNA-templated)	ko03013(RNA transport)	[K]Transcription	PHL8	4	814-831	Y	27.0563	143.131	6.5298e-19	2.86151e-20	down	-2.4033	823	1	1	6	6	4	2	0.990373	0.99996
csa-MIR10429a	XM_004138768.2	-	GO:0005634(nucleus);GO:0009793(embryo development ending in seed dormancy);GO:0016021(integral component of membrane);GO:0016757(transferase activity, transferring glycosyl groups);GO:0046686(response to cadmium ion)	-	[S]Function unknown	-	4	837-855	Y	54.1126	0	1.776e-13	5.21421e-17	up	-	846	2	2			2		0.999814
csa-MIR10429a	XM_004137458.2	-	GO:0005768(endosome);GO:0006886(intracellular protein transport);GO:0008565(protein transporter activity)	-	[S]Function unknown	DSCR3	4	1066-1085	N
csa-MIR10429a	XM_004137303.2	aldose 1-epimerase	GO:0004034(aldose 1-epimerase activity);GO:0005737(cytoplasm);GO:0005829(cytosol);GO:0006012(galactose metabolic process);GO:0019318(hexose metabolic process);GO:0030246(carbohydrate binding);GO:0048046(apoplast)	ko00010(Glycolysis / Gluconeogenesis);ko00052(Galactose metabolism)	[G]Carbohydrate transport and metabolism	Galm	3	377-395	N
csa-MIR10429a	XM_004136203.2	-	GO:0005576(extracellular region);GO:0005774(vacuolar membrane);GO:0005975(carbohydrate metabolic process);GO:0016829(lyase activity);GO:0030246(carbohydrate binding)	-	-	-	4	1544-1563	N
csa-MIR10429a	XM_004136076.2	-	GO:0001708(cell fate specification);GO:0005515(protein binding);GO:0005634(nucleus);GO:0009880(embryonic pattern specification);GO:0046872(metal ion binding);GO:0090421(embryonic meristem initiation)	-	[S]Function unknown	OBE4	4	1448-1466	N
csa-MIR10429a	XM_004135904.2	-	GO:0009507(chloroplast);GO:0015996(chlorophyll catabolic process);GO:0080124(pheophytinase activity)	-	[S]Function unknown	PPH	4	378-398	N
csa-MIR10429a	XM_004135609.2	hypothetical protein	GO:0003777(microtubule motor activity);GO:0005871(kinesin complex);GO:0007018(microtubule-based movement);GO:0016887(ATPase activity)	ko03008(Ribosome biogenesis in eukaryotes)	[Z]Cytoskeleton	KIN14U	4	613-631	Y	162.338	23.8552	2.8517e-24	1.22751e-26	up	2.76662	623	6	6	1	1	2	4	0.999998	0.999664
csa-MIR10429a	XM_004134923.2	uncharacterized LOC100813101	GO:0003677(DNA binding);GO:0003700(transcription factor activity, sequence-specific DNA binding);GO:0005515(protein binding);GO:0005634(nucleus);GO:0006351(transcription, DNA-templated);GO:0006355(regulation of transcription, DNA-templated);GO:0008289(lipid binding);GO:0009845(seed germination);GO:0009913(epidermal cell differentiation);GO:0043565(sequence-specific DNA binding);GO:0048497(mainten…	ko00130(Ubiquinone and other terpenoid-quinone biosynthesis)	[K]Transcription	PDF2	4	1645-1667	Y	0	11.9276	0.00056132	0.000488322	down	-	1658			1	0.5		4		0.550582
csa-MIR10429a	XM_004134911.2	RA54B_CHICK DNA repair and recombination protein RAD54B (ISS)	GO:0005737(cytoplasm);GO:0042981(regulation of apoptotic process);GO:0048025(negative regulation of mRNA splicing, via spliceosome)	ko03440(Homologous recombination)	[L]Replication, recombination and repair	CHR28	4	4318-4338	N
csa-MIR10429a	XM_004133838.2	-	GO:0005515(protein binding);GO:0005634(nucleus);GO:0009611(response to wounding);GO:0016567(protein ubiquitination);GO:0030246(carbohydrate binding)	-	[S]Function unknown	PP2A13	3	1517-1536	N
csa-MIR10429a	XM_004133836.2	-	GO:0003674(molecular_function);GO:0005634(nucleus);GO:0008150(biological_process)	-	[S]Function unknown	At4g00755	4	1355-1372	Y	13.5282	0	0.00023112	6.00539e-05	up	-	1363	2	0.5			3		0.75991
csa-mir063	XM_011661014.1	-	GO:0003713(transcription coactivator activity);GO:0005622(intracellular);GO:0005634(nucleus)	-	[S]Function unknown	-	4	2262-2284	N
csa-mir063	XM_011657250.1	cleavage and polyadenylation specificity factor subunit 3-I-like	GO:0004518(nuclease activity);GO:0005515(protein binding);GO:0005634(nucleus);GO:0005847(mRNA cleavage and polyadenylation specificity factor complex);GO:0006378(mRNA polyadenylation);GO:0006397(mRNA processing)	ko03015(mRNA surveillance pathway)	[J]Translation, ribosomal structure and biogenesis	CPSF73-I	4	1009-1032	Y	0	23.8552	1.0687e-06	1.1925e-07	down	-	1023			2	1		3		0.364814
csa-mir063	XM_011657246.1	cleavage and polyadenylation specificity factor subunit 3-I-like	GO:0004518(nuclease activity);GO:0005515(protein binding);GO:0005634(nucleus);GO:0005847(mRNA cleavage and polyadenylation specificity factor complex);GO:0006378(mRNA polyadenylation);GO:0006397(mRNA processing)	ko03015(mRNA surveillance pathway)	[J]Translation, ribosomal structure and biogenesis	CPSF73-I	4	913-936	Y	0	23.8552	1.0687e-06	1.1925e-07	down	-	927			2	1		3		0.364814
csa-mir061	XM_011659932.1	uncharacterized LOC103486381	GO:0005634(nucleus);GO:0008152(metabolic process);GO:0016787(hydrolase activity)	ko00760(Nicotinate and nicotinamide metabolism)	[S]Function unknown	SPAC24B11.05	4	1519-1543	Y	9.01877	39.7587	1.1161e-05	9.26902e-06	down	-2.14027	1534	1	0.333333	5	1.66667	4	2	0.657505	0.903368
csa-mir061	XM_011659929.1	uncharacterized LOC103486381	GO:0005634(nucleus);GO:0008152(metabolic process);GO:0016787(hydrolase activity)	ko00760(Nicotinate and nicotinamide metabolism)	[S]Function unknown	SPAC24B11.05	4	762-786	Y	9.01877	39.7587	1.1161e-05	9.26902e-06	down	-2.14027	777	1	0.333333	5	1.66667	4	2	0.657505	0.903368
csa-mir061	XM_011659925.1	uncharacterized LOC103486381	GO:0005634(nucleus);GO:0008152(metabolic process);GO:0016787(hydrolase activity)	ko00760(Nicotinate and nicotinamide metabolism)	[S]Function unknown	SPAC24B11.05	4	818-842	Y	9.01877	39.7587	1.1161e-05	9.26902e-06	down	-2.14027	833	1	0.333333	5	1.66667	4	2	0.657505	0.903368
csa-mir059	XM_011650126.1	G-type lectin S-receptor-like serine/threonine-protein kinase CES101	GO:0004674(protein serine/threonine kinase activity);GO:0005886(plasma membrane);GO:0006468(protein phosphorylation);GO:0006952(defense response);GO:0009506(plasmodesma)	ko00520(Amino sugar and nucleotide sugar metabolism)	[T]Signal transduction mechanisms	CRK29	4	1121-1144	N
csa-mir053	XM_011660345.1	peptidase	GO:0004252(serine-type endopeptidase activity);GO:0005618(cell wall)	ko04144(Endocytosis)	[O]Posttranslational modification, protein turnover, chaperones	AIR3	2	2350-2374	N
csa-mir053	XM_011655925.1	phospholipase D Y-like	GO:0003674(molecular_function);GO:0003824(catalytic activity);GO:0004630(phospholipase D activity);GO:0005615(extracellular space);GO:0006629(lipid metabolic process);GO:0016042(lipid catabolic process);GO:0016787(hydrolase activity);GO:0044351(macropinocytosis);GO:0070290(N-acylphosphatidylethanolamine-specific phospholipase D activity)	ko00564(Glycerophospholipid metabolism);ko00565(Ether lipid metabolism)	[I]Lipid transport and metabolism	pldY	4	1796-1819	N
csa-mir053	XM_004150289.2	RNA polymerase beta' subunit	GO:0005739(mitochondrion);GO:0008380(RNA splicing);GO:0009737(response to abscisic acid)	ko00230(Purine metabolism);ko00240(Pyrimidine metabolism);ko03020(RNA polymerase)	[S]Function unknown	At1g51965	3	3281-3304	N
csa-mir053	XM_004148403.2	WRKY transcription factor 34 family protein	GO:0003700(transcription factor activity, sequence-specific DNA binding);GO:0005515(protein binding);GO:0005634(nucleus);GO:0006351(transcription, DNA-templated);GO:0006355(regulation of transcription, DNA-templated);GO:0009867(jasmonic acid mediated signaling pathway);GO:0042742(defense response to bacterium);GO:0043565(sequence-specific DNA binding);GO:0050832(defense response to fungus)	ko04626(Plant-pathogen interaction)	[K]Transcription	WRKY51	3	723-746	N
csa-mir053	XM_004146530.2	-	GO:0005451(monovalent cation:proton antiporter activity);GO:0006885(regulation of pH);GO:0012505(endomembrane system)	-	[P]Inorganic ion transport and metabolism	CHX18	2	2524-2547	N
csa-mir053	XM_004135417.2	uncharacterized LOC101752872	GO:0003674(molecular_function);GO:0005739(mitochondrion);GO:0008150(biological_process);GO:0008270(zinc ion binding)	ko01200(Carbon metabolism);ko00630(Glyoxylate and dicarboxylate metabolism);ko00910(Nitrogen metabolism);ko00460(Cyanoamino acid metabolism)	[S]Function unknown	PCMP-H14	3.5	576-598	Y	0	23.8552	1.0687e-06	1.1925e-07	down	-	589			1	1		4		0.366839
csa-mir052	XM_004133791.2	acidic endochitinase	GO:0004568(chitinase activity);GO:0005576(extracellular region);GO:0006032(chitin catabolic process);GO:0008061(chitin binding)	ko00520(Amino sugar and nucleotide sugar metabolism)	[G]Carbohydrate transport and metabolism	-	4	1297-1320	N
csa-mir050	XM_011654296.1	-	GO:0005829(cytosol);GO:0050278(sedoheptulose-bisphosphatase activity)	-	[S]Function unknown	At5g64460	4	1149-1172	N
csa-mir050	XM_011654295.1	-	GO:0005829(cytosol);GO:0050278(sedoheptulose-bisphosphatase activity)	-	[S]Function unknown	At5g64460	4	1144-1167	N
csa-mir050	XM_011654294.1	-	GO:0005829(cytosol);GO:0050278(sedoheptulose-bisphosphatase activity)	-	[S]Function unknown	At5g64460	4	1148-1171	N
csa-mir045	XM_011652610.1	-	GO:0003674(molecular_function);GO:0005576(extracellular region);GO:0009506(plasmodesma);GO:0010497(plasmodesmata-mediated intercellular transport);GO:0016021(integral component of membrane);GO:0046739(transport of virus in multicellular host)	-	[U]Intracellular trafficking, secretion, and vesicular transport	CRRSP3	3.5	712-734	N
csa-mir044	XM_004150339.2	ATPase 2	GO:0005388(calcium-transporting ATPase activity);GO:0005887(integral component of plasma membrane);GO:0043231(intracellular membrane-bounded organelle)	ko00190(Oxidative phosphorylation)	[P]Inorganic ion transport and metabolism	ACA10	3	353-373	Y	54.1126	0	1.776e-13	5.21421e-17	up	-	364	2	2			2		0.572326
csa-mir035	XM_004145527.2	-	GO:0005634(nucleus);GO:0009941(chloroplast envelope);GO:0015846(polyamine transport);GO:0019808(polyamine binding);GO:0042597(periplasmic space)	-	[E]Amino acid transport and metabolism	-	2.5	1581-1604	N
csa-mir035	XM_004144359.2	leucoanthocyanidin reductase 2	GO:0009807(lignan biosynthetic process);GO:0010283(pinoresinol reductase activity);GO:0010284(lariciresinol reductase activity);GO:1902125((+)-pinoresinol catabolic process);GO:1902128((-)-lariciresinol catabolic process);GO:1902132((+)-lariciresinol biosynthetic process);GO:1902135((+)-secoisolariciresinol biosynthetic process)	ko00941(Flavonoid biosynthesis)	[S]Function unknown	-	3	1118-1141	N
csa-mir035	XM_004138144.2	flavonoid 3'-monooxygenase	GO:0016020(membrane);GO:0016709(oxidoreductase activity, acting on paired donors, with incorporation or reduction of molecular oxygen, NAD(P)H as one donor, and incorporation of one atom of oxygen);GO:0044550(secondary metabolite biosynthetic process)	ko00941(Flavonoid biosynthesis);ko00944(Flavone and flavonol biosynthesis)	[Q]Secondary metabolites biosynthesis, transport and catabolism	CYP75B2	3	1617-1640	N
csa-mir027	XM_011656263.1	-	GO:0003677(DNA binding);GO:0003700(transcription factor activity, sequence-specific DNA binding);GO:0005634(nucleus);GO:0006355(regulation of transcription, DNA-templated);GO:0043565(sequence-specific DNA binding)	-	[K]Transcription	BZIP43	3.5	8-31	N
csa-mir027	XM_004147936.2	protein BRASSINOSTEROID INSENSITIVE 1-like	GO:0004674(protein serine/threonine kinase activity);GO:0005524(ATP binding);GO:0005886(plasma membrane);GO:0006468(protein phosphorylation);GO:0007169(transmembrane receptor protein tyrosine kinase signaling pathway);GO:0016021(integral component of membrane);GO:0016301(kinase activity)	ko04075(Plant hormone signal transduction)	[T]Signal transduction mechanisms ;[S]Function unknown	At1g12460	3.5	115-138	N
csa-mir024	XM_004140811.2	pathogenesis-related genes transcriptional activator PTI6	GO:0003677(DNA binding);GO:0003700(transcription factor activity, sequence-specific DNA binding);GO:0005634(nucleus);GO:0006351(transcription, DNA-templated);GO:0006355(regulation of transcription, DNA-templated);GO:0009873(ethylene-activated signaling pathway)	ko04626(Plant-pathogen interaction)	[K]Transcription	ERF118	4	1041-1062	N
csa-mir023	XM_011657732.1	-	GO:0016020(membrane);GO:0070062(extracellular exosome)	-	[S]Function unknown	HEATR5B	4	3273-3291	N
csa-mir023	XM_011656990.1	beta-amyrin synthase-like	GO:0019745(pentacyclic triterpenoid biosynthetic process);GO:0042300(beta-amyrin synthase activity)	ko00909(Sesquiterpenoid and triterpenoid biosynthesis)	[I]Lipid transport and metabolism	OSCBPY	4	2109-2126	N
csa-mir023	XM_011656989.1	beta-amyrin synthase-like	GO:0019745(pentacyclic triterpenoid biosynthetic process);GO:0042300(beta-amyrin synthase activity)	ko00909(Sesquiterpenoid and triterpenoid biosynthesis)	[I]Lipid transport and metabolism	OSCBPY	4	2110-2127	N
csa-mir023	XM_011656361.1	-	GO:0003700(transcription factor activity, sequence-specific DNA binding);GO:0005634(nucleus);GO:0006355(regulation of transcription, DNA-templated);GO:0010192(mucilage biosynthetic process);GO:0044212(transcription regulatory region DNA binding)	-	[K]Transcription	GT-2	4	1661-1679	N
csa-mir023	XM_011656360.1	-	GO:0003700(transcription factor activity, sequence-specific DNA binding);GO:0005634(nucleus);GO:0006355(regulation of transcription, DNA-templated);GO:0010192(mucilage biosynthetic process);GO:0044212(transcription regulatory region DNA binding)	-	[K]Transcription	GT-2	4	1654-1672	N
csa-mir023	XM_011654551.1	hypothetical protein	GO:0005886(plasma membrane);GO:0016021(integral component of membrane);GO:0042626(ATPase activity, coupled to transmembrane movement of substances)	ko02010(ABC transporters)	[V]Defense mechanisms	ABCG39	4	997-1014	N
csa-mir023	XM_011651978.1	peroxidase 64-like	GO:0005515(protein binding);GO:0005525(GTP binding);GO:0005634(nucleus);GO:0005737(cytoplasm);GO:0005819(spindle);GO:0005886(plasma membrane);GO:0007264(small GTPase mediated signal transduction);GO:0009524(phragmoplast);GO:0009734(auxin-activated signaling pathway);GO:0009738(abscisic acid-activated signaling pathway);GO:0015031(protein transport)	ko00940(Phenylpropanoid biosynthesis)	[S]Function unknown	ARAC1	4	237-253	N
csa-mir023	XM_011650911.1	DEAD-box ATP-dependent RNA helicase 42	GO:0000398(mRNA splicing, via spliceosome);GO:0004004(ATP-dependent RNA helicase activity);GO:0010468(regulation of gene expression);GO:0010501(RNA secondary structure unwinding)	ko03040(Spliceosome)	[L]Replication, recombination and repair	RH45	3.5	127-145	N
csa-mir023	XM_011650903.1	DEAD-box ATP-dependent RNA helicase 42	GO:0000398(mRNA splicing, via spliceosome);GO:0004004(ATP-dependent RNA helicase activity);GO:0010468(regulation of gene expression);GO:0010501(RNA secondary structure unwinding)	ko03040(Spliceosome)	[L]Replication, recombination and repair	RH45	3.5	127-145	N
csa-mir023	XM_011650273.1	ATP-dependent DNA helicase Q-like 3	GO:0000724(double-strand break repair via homologous recombination);GO:0003677(DNA binding);GO:0005634(nucleus);GO:0005694(chromosome);GO:0005737(cytoplasm);GO:0009378(four-way junction helicase activity);GO:0043140(ATP-dependent 3'-5' DNA helicase activity)	ko03440(Homologous recombination)	[L]Replication, recombination and repair	RECQL3	4	568-586	N
csa-mir023	XM_011650158.1	peroxidase 60	GO:0004601(peroxidase activity);GO:0009505(plant-type cell wall);GO:0009664(plant-type cell wall organization)	ko00940(Phenylpropanoid biosynthesis)	[G]Carbohydrate transport and metabolism	PER60	3.5	72-90	N
csa-mir023	XM_004150023.2	-	GO:0000989(transcription factor activity, transcription factor binding);GO:0005634(nucleus);GO:0006355(regulation of transcription, DNA-templated);GO:0009640(photomorphogenesis)	-	[S]Function unknown	BBX21	4	111-127	N
csa-mir023	XM_004149932.2	beta-galactosidase	GO:0004565(beta-galactosidase activity);GO:0005618(cell wall);GO:0005773(vacuole)	ko00052(Galactose metabolism);ko00600(Sphingolipid metabolism);ko00531(Glycosaminoglycan degradation);ko00604(Glycosphingolipid biosynthesis - ganglio series);ko00511(Other glycan degradation)	[G]Carbohydrate transport and metabolism	BGAL3	4	2274-2291	Y	81.1689	95.421	0.29045	0.327194	down	-0.233378	2282	3	3	4	4	3	2	0.88864	1
csa-mir023	XM_004148892.2	-	GO:0005777(peroxisome);GO:0009507(chloroplast);GO:0016788(hydrolase activity, acting on ester bonds);GO:0047617(acyl-CoA hydrolase activity)	-	[S]Function unknown	Acot9	4	1499-1516	N
csa-mir023	XM_004146748.2	-	GO:0000145(exocyst);GO:0001927(exocyst assembly);GO:0051601(exocyst localization)	-	[U]Intracellular trafficking, secretion, and vesicular transport	EXO84A	4	1841-1858	N
csa-mir023	XM_004146105.2	peroxidase 64-like	GO:0005515(protein binding);GO:0005525(GTP binding);GO:0005634(nucleus);GO:0005737(cytoplasm);GO:0005819(spindle);GO:0005886(plasma membrane);GO:0007264(small GTPase mediated signal transduction);GO:0009524(phragmoplast);GO:0009734(auxin-activated signaling pathway);GO:0009738(abscisic acid-activated signaling pathway);GO:0015031(protein transport)	ko00940(Phenylpropanoid biosynthesis)	[S]Function unknown	ARAC1	4	237-253	N
csa-mir023	XM_004145821.2	phenolic glucoside malonyltransferase 1-like	GO:0016420(malonyltransferase activity)	ko00944(Flavone and flavonol biosynthesis);ko00943(Isoflavonoid biosynthesis)	[S]Function unknown	PMAT1	4	950-966	N
csa-mir023	XM_004145484.2	4-coumarate--CoA ligase-like 5	GO:0005524(ATP binding);GO:0005777(peroxisome);GO:0008152(metabolic process);GO:0009507(chloroplast);GO:0009611(response to wounding);GO:0009695(jasmonic acid biosynthetic process);GO:0009698(phenylpropanoid metabolic process);GO:0016021(integral component of membrane);GO:0016207(4-coumarate-CoA ligase activity);GO:0016874(ligase activity)	ko00592(alpha-Linolenic acid metabolism)	[I]Lipid transport and metabolism ;[Q]Secondary metabolites biosynthesis, transport and catabolism	4CLL5	4	207-224	N
csa-mir023	XM_004144119.2	-	GO:0003993(acid phosphatase activity);GO:0004722(protein serine/threonine phosphatase activity);GO:0005576(extracellular region);GO:0046872(metal ion binding)	-	[S]Function unknown	PAP1	4	1411-1429	N
csa-mir023	XM_004143298.2	-	GO:0002098(tRNA wobble uridine modification);GO:0016491(oxidoreductase activity);GO:0050660(flavin adenine dinucleotide binding);GO:0055114(oxidation-reduction process)	-	[D]Cell cycle control, cell division, chromosome partitioning	mnmG	4	2374-2390	Y	0	119.276	1.0463e-27	3.03572e-36	down	-	2382			5	5		2		1
csa-mir023	XM_004141026.2	ATP-dependent DNA helicase Q-like 3	GO:0000724(double-strand break repair via homologous recombination);GO:0003677(DNA binding);GO:0005634(nucleus);GO:0005694(chromosome);GO:0005737(cytoplasm);GO:0009378(four-way junction helicase activity);GO:0043140(ATP-dependent 3'-5' DNA helicase activity)	ko03440(Homologous recombination)	[L]Replication, recombination and repair	RECQL3	4	563-581	N
csa-mir023	XM_004138832.2	-	GO:0003674(molecular_function);GO:0005634(nucleus);GO:0008150(biological_process);GO:0070461(SAGA-type complex)	-	[S]Function unknown	-	3.5	1313-1330	Y	54.1126	0	1.776e-13	5.21421e-17	up	-	1321	2	2			2		0.977065
csa-mir023	XM_004138067.2	aldehyde dehydrogenase family 2 member B4	GO:0004029(aldehyde dehydrogenase (NAD) activity)	ko00010(Glycolysis / Gluconeogenesis);ko00040(Pentose and glucuronate interconversions);ko00053(Ascorbate and aldarate metabolism);ko00620(Pyruvate metabolism);ko00071(Fatty acid degradation);ko00561(Glycerolipid metabolism);ko00280(Valine, leucine and isoleucine degradation);ko00310(Lysine degradation);ko00330(Arginine and proline metabolism);ko00340(Histidine metabolism);ko00380(Tryptophan meta…	[C]Energy production and conversion	ALDH2B4	4	1759-1777	Y	0	47.7105	5.2256e-12	7.11545e-15	down	-	1768			2	2		2		1
csa-mir023	XM_004135257.2	lipoxygenase 6	GO:0005886(plasma membrane);GO:0009507(chloroplast);GO:0009695(jasmonic acid biosynthetic process);GO:0016165(linoleate 13S-lipoxygenase activity);GO:0031408(oxylipin biosynthetic process);GO:0034440(lipid oxidation);GO:0040007(growth);GO:0046872(metal ion binding)	ko00591(Linoleic acid metabolism);ko00592(alpha-Linolenic acid metabolism)	[S]Function unknown	LOX6	4	905-921	N
csa-mir023	NM_001280683.1	-	-	-	-	-	3.5	279-296	Y	135.282	119.276	0.30696	0.31588	up	0.181659	287	5	5	5	5	3	3	0.465882	0.578718
csa-mir022	XM_011661330.1	-	GO:0003674(molecular_function);GO:0005634(nucleus);GO:0008150(biological_process)	-	[S]Function unknown	BRXL3	3.5	162-182	N
csa-mir022	XM_011661133.1	NB-ARC domain disease resistance protein	GO:0005524(ATP binding);GO:0005634(nucleus);GO:0006952(defense response);GO:0043531(ADP binding)	ko03040(Spliceosome)	[S]Function unknown	RGA1	4	3419-3439	N
csa-mir022	XM_011661132.1	NB-ARC domain disease resistance protein	GO:0005524(ATP binding);GO:0005634(nucleus);GO:0006952(defense response);GO:0043531(ADP binding)	ko03040(Spliceosome)	[S]Function unknown	RGA1	4	3420-3440	N
csa-mir022	XM_011661079.1	-	GO:0003674(molecular_function);GO:0008150(biological_process)	-	[S]Function unknown	-	4	553-573	Y	27.0563	0	1.9131e-07	7.22118e-09	up	-	564	1	1			4		1
csa-mir022	XM_011660464.1	uncharacterized LOC106399005	GO:0003677(DNA binding);GO:0003700(transcription factor activity, sequence-specific DNA binding);GO:0005634(nucleus);GO:0006351(transcription, DNA-templated);GO:0006355(regulation of transcription, DNA-templated);GO:0007275(multicellular organism development);GO:0010089(xylem development);GO:0043067(regulation of programmed cell death);GO:0048367(shoot system development)	ko00561(Glycerolipid metabolism)	[S]Function unknown	NAC104	4	566-586	N
csa-mir022	XM_011660221.1	-	-	-	-	-	3	12-31	N
csa-mir022	XM_011659984.1	D-3-phosphoglycerate dehydrogenase	GO:0003677(DNA binding);GO:0003700(transcription factor activity, sequence-specific DNA binding);GO:0005515(protein binding);GO:0005634(nucleus);GO:0006351(transcription, DNA-templated);GO:0006355(regulation of transcription, DNA-templated);GO:0009559(embryo sac central cell differentiation);GO:0043078(polar nucleus);GO:0046983(protein dimerization activity)	ko01200(Carbon metabolism);ko01230(Biosynthesis of amino acids);ko00260(Glycine, serine and threonine metabolism)	[K]Transcription	AGL61	4	170-190	N
csa-mir022	XM_011659697.1	uncharacterized aarF domain-containing protein kinase At1g79600	GO:0005215(transporter activity);GO:0005886(plasma membrane);GO:0006810(transport);GO:0009507(chloroplast);GO:0009941(chloroplast envelope);GO:0016021(integral component of membrane);GO:0034599(cellular response to oxidative stress);GO:0046467(membrane lipid biosynthetic process)	ko04626(Plant-pathogen interaction)	[S]Function unknown	sll1770	4	551-570	Y	0	11.9276	0.00056132	0.000488322	down	-	561			1	0.5		4		1
csa-mir022	XM_011659460.1	galactinol synthase 1-like	GO:0000139(Golgi membrane);GO:0005634(nucleus);GO:0005794(Golgi apparatus);GO:0005982(starch metabolic process);GO:0009058(biosynthetic process);GO:0009834(plant-type secondary cell wall biogenesis);GO:0010417(glucuronoxylan biosynthetic process);GO:0015020(glucuronosyltransferase activity);GO:0016021(integral component of membrane);GO:0016757(transferase activity, transferring glycosyl groups);G…	ko00052(Galactose metabolism)	[O]Posttranslational modification, protein turnover, chaperones	GUX1	3.5	634-655	N
csa-mir022	XM_011659459.1	galactinol synthase 1-like	GO:0000139(Golgi membrane);GO:0005634(nucleus);GO:0005794(Golgi apparatus);GO:0005982(starch metabolic process);GO:0009058(biosynthetic process);GO:0009834(plant-type secondary cell wall biogenesis);GO:0010417(glucuronoxylan biosynthetic process);GO:0015020(glucuronosyltransferase activity);GO:0016021(integral component of membrane);GO:0016757(transferase activity, transferring glycosyl groups);G…	ko00052(Galactose metabolism)	[O]Posttranslational modification, protein turnover, chaperones	GUX1	3.5	648-669	N
csa-mir022	XM_011659305.1	-	GO:0005737(cytoplasm);GO:0008168(methyltransferase activity);GO:0016021(integral component of membrane);GO:0032259(methylation)	-	[S]Function unknown	-	2	112-133	N
csa-mir022	XM_011659050.1	-	GO:0005634(nucleus)	-	[S]Function unknown	-	4	1670-1690	N
csa-mir022	XM_011658857.1	chitin elicitor receptor kinase 1-like	GO:0004674(protein serine/threonine kinase activity);GO:0004842(ubiquitin-protein transferase activity);GO:0005524(ATP binding);GO:0005886(plasma membrane);GO:0006468(protein phosphorylation);GO:0016301(kinase activity);GO:0016567(protein ubiquitination);GO:0016874(ligase activity)	ko04626(Plant-pathogen interaction)	[T]Signal transduction mechanisms	PUB33	4	637-658	N
csa-mir022	XM_011657702.1	cyclin-dependent kinase D-1	GO:0004672(protein kinase activity);GO:0005524(ATP binding);GO:0005634(nucleus);GO:0005886(plasma membrane);GO:0006468(protein phosphorylation);GO:0016301(kinase activity)	ko03022(Basal transcription factors);ko03420(Nucleotide excision repair)	[T]Signal transduction mechanisms	At1g54610	4	199-220	N
csa-mir022	XM_011657528.1	-	GO:0000166(nucleotide binding);GO:0003723(RNA binding);GO:0009507(chloroplast)	-	[S]Function unknown	PPR4	4	467-488	N
csa-mir022	XM_011657398.1	-	GO:0005886(plasma membrane);GO:0008270(zinc ion binding);GO:0016021(integral component of membrane);GO:0019706(protein-cysteine S-palmitoyltransferase activity);GO:0030659(cytoplasmic vesicle membrane)	-	[S]Function unknown	PAT22	3.5	134-154	N
csa-mir022	XM_011657397.1	-	GO:0005886(plasma membrane);GO:0008270(zinc ion binding);GO:0016021(integral component of membrane);GO:0019706(protein-cysteine S-palmitoyltransferase activity);GO:0030659(cytoplasmic vesicle membrane)	-	[S]Function unknown	PAT22	3.5	134-154	N
csa-mir022	XM_011656259.1	heat shock protein 83	GO:0005524(ATP binding);GO:0005739(mitochondrion);GO:0005774(vacuolar membrane);GO:0005829(cytosol);GO:0006457(protein folding);GO:0009408(response to heat);GO:0009414(response to water deprivation);GO:0009507(chloroplast);GO:0009536(plastid);GO:0009570(chloroplast stroma);GO:0009651(response to salt stress);GO:0009704(de-etiolation);GO:0009793(embryo development ending in seed dormancy);GO:00099…	ko04141(Protein processing in endoplasmic reticulum);ko04626(Plant-pathogen interaction)	[O]Posttranslational modification, protein turnover, chaperones	HSP90-5	3.5	1051-1071	Y	0	71.5657	2.9155e-17	4.24871e-22	down	-	1062			3	3		3		0.995297
csa-mir022	XM_011655804.1	BRI1 kinase inhibitor 1	GO:0004860(protein kinase inhibitor activity);GO:0005515(protein binding);GO:0005634(nucleus);GO:0005829(cytosol);GO:0005886(plasma membrane);GO:0006629(lipid metabolic process);GO:0009742(brassinosteroid mediated signaling pathway);GO:0010423(negative regulation of brassinosteroid biosynthetic process);GO:0046982(protein heterodimerization activity)	ko04075(Plant hormone signal transduction)	[T]Signal transduction mechanisms	BKI1	4	1025-1045	N
csa-mir022	XM_011655399.1	-	GO:0001558(regulation of cell growth);GO:0005634(nucleus);GO:0009734(auxin-activated signaling pathway);GO:0044843(cell cycle G1/S phase transition);GO:0051302(regulation of cell division)	-	[J]Translation, ribosomal structure and biogenesis	EBP1	4	400-419	N
csa-mir022	XM_011655379.1	-	GO:0003674(molecular_function);GO:0005886(plasma membrane);GO:0008150(biological_process);GO:0009507(chloroplast)	-	[S]Function unknown	At3g09070	4	2173-2194	N
csa-mir022	XM_011655303.1	two-component response regulator-like APRR7	GO:0000156(phosphorelay response regulator activity);GO:0000160(phosphorelay signal transduction system);GO:0003677(DNA binding);GO:0005634(nucleus);GO:0005739(mitochondrion);GO:0006351(transcription, DNA-templated);GO:0006355(regulation of transcription, DNA-templated);GO:0007623(circadian rhythm);GO:0009266(response to temperature stimulus);GO:0010017(red or far-red light signaling pathway);GO:…	ko04712(Circadian rhythm - plant)	[K]Transcription	APRR7	4	1177-1198	N
csa-mir022	XM_011655302.1	two-component response regulator-like APRR7	GO:0000156(phosphorelay response regulator activity);GO:0000160(phosphorelay signal transduction system);GO:0003677(DNA binding);GO:0005634(nucleus);GO:0005739(mitochondrion);GO:0006351(transcription, DNA-templated);GO:0006355(regulation of transcription, DNA-templated);GO:0007623(circadian rhythm);GO:0009266(response to temperature stimulus);GO:0010017(red or far-red light signaling pathway);GO:…	ko04712(Circadian rhythm - plant)	[K]Transcription	APRR7	4	1249-1270	N
csa-mir022	XM_011655301.1	two-component response regulator-like APRR7	GO:0000156(phosphorelay response regulator activity);GO:0000160(phosphorelay signal transduction system);GO:0003677(DNA binding);GO:0005634(nucleus);GO:0005739(mitochondrion);GO:0006351(transcription, DNA-templated);GO:0006355(regulation of transcription, DNA-templated);GO:0007623(circadian rhythm);GO:0009266(response to temperature stimulus);GO:0010017(red or far-red light signaling pathway);GO:…	ko04712(Circadian rhythm - plant)	[K]Transcription	APRR7	4	1276-1297	N
csa-mir022	XM_011654981.1	mitogen-activated protein kinase homolog D5-like	GO:0004707(MAP kinase activity);GO:0005524(ATP binding);GO:0005634(nucleus);GO:0007165(signal transduction)	ko04075(Plant hormone signal transduction)	[T]Signal transduction mechanisms	MPK19	3.5	432-453	N
csa-mir022	XM_011654980.1	mitogen-activated protein kinase homolog D5-like	GO:0004707(MAP kinase activity);GO:0005524(ATP binding);GO:0005634(nucleus);GO:0007165(signal transduction)	ko04075(Plant hormone signal transduction)	[T]Signal transduction mechanisms	MPK19	3.5	431-452	N
csa-mir022	XM_011654948.1	-	GO:0003674(molecular_function);GO:0005634(nucleus);GO:0008150(biological_process)	-	-	VQ22	3.5	910-931	N
csa-mir022	XM_011654739.1	-	GO:0000460(maturation of 5.8S rRNA);GO:0000470(maturation of LSU-rRNA);GO:0003676(nucleic acid binding);GO:0005730(nucleolus);GO:0030687(preribosome, large subunit precursor)	-	[S]Function unknown	mak16-a	4	833-853	Y	27.0563	23.8552	0.64776	0.677464	up	0.181659	844	2	1	2	1	2	2	1	1
csa-mir022	XM_011654543.1	-	GO:0003700(transcription factor activity, sequence-specific DNA binding);GO:0005634(nucleus);GO:0043565(sequence-specific DNA binding);GO:0044212(transcription regulatory region DNA binding)	-	[S]Function unknown	ZAT5	4	127-148	N
csa-mir022	XM_011653696.1	-	GO:0005886(plasma membrane);GO:0006810(transport);GO:0009536(plastid);GO:0009941(chloroplast envelope);GO:0016021(integral component of membrane);GO:0016614(oxidoreductase activity, acting on CH-OH group of donors);GO:0031969(chloroplast membrane);GO:0050660(flavin adenine dinucleotide binding);GO:0055114(oxidation-reduction process)	-	[P]Inorganic ion transport and metabolism	CBSDUFCH2	4	303-322	N
csa-mir022	XM_011652943.1	-	GO:0003674(molecular_function);GO:0005634(nucleus);GO:0008150(biological_process)	-	[S]Function unknown	-	3.5	308-327	N
csa-mir022	XM_011652795.1	ABC transporter B family member 11-like	GO:0003677(DNA binding);GO:0005634(nucleus);GO:0008150(biological_process);GO:0046983(protein dimerization activity)	ko02010(ABC transporters)	[S]Function unknown	PRPF6	4	773-794	N
csa-mir022	XM_011652794.1	ABC transporter B family member 11-like	GO:0003677(DNA binding);GO:0005634(nucleus);GO:0008150(biological_process);GO:0046983(protein dimerization activity)	ko02010(ABC transporters)	[S]Function unknown	PRPF6	4	819-840	N
csa-mir022	XM_011652350.1	zinc finger	GO:0005634(nucleus);GO:0008270(zinc ion binding)	ko03013(RNA transport)	[O]Posttranslational modification, protein turnover, chaperones	MBR1	2.5	571-590	N
csa-mir022	XM_011652341.1	zinc finger	GO:0005634(nucleus);GO:0008270(zinc ion binding)	ko03013(RNA transport)	[O]Posttranslational modification, protein turnover, chaperones	MBR1	2.5	556-575	N
csa-mir022	XM_011652012.1	-	GO:0003674(molecular_function);GO:0005634(nucleus);GO:0008150(biological_process);GO:0009507(chloroplast);GO:0016020(membrane)	-	[S]Function unknown	PAM68	4	436-456	N
csa-mir022	XM_011651612.1	-	-	-	-	-	3.5	476-497	Y	243.507	310.118	0.0050495	0.00572032	down	-0.348856	488	18	9	26	13	2	2	1	1
csa-mir022	XM_011651455.1	-	GO:0003674(molecular_function);GO:0005634(nucleus);GO:0008150(biological_process)	-	[S]Function unknown	-	2.5	645-664	N
csa-mir022	XM_011651056.1	-	GO:0003677(DNA binding);GO:0003700(transcription factor activity, sequence-specific DNA binding);GO:0005634(nucleus);GO:0006351(transcription, DNA-templated);GO:0006355(regulation of transcription, DNA-templated);GO:0009965(leaf morphogenesis)	-	[K]Transcription	BLH2	3.5	1908-1929	N
csa-mir022	XM_011651055.1	-	GO:0003677(DNA binding);GO:0003700(transcription factor activity, sequence-specific DNA binding);GO:0005634(nucleus);GO:0006351(transcription, DNA-templated);GO:0006355(regulation of transcription, DNA-templated);GO:0009965(leaf morphogenesis)	-	[K]Transcription	BLH2	3.5	1941-1962	N
csa-mir022	XM_011650991.1	hypothetical protein	GO:0004672(protein kinase activity);GO:0005524(ATP binding);GO:0005886(plasma membrane);GO:0006468(protein phosphorylation);GO:0016301(kinase activity);GO:0016787(hydrolase activity)	ko04626(Plant-pathogen interaction)	[T]Signal transduction mechanisms	RBK2	3	216-235	N
csa-mir022	XM_011650990.1	hypothetical protein	GO:0004672(protein kinase activity);GO:0005524(ATP binding);GO:0005886(plasma membrane);GO:0006468(protein phosphorylation);GO:0016301(kinase activity);GO:0016787(hydrolase activity)	ko04626(Plant-pathogen interaction)	[T]Signal transduction mechanisms	RBK2	3	418-437	N
csa-mir022	XM_011650989.1	hypothetical protein	GO:0004672(protein kinase activity);GO:0005524(ATP binding);GO:0005886(plasma membrane);GO:0006468(protein phosphorylation);GO:0016301(kinase activity);GO:0016787(hydrolase activity)	ko04626(Plant-pathogen interaction)	[T]Signal transduction mechanisms	RBK2	3	415-434	N
csa-mir022	XM_011650988.1	hypothetical protein	GO:0004672(protein kinase activity);GO:0005524(ATP binding);GO:0005886(plasma membrane);GO:0006468(protein phosphorylation);GO:0016301(kinase activity);GO:0016787(hydrolase activity)	ko04626(Plant-pathogen interaction)	[T]Signal transduction mechanisms	RBK2	3	280-299	N
csa-mir022	XM_011650776.1	-	GO:0006355(regulation of transcription, DNA-templated);GO:0009507(chloroplast);GO:0009570(chloroplast stroma);GO:0009658(chloroplast organization)	-	[S]Function unknown	-	4	416-436	Y	13.5282	0	0.00023112	6.00539e-05	up	-	427	1	0.5			4		1
csa-mir022	XM_011650712.1	-	GO:0003677(DNA binding);GO:0003746(translation elongation factor activity);GO:0005634(nucleus);GO:0005829(cytosol);GO:0006139(nucleobase-containing compound metabolic process);GO:0006333(chromatin assembly or disassembly);GO:0006352(DNA-templated transcription, initiation);GO:0006357(regulation of transcription from RNA polymerase II promoter);GO:0006414(translational elongation);GO:0009506(plasm…	-	[K]Transcription	SPT6	3.5	808-829	N
csa-mir022	XM_011650467.1	-	GO:0003677(DNA binding);GO:0005634(nucleus);GO:0006355(regulation of transcription, DNA-templated)	-	[K]Transcription	At3g04930	3.5	75-95	N
csa-mir022	XM_011650403.1	-	GO:0000139(Golgi membrane);GO:0003824(catalytic activity);GO:0005576(extracellular region);GO:0005794(Golgi apparatus);GO:0016020(membrane);GO:0016021(integral component of membrane);GO:0016757(transferase activity, transferring glycosyl groups);GO:0071555(cell wall organization)	-	[S]Function unknown	At3g42180	4	193-214	N
csa-mir022	XM_004153069.2	probable calcium-binding protein CML25	GO:0005509(calcium ion binding)	ko04626(Plant-pathogen interaction)	[D]Cell cycle control, cell division, chromosome partitioning ;[T]Signal transduction mechanisms ;[Z]Cytoskeleton	CML25	3.5	346-366	N
csa-mir022	XM_004152640.2	-	GO:0004089(carbonate dehydratase activity);GO:0005737(cytoplasm);GO:0005739(mitochondrion);GO:0005747(mitochondrial respiratory chain complex I);GO:0009853(photorespiration);GO:0031966(mitochondrial membrane);GO:0045271(respiratory chain complex I);GO:0046872(metal ion binding)	-	[S]Function unknown	GAMMACA1	3.5	144-164	N
csa-mir022	XM_004152604.2	Transducin/WD40 repeat-like superfamily protein	GO:0005829(cytosol);GO:0009903(chloroplast avoidance movement);GO:0009904(chloroplast accumulation movement)	ko03015(mRNA surveillance pathway)	[S]Function unknown	At1g75720	3.5	445-464	N
csa-mir022	XM_004152478.2	hypothetical protein	GO:0003674(molecular_function);GO:0005634(nucleus);GO:0008150(biological_process)	ko03008(Ribosome biogenesis in eukaryotes)	[S]Function unknown	-	3	177-196	N
csa-mir022	XM_004152185.2	-	GO:0005739(mitochondrion)	-	[S]Function unknown	-	4	57-77	N
csa-mir022	XM_004152125.2	-	GO:0003674(molecular_function);GO:0005737(cytoplasm);GO:0008150(biological_process)	-	[S]Function unknown	At4g17486	4	761-780	N
csa-mir022	XM_004152069.2	-	GO:0000460(maturation of 5.8S rRNA);GO:0000470(maturation of LSU-rRNA);GO:0003676(nucleic acid binding);GO:0005730(nucleolus);GO:0030687(preribosome, large subunit precursor)	-	[S]Function unknown	mak16-a	4	895-915	Y	27.0563	23.8552	0.64776	0.677464	up	0.181659	906	2	1	2	1	2	2	1	1
csa-mir022	XM_004150420.2	-	GO:0005886(plasma membrane);GO:0006810(transport);GO:0009536(plastid);GO:0009941(chloroplast envelope);GO:0016021(integral component of membrane);GO:0016614(oxidoreductase activity, acting on CH-OH group of donors);GO:0031969(chloroplast membrane);GO:0050660(flavin adenine dinucleotide binding);GO:0055114(oxidation-reduction process)	-	[P]Inorganic ion transport and metabolism	CBSDUFCH2	4	303-322	N
csa-mir022	XM_004150239.2	-	GO:0003674(molecular_function);GO:0008150(biological_process)	-	[S]Function unknown	-	4	189-209	N
csa-mir022	XM_004149752.2	40S ribosomal protein S8	GO:0000462(maturation of SSU-rRNA from tricistronic rRNA transcript (SSU-rRNA, 5.8S rRNA, LSU-rRNA));GO:0003735(structural constituent of ribosome);GO:0022627(cytosolic small ribosomal subunit)	ko03010(Ribosome)	[J]Translation, ribosomal structure and biogenesis	RPS8	3.5	478-498	Y	243.507	357.829	3.5911e-06	3.89581e-06	down	-0.555306	489	9	9	15	15	3	3	0.979519	0.995297
csa-mir022	XM_004149719.1	-	GO:0003674(molecular_function);GO:0005886(plasma membrane);GO:0008150(biological_process);GO:0016021(integral component of membrane)	-	[S]Function unknown	-	2.5	624-645	N
csa-mir022	XM_004148836.2	heterogeneous nuclear ribonucleoprotein 1	GO:0000166(nucleotide binding);GO:0003723(RNA binding);GO:0003729(mRNA binding);GO:0005737(cytoplasm);GO:0006402(mRNA catabolic process);GO:0009626(plant-type hypersensitive response);GO:0009908(flower development);GO:0030529(intracellular ribonucleoprotein complex);GO:0080151(positive regulation of salicylic acid mediated signaling pathway);GO:2000028(regulation of photoperiodism, flowering)	ko03040(Spliceosome)	[S]Function unknown	BRN1	4	148-169	N
csa-mir022	XM_004148469.2	peroxidase 20	GO:0004601(peroxidase activity);GO:0005576(extracellular region);GO:0006979(response to oxidative stress);GO:0020037(heme binding);GO:0042744(hydrogen peroxide catabolic process);GO:0046872(metal ion binding);GO:0055114(oxidation-reduction process)	ko00940(Phenylpropanoid biosynthesis)	[G]Carbohydrate transport and metabolism	PER20	3	716-735	N
csa-mir022	XM_004148314.2	-	GO:0000038(very long-chain fatty acid metabolic process);GO:0005515(protein binding);GO:0005635(nuclear envelope);GO:0005737(cytoplasm);GO:0005783(endoplasmic reticulum);GO:0005789(endoplasmic reticulum membrane);GO:0005886(plasma membrane);GO:0006915(apoptotic process);GO:0006983(ER overload response);GO:0009414(response to water deprivation);GO:0016021(integral component of membrane);GO:0043069…	-	[S]Function unknown	BI-1	3.5	770-790	Y	189.394	1145.05	0	1.1417e-166	down	-2.59595	781	7	7	48	48	2	2	1	1
csa-mir022	XM_004147206.2	-	GO:0003700(transcription factor activity, sequence-specific DNA binding);GO:0005634(nucleus);GO:0043565(sequence-specific DNA binding);GO:0044212(transcription regulatory region DNA binding)	-	[S]Function unknown	ZAT9	4	767-787	N
csa-mir022	XM_004147154.2	hypothetical protein	GO:0003700(transcription factor activity, sequence-specific DNA binding);GO:0005634(nucleus);GO:0006355(regulation of transcription, DNA-templated);GO:0030154(cell differentiation);GO:0043565(sequence-specific DNA binding)	ko04075(Plant hormone signal transduction)	[S]Function unknown	SCL6	3	203-222	N
csa-mir022	XM_004146195.2	-	GO:0003674(molecular_function);GO:0005634(nucleus);GO:0009507(chloroplast);GO:0010207(photosystem II assembly)	-	[S]Function unknown	-	3	1476-1496	Y	0	119.276	1.0463e-27	3.03572e-36	down	-	1487			5	5		2		0.999994
csa-mir022	XM_004146071.2	-	GO:0003674(molecular_function);GO:0005634(nucleus);GO:0008150(biological_process);GO:0009507(chloroplast);GO:0016020(membrane)	-	[S]Function unknown	PAM68	4	433-453	N
csa-mir022	XM_004145229.2	-	-	-	[S]Function unknown	-	3.5	1396-1415	N
csa-mir022	XM_004144782.2	auxin-induced protein 15A-like	GO:0005887(integral component of plasma membrane);GO:0009705(plant-type vacuole membrane);GO:0009992(cellular water homeostasis);GO:0015250(water channel activity);GO:0015254(glycerol channel activity);GO:0034220(ion transmembrane transport);GO:0042807(central vacuole)	ko04075(Plant hormone signal transduction)	[S]Function unknown	-	3	149-169	N
csa-mir022	XM_004144516.2	cellulose synthase-like protein D5	GO:0000139(Golgi membrane);GO:0000271(polysaccharide biosynthetic process);GO:0005794(Golgi apparatus);GO:0009832(plant-type cell wall biogenesis);GO:0009846(pollen germination);GO:0016021(integral component of membrane);GO:0016757(transferase activity, transferring glycosyl groups);GO:0016759(cellulose synthase activity);GO:0016760(cellulose synthase (UDP-forming) activity);GO:0030244(cellulose …	ko00500(Starch and sucrose metabolism);ko00520(Amino sugar and nucleotide sugar metabolism)	[M]Cell wall/membrane/envelope biogenesis	CSLD4	3.5	3792-3811	N
csa-mir022	XM_004144306.2	serine/threonine-protein kinase SRK2A-like	GO:0004674(protein serine/threonine kinase activity);GO:0005634(nucleus);GO:0005737(cytoplasm);GO:0006468(protein phosphorylation);GO:0035556(intracellular signal transduction)	ko04075(Plant hormone signal transduction)	[T]Signal transduction mechanisms	SRK2H	3.5	1336-1356	Y	54.1126	143.131	2.5783e-10	1.78536e-10	down	-1.4033	1347	2	2	6	6	3	2	0.979519	1
csa-mir022	XM_004144179.2	-	GO:0005634(nucleus)	-	[S]Function unknown	-	4	1682-1702	N
csa-mir022	XM_004143795.2	-	GO:0003674(molecular_function);GO:0016021(integral component of membrane);GO:0080167(response to karrikin)	-	[S]Function unknown	-	3	545-566	Y	27.0563	71.5657	7.805e-06	6.90945e-06	down	-1.4033	557	1	1	3	3	4	2	0.995956	0.999994
csa-mir022	XM_004143744.2	-	GO:0003674(molecular_function);GO:0008150(biological_process);GO:0009507(chloroplast)	-	[S]Function unknown	-	4	39-59	N
csa-mir022	XM_004143499.2	serine/threonine-protein kinase PBS1-like	GO:0004672(protein kinase activity);GO:0004842(ubiquitin-protein transferase activity);GO:0005524(ATP binding);GO:0005634(nucleus);GO:0005886(plasma membrane);GO:0006468(protein phosphorylation);GO:0016301(kinase activity);GO:0016567(protein ubiquitination);GO:0016874(ligase activity)	ko04626(Plant-pathogen interaction)	[O]Posttranslational modification, protein turnover, chaperones	PUB50	4	995-1016	N
csa-mir022	XM_004143485.2	brassinosteroid LRR receptor kinase-like	GO:0004674(protein serine/threonine kinase activity);GO:0005515(protein binding);GO:0005524(ATP binding);GO:0005886(plasma membrane);GO:0006468(protein phosphorylation);GO:0007169(transmembrane receptor protein tyrosine kinase signaling pathway);GO:0009934(regulation of meristem structural organization);GO:0010075(regulation of meristem growth);GO:0010480(microsporocyte differentiation);GO:001602…	ko04075(Plant hormone signal transduction)	[T]Signal transduction mechanisms ;[S]Function unknown	BAM1	4	68-87	Y	135.282	0	2.445e-31	1.9623e-41	up	-	78	5	5			2		1
csa-mir022	XM_004143448.2	uncharacterized aarF domain-containing protein kinase At1g79600	GO:0005215(transporter activity);GO:0005886(plasma membrane);GO:0006810(transport);GO:0009507(chloroplast);GO:0009941(chloroplast envelope);GO:0016021(integral component of membrane);GO:0034599(cellular response to oxidative stress);GO:0046467(membrane lipid biosynthetic process)	ko04626(Plant-pathogen interaction)	[S]Function unknown	sll1770	4	550-569	Y	0	11.9276	0.00056132	0.000488322	down	-	560			1	0.5		4		1
csa-mir022	XM_004143155.2	chitin elicitor receptor kinase 1-like	GO:0004674(protein serine/threonine kinase activity);GO:0004842(ubiquitin-protein transferase activity);GO:0005524(ATP binding);GO:0005886(plasma membrane);GO:0006468(protein phosphorylation);GO:0016301(kinase activity);GO:0016567(protein ubiquitination);GO:0016874(ligase activity)	ko04626(Plant-pathogen interaction)	[T]Signal transduction mechanisms	PUB33	4	439-460	N
csa-mir022	XM_004143081.2	-	GO:0003674(molecular_function);GO:0008150(biological_process);GO:0009507(chloroplast);GO:0009535(chloroplast thylakoid membrane);GO:0016021(integral component of membrane)	-	[S]Function unknown	-	3.5	611-630	Y	0	71.5657	2.9155e-17	4.24871e-22	down	-	621			3	3		3		0.995297
csa-mir022	XM_004142978.2	transcription factor PIF3-like isoform X1	GO:0001046(core promoter sequence-specific DNA binding);GO:0001228(transcriptional activator activity, RNA polymerase II transcription regulatory region sequence-specific binding);GO:0005634(nucleus);GO:0006366(transcription from RNA polymerase II promoter)	ko04075(Plant hormone signal transduction);ko04712(Circadian rhythm - plant)	[K]Transcription	BHLH85	4	543-564	N
csa-mir022	XM_004142173.2	two-component response regulator-like APRR7	GO:0000156(phosphorelay response regulator activity);GO:0000160(phosphorelay signal transduction system);GO:0003677(DNA binding);GO:0005634(nucleus);GO:0005739(mitochondrion);GO:0006351(transcription, DNA-templated);GO:0006355(regulation of transcription, DNA-templated);GO:0007623(circadian rhythm);GO:0009266(response to temperature stimulus);GO:0010017(red or far-red light signaling pathway);GO:…	ko04712(Circadian rhythm - plant)	[K]Transcription	APRR7	4	1287-1308	N
csa-mir022	XM_004141985.2	geranylgeranyl pyrophosphate synthase 7	GO:0004161(dimethylallyltranstransferase activity);GO:0004311(farnesyltranstransferase activity);GO:0004337(geranyltranstransferase activity);GO:0005515(protein binding);GO:0008299(isoprenoid biosynthetic process);GO:0009507(chloroplast);GO:0009513(etioplast);GO:0016117(carotenoid biosynthetic process);GO:0033384(geranyl diphosphate biosynthetic process);GO:0033386(geranylgeranyl diphosphate bios…	ko00900(Terpenoid backbone biosynthesis)	[H]Coenzyme transport and metabolism	GGPPS1	4	1-21	N
csa-mir022	XM_004141897.2	uncharacterized LOC100839967	GO:0004871(signal transducer activity);GO:0005886(plasma membrane);GO:0009416(response to light stimulus);GO:0016567(protein ubiquitination)	ko00902(Monoterpenoid biosynthesis)	[S]Function unknown	At5g66560	3.5	653-673	N
csa-mir022	XM_004141646.2	-	GO:0003674(molecular_function);GO:0005634(nucleus);GO:0008150(biological_process)	-	[S]Function unknown	BRXL3	3.5	162-182	N
csa-mir022	XM_004141631.2	-	-	-	[S]Function unknown	-	4	598-617	N
csa-mir022	XM_004141405.2	cyclin-dependent kinase D-1	GO:0004672(protein kinase activity);GO:0005524(ATP binding);GO:0005634(nucleus);GO:0005886(plasma membrane);GO:0006468(protein phosphorylation);GO:0016301(kinase activity)	ko03022(Basal transcription factors);ko03420(Nucleotide excision repair)	[T]Signal transduction mechanisms	At1g54610	4	197-218	N
csa-mir022	XM_004140958.2	hypothetical protein	GO:0004674(protein serine/threonine kinase activity);GO:0005515(protein binding);GO:0005524(ATP binding);GO:0005886(plasma membrane);GO:0006468(protein phosphorylation);GO:0007169(transmembrane receptor protein tyrosine kinase signaling pathway);GO:0010449(root meristem growth);GO:0016021(integral component of membrane);GO:0016032(viral process)	ko04075(Plant hormone signal transduction)	[S]Function unknown	At1g34110	4	3237-3256	N
csa-mir022	XM_004140712.2	-	GO:0003674(molecular_function);GO:0005737(cytoplasm);GO:0008150(biological_process)	-	[S]Function unknown	-	4	398-418	Y	0	23.8552	1.0687e-06	1.1925e-07	down	-	409			1	1		4		1
csa-mir022	XM_004140663.2	cyclin-D3-3-like	GO:0004693(cyclin-dependent protein serine/threonine kinase activity);GO:0005515(protein binding);GO:0005634(nucleus);GO:0007049(cell cycle);GO:0042127(regulation of cell proliferation);GO:0048316(seed development);GO:0051301(cell division);GO:0051726(regulation of cell cycle)	ko04075(Plant hormone signal transduction)	[D]Cell cycle control, cell division, chromosome partitioning	CYCD3-3	4	242-262	N
csa-mir022	XM_004140462.2	-	GO:0003674(molecular_function);GO:0005737(cytoplasm)	-	[S]Function unknown	elmoA	4	89-108	N
csa-mir022	XM_004140138.2	calmodulin-lysine N-methyltransferase	GO:0005737(cytoplasm);GO:0008168(methyltransferase activity);GO:0016021(integral component of membrane);GO:0032259(methylation)	ko00310(Lysine degradation)	[S]Function unknown	mettl21a	2	112-133	N
csa-mir022	XM_004140038.2	-	GO:0009501(amyloplast);GO:0009507(chloroplast);GO:0009509(chromoplast);GO:0009513(etioplast);GO:0009537(proplastid);GO:0009658(chloroplast organization);GO:0009965(leaf morphogenesis);GO:0071482(cellular response to light stimulus)	-	[S]Function unknown	PAC	4	317-337	Y	0	95.421	1.7198e-22	5.07692e-29	down	-	328			4	4		2		1
csa-mir022	XM_004139959.2	heat shock protein 81-1	GO:0005524(ATP binding);GO:0005618(cell wall);GO:0005739(mitochondrion);GO:0006457(protein folding);GO:0006950(response to stress);GO:0009507(chloroplast);GO:0009570(chloroplast stroma);GO:0051082(unfolded protein binding)	ko04141(Protein processing in endoplasmic reticulum);ko04626(Plant-pathogen interaction)	[O]Posttranslational modification, protein turnover, chaperones	HSP90-6	4	1161-1181	Y	0	23.8552	1.0687e-06	1.1925e-07	down	-	1172			1	1		4		1
csa-mir022	XM_004138897.2	-	GO:0006355(regulation of transcription, DNA-templated);GO:0009507(chloroplast);GO:0009570(chloroplast stroma);GO:0009658(chloroplast organization)	-	[S]Function unknown	-	4	255-275	Y	13.5282	0	0.00023112	6.00539e-05	up	-	266	1	0.5			4		1
csa-mir022	XM_004138764.2	-	-	-	-	-	3.5	433-454	Y	243.507	310.118	0.0050495	0.00572032	down	-0.348856	445	18	9	26	13	2	2	1	1
csa-mir022	XM_004138576.2	probable WRKY transcription factor 33	GO:0003700(transcription factor activity, sequence-specific DNA binding);GO:0005634(nucleus);GO:0006351(transcription, DNA-templated);GO:0006355(regulation of transcription, DNA-templated);GO:0006817(phosphate ion transport);GO:0008134(transcription factor binding);GO:0043565(sequence-specific DNA binding);GO:0044212(transcription regulatory region DNA binding)	ko04626(Plant-pathogen interaction)	[K]Transcription	WRKY45	4	98-119	N
csa-mir022	XM_004138523.2	BAHD family acyltransferase, clade I	GO:0005737(cytoplasm);GO:0016740(transferase activity);GO:0016747(transferase activity, transferring acyl groups other than amino-acyl groups);GO:0080167(response to karrikin)	ko00940(Phenylpropanoid biosynthesis);ko00945(Stilbenoid, diarylheptanoid and gingerol biosynthesis);ko00941(Flavonoid biosynthesis)	[S]Function unknown	At3g50280	4	1585-1606	N
csa-mir022	XM_004138510.2	hypothetical protein	GO:0003700(transcription factor activity, sequence-specific DNA binding);GO:0005634(nucleus);GO:0043565(sequence-specific DNA binding);GO:0044212(transcription regulatory region DNA binding);GO:0045893(positive regulation of transcription, DNA-templated)	ko04626(Plant-pathogen interaction)	[K]Transcription	DREB2C	4	414-434	N
csa-mir022	XM_004138214.2	F-box/WD repeat-containing protein pof1-like	GO:0000166(nucleotide binding);GO:0005834(heterotrimeric G-protein complex);GO:0005886(plasma membrane);GO:0008150(biological_process)	ko00565(Ether lipid metabolism)	[S]Function unknown	nudF	4	598-618	N
csa-mir022	XM_004138030.2	31 kDa ribonucleoprotein	GO:0000166(nucleotide binding);GO:0003723(RNA binding);GO:0006396(RNA processing);GO:0006397(mRNA processing);GO:0008266(poly(U) RNA binding);GO:0009451(RNA modification);GO:0009507(chloroplast);GO:0009535(chloroplast thylakoid membrane);GO:0009570(chloroplast stroma);GO:0009579(thylakoid);GO:0009631(cold acclimation);GO:0009941(chloroplast envelope);GO:0016553(base conversion or substitution edi…	ko03040(Spliceosome)	[S]Function unknown	CP31A	2.5	535-554	Y	54.1126	71.5657	0.12262	0.129606	down	-0.403303	545	2	2	3	3	3	3	0.609648	0.726562
csa-mir022	XM_004137473.2	-	GO:0003700(transcription factor activity, sequence-specific DNA binding);GO:0005515(protein binding);GO:0005634(nucleus);GO:0006351(transcription, DNA-templated);GO:0006355(regulation of transcription, DNA-templated);GO:0009651(response to salt stress)	-	[K]Transcription	BTF3	4	167-188	N
csa-mir022	XM_004137469.2	probable prolyl 4-hydroxylase 7	GO:0003674(molecular_function);GO:0005783(endoplasmic reticulum);GO:0006886(intracellular protein transport);GO:0016021(integral component of membrane)	ko00330(Arginine and proline metabolism)	[S]Function unknown	-	4	76-96	N
csa-mir022	XM_004137440.2	zinc finger	GO:0005634(nucleus);GO:0008270(zinc ion binding)	ko03013(RNA transport)	[O]Posttranslational modification, protein turnover, chaperones	MBR1	2.5	555-574	N
csa-mir022	XM_004137197.2	mitogen-activated protein kinase homolog D5-like	GO:0004707(MAP kinase activity);GO:0005524(ATP binding);GO:0005634(nucleus);GO:0007165(signal transduction)	ko04075(Plant hormone signal transduction)	[T]Signal transduction mechanisms	MPK19	3.5	429-450	N
csa-mir022	XM_004136890.2	-	GO:0000139(Golgi membrane);GO:0005509(calcium ion binding);GO:0005768(endosome);GO:0005773(vacuole);GO:0005794(Golgi apparatus);GO:0005802(trans-Golgi network);GO:0005887(integral component of plasma membrane);GO:0006623(protein targeting to vacuole);GO:0016021(integral component of membrane);GO:0017119(Golgi transport complex);GO:0030665(clathrin-coated vesicle membrane);GO:0031902(late endosome…	-	[U]Intracellular trafficking, secretion, and vesicular transport	BP80	4	135-154	N
csa-mir022	XM_004136854.2	-	GO:0005829(cytosol);GO:0008233(peptidase activity);GO:0019760(glucosinolate metabolic process)	-	[F]Nucleotide transport and metabolism	GGP5	4	900-921	N
csa-mir022	XM_004136505.2	-	GO:0003674(molecular_function);GO:0005634(nucleus);GO:0008150(biological_process)	-	[S]Function unknown	-	3.5	10-29	N
csa-mir022	XM_004136261.2	-	GO:0003674(molecular_function);GO:0005634(nucleus);GO:0008150(biological_process)	-	[S]Function unknown	-	4	790-809	Y	0	95.421	1.7198e-22	5.07692e-29	down	-	800			4	4		2		1
csa-mir022	XM_004136114.2	dnaJ protein P58IPK homolog	GO:0006457(protein folding)	ko04141(Protein processing in endoplasmic reticulum)	[O]Posttranslational modification, protein turnover, chaperones	Dnajb3	4	550-569	N
csa-mir022	XM_004135564.2	-	GO:0005737(cytoplasm);GO:0030001(metal ion transport);GO:0046914(transition metal ion binding);GO:0046916(cellular transition metal ion homeostasis)	-	[S]Function unknown	HIPP36	3.5	678-699	Y	189.394	23.8552	7.1737e-30	2.70682e-33	up	2.98901	690	7	7	1	1	2	4	1	0.999999
csa-mir022	XM_004135386.2	extensin-like	GO:0005515(protein binding);GO:0005634(nucleus);GO:0007165(signal transduction);GO:0009414(response to water deprivation);GO:0009737(response to abscisic acid)	ko04144(Endocytosis)	[S]Function unknown	AFP2	4	406-427	N
csa-mir022	XM_004135319.2	28 kDa ribonucleoprotein	GO:0000166(nucleotide binding);GO:0003723(RNA binding);GO:0009507(chloroplast)	ko03013(RNA transport);ko03015(mRNA surveillance pathway);ko03018(RNA degradation)	[S]Function unknown	PPR4	4	1371-1392	N
csa-mir022	XM_004135101.2	-	GO:0006357(regulation of transcription from RNA polymerase II promoter);GO:0016573(histone acetylation);GO:0035267(NuA4 histone acetyltransferase complex)	-	[S]Function unknown	-	4	212-232	N
csa-mir022	XM_004134832.2	probable E3 ubiquitin-protein ligase LOG2-like	GO:0004842(ubiquitin-protein transferase activity);GO:0005737(cytoplasm);GO:0009966(regulation of signal transduction)	ko04120(Ubiquitin mediated proteolysis)	[S]Function unknown	LUL4	3.5	2018-2039	N
csa-mir022	XM_004134695.2	NAD(P)H dehydrogenase (quinone) FQR1	GO:0003955(NAD(P)H dehydrogenase (quinone) activity);GO:0005737(cytoplasm);GO:0005886(plasma membrane);GO:0009506(plasmodesma);GO:0010181(FMN binding);GO:0045892(negative regulation of transcription, DNA-templated);GO:0055114(oxidation-reduction process)	ko00130(Ubiquinone and other terpenoid-quinone biosynthesis)	[S]Function unknown	FQR1	4	102-122	Y	0	95.421	1.7198e-22	5.07692e-29	down	-	113			4	4		2		1
csa-mir022	XM_004134530.2	-	GO:0004721(phosphoprotein phosphatase activity)	-	[K]Transcription	ctdspl2	1.5	58-77	N
csa-mir022	XM_004134133.2	hypothetical protein	GO:0000911(cytokinesis by cell plate formation);GO:0000914(phragmoplast assembly);GO:0005524(ATP binding);GO:0005819(spindle);GO:0005874(microtubule);GO:0005886(plasma membrane);GO:0006468(protein phosphorylation);GO:0007349(cellularization);GO:0008017(microtubule binding);GO:0009506(plasmodesma);GO:0009524(phragmoplast);GO:0009555(pollen development);GO:0009556(microsporogenesis);GO:0009574(prep…	ko04140(Regulation of autophagy)	[T]Signal transduction mechanisms	RUK	3	306-326	N
csa-mir022	XM_004133693.2	-	GO:0003677(DNA binding);GO:0009651(response to salt stress);GO:0045727(positive regulation of translation);GO:0071472(cellular response to salt stress)	-	[S]Function unknown	ALFIN-1	4	814-834	Y	649.352	1335.89	3.1167e-53	2.89259e-54	down	-1.04073	825	24	24	56	56	2	2	1	1
csa-mir018	XM_004135504.2	-	-	-	[S]Function unknown	MIP3	4	888-909	N
csa-mir017	XM_004133734.2	-	GO:0005634(nucleus);GO:0005737(cytoplasm)	-	[S]Function unknown	FBX5	4	1379-1400	Y	0	23.8552	1.0687e-06	1.1925e-07	down	-	1391			1	1		4		0.329614
csa-mir013	XM_011661979.1	-	GO:0003674(molecular_function);GO:0008150(biological_process);GO:0009507(chloroplast)	-	[S]Function unknown	-	4	237-254	N
csa-mir013	XM_011661833.1	calcium-dependent protein kinase 8	GO:0004683(calmodulin-dependent protein kinase activity);GO:0005516(calmodulin binding);GO:0005634(nucleus);GO:0005737(cytoplasm);GO:0005886(plasma membrane);GO:0009738(abscisic acid-activated signaling pathway);GO:0009931(calcium-dependent protein serine/threonine kinase activity);GO:0018105(peptidyl-serine phosphorylation);GO:0035556(intracellular signal transduction);GO:0046777(protein autopho…	ko04626(Plant-pathogen interaction)	[T]Signal transduction mechanisms	CPK8	4	144-161	N
csa-mir013	XM_011661179.1	myosin class 11-1 (ISS)	GO:0003774(motor activity);GO:0003779(actin binding);GO:0005515(protein binding);GO:0005516(calmodulin binding);GO:0005524(ATP binding);GO:0016461(unconventional myosin complex);GO:0030048(actin filament-based movement)	ko03440(Homologous recombination)	[Z]Cytoskeleton	XI-F	4	1124-1142	N
csa-mir013	XM_011659724.1	cell division control-like protein	GO:0005524(ATP binding);GO:0005783(endoplasmic reticulum);GO:0016021(integral component of membrane);GO:0016887(ATPase activity)	ko03008(Ribosome biogenesis in eukaryotes)	[O]Posttranslational modification, protein turnover, chaperones	At2g18193	4	1090-1107	N
csa-mir013	XM_011659130.1	probable L-ascorbate peroxidase 6	GO:0009533(chloroplast stromal thylakoid);GO:0009535(chloroplast thylakoid membrane);GO:0016688(L-ascorbate peroxidase activity)	ko00053(Ascorbate and aldarate metabolism);ko00480(Glutathione metabolism)	[P]Inorganic ion transport and metabolism	APXT	3.5	1264-1281	Y	94.6971	131.204	0.015884	0.0197185	down	-0.470418	1272	7	3.5	11	5.5	2	2	0.98922	0.995211
csa-mir013	XM_011658888.1	-	-	-	[S]Function unknown	EMB1270	4	3598-3615	N
csa-mir013	XM_011658887.1	-	-	-	[S]Function unknown	EMB1270	4	3598-3615	N
csa-mir013	XM_011658886.1	-	-	-	[S]Function unknown	EMB1270	4	3598-3615	N
csa-mir013	XM_011658885.1	-	-	-	[S]Function unknown	EMB1270	4	3598-3615	N
csa-mir013	XM_011658857.1	chitin elicitor receptor kinase 1-like	GO:0004674(protein serine/threonine kinase activity);GO:0004842(ubiquitin-protein transferase activity);GO:0005524(ATP binding);GO:0005886(plasma membrane);GO:0006468(protein phosphorylation);GO:0016301(kinase activity);GO:0016567(protein ubiquitination);GO:0016874(ligase activity)	ko04626(Plant-pathogen interaction)	[T]Signal transduction mechanisms	PUB33	2.5	977-995	N
csa-mir013	XM_011658489.1	-	GO:0008420(CTD phosphatase activity);GO:0016591(DNA-directed RNA polymerase II, holoenzyme);GO:0070940(dephosphorylation of RNA polymerase II C-terminal domain)	-	[K]Transcription	CPL3	4	1004-1022	N
csa-mir013	XM_011656847.1	glutamate decarboxylase 1	GO:0004351(glutamate decarboxylase activity);GO:0005516(calmodulin binding);GO:0005829(cytosol);GO:0006536(glutamate metabolic process);GO:0030170(pyridoxal phosphate binding);GO:0046686(response to cadmium ion)	ko00650(Butanoate metabolism);ko00250(Alanine, aspartate and glutamate metabolism);ko00410(beta-Alanine metabolism);ko00430(Taurine and hypotaurine metabolism)	[E]Amino acid transport and metabolism	GAD1	4	260-276	Y	162.338	0	2.8857e-37	1.41656e-49	up	-	268	6	6			3		0.966701
csa-mir013	XM_011654377.1	-	GO:0005622(intracellular);GO:0006623(protein targeting to vacuole);GO:0019898(extrinsic component of membrane);GO:0045053(protein retention in Golgi apparatus)	-	[U]Intracellular trafficking, secretion, and vesicular transport	vps13A	4	7037-7054	N
csa-mir013	XM_011654376.1	-	GO:0005622(intracellular);GO:0006623(protein targeting to vacuole);GO:0019898(extrinsic component of membrane);GO:0045053(protein retention in Golgi apparatus)	-	[U]Intracellular trafficking, secretion, and vesicular transport	vps13A	4	7043-7060	N
csa-mir013	XM_011654204.1	-	GO:0005634(nucleus);GO:0008150(biological_process);GO:0008270(zinc ion binding)	-	[S]Function unknown	-	4	264-280	N
csa-mir013	XM_011654203.1	-	GO:0005634(nucleus);GO:0008150(biological_process);GO:0008270(zinc ion binding)	-	[S]Function unknown	-	4	264-280	N
csa-mir013	XM_011654173.1	-	GO:0005768(endosome);GO:0006897(endocytosis);GO:0016050(vesicle organization);GO:0019898(extrinsic component of membrane);GO:0035091(phosphatidylinositol binding)	-	[S]Function unknown	EREL1	4	1372-1388	Y	9.01877	0	0.0026418	0.00193288	up	-	1380	1	0.333333			4		0.999984
csa-mir013	XM_011654172.1	-	GO:0005768(endosome);GO:0006897(endocytosis);GO:0016050(vesicle organization);GO:0019898(extrinsic component of membrane);GO:0035091(phosphatidylinositol binding)	-	[S]Function unknown	EREL1	4	1861-1877	Y	9.01877	0	0.0026418	0.00193288	up	-	1869	1	0.333333			4		0.999984
csa-mir013	XM_011652440.1	mitogen-activated protein kinase homolog D5-like	GO:0004672(protein kinase activity);GO:0004707(MAP kinase activity);GO:0005524(ATP binding);GO:0005634(nucleus);GO:0005739(mitochondrion);GO:0005829(cytosol);GO:0006468(protein phosphorylation);GO:0007165(signal transduction);GO:0009738(abscisic acid-activated signaling pathway)	ko04075(Plant hormone signal transduction)	[T]Signal transduction mechanisms	MPK9	4	66-83	N
csa-mir013	XM_011651425.1	NADP-dependent malic enzyme	GO:0004470(malic enzyme activity);GO:0004471(malate dehydrogenase (decarboxylating) (NAD+) activity);GO:0004473(malate dehydrogenase (decarboxylating) (NADP+) activity);GO:0005829(cytosol);GO:0006108(malate metabolic process);GO:0008948(oxaloacetate decarboxylase activity);GO:0009507(chloroplast);GO:0016652(oxidoreductase activity, acting on NAD(P)H, NAD(P) as acceptor);GO:0046872(metal ion bindi…	ko01200(Carbon metabolism);ko00620(Pyruvate metabolism);ko00710(Carbon fixation in photosynthetic organisms)	[C]Energy production and conversion	ME1	4	743-760	N
csa-mir013	XM_011650949.1	THO complex subunit 3	GO:0000166(nucleotide binding);GO:0005737(cytoplasm);GO:0008150(biological_process)	ko03040(Spliceosome);ko03013(RNA transport)	[S]Function unknown	Wdr44	3.5	1393-1410	N
csa-mir013	XM_004150014.2	THO complex subunit 3	GO:0000166(nucleotide binding);GO:0005737(cytoplasm);GO:0008150(biological_process)	ko03040(Spliceosome);ko03013(RNA transport)	[S]Function unknown	Wdr44	3.5	1338-1355	N
csa-mir013	XM_004149909.2	-	GO:0003674(molecular_function);GO:0005886(plasma membrane);GO:0009555(pollen development);GO:0009793(embryo development ending in seed dormancy)	-	[S]Function unknown	-	3.5	228-246	Y	0	23.8552	1.0687e-06	1.1925e-07	down	-	236			1	1		4		0.93557
csa-mir013	XM_004149751.2	probable L-ascorbate peroxidase 6	GO:0009533(chloroplast stromal thylakoid);GO:0009535(chloroplast thylakoid membrane);GO:0016688(L-ascorbate peroxidase activity)	ko00053(Ascorbate and aldarate metabolism);ko00480(Glutathione metabolism)	[P]Inorganic ion transport and metabolism	APXT	3.5	1265-1282	Y	94.6971	131.204	0.015884	0.0197185	down	-0.470418	1273	7	3.5	11	5.5	2	2	0.98922	0.995211
csa-mir013	XM_004148951.2	omega-hydroxypalmitate O-feruloyl transferase-like	GO:0005507(copper ion binding);GO:0005737(cytoplasm);GO:0008131(primary amine oxidase activity);GO:0009308(amine metabolic process);GO:0009507(chloroplast);GO:0016740(transferase activity);GO:0016747(transferase activity, transferring acyl groups other than amino-acyl groups);GO:0048038(quinone binding);GO:0055114(oxidation-reduction process)	ko00073(Cutin, suberine and wax biosynthesis)	[S]Function unknown	AT10	4	190-206	N
csa-mir013	XM_004148948.2	-	GO:0003674(molecular_function);GO:0005634(nucleus);GO:0005739(mitochondrion);GO:0008150(biological_process)	-	[S]Function unknown	-	4	47-64	N
csa-mir013	XM_004148279.2	homogentisate phytyltransferase 1	GO:0004659(prenyltransferase activity);GO:0005886(plasma membrane);GO:0006636(unsaturated fatty acid biosynthetic process);GO:0009266(response to temperature stimulus);GO:0009507(chloroplast);GO:0009915(phloem sucrose loading);GO:0010176(homogentisate phytyltransferase activity);GO:0010189(vitamin E biosynthetic process);GO:0016021(integral component of membrane);GO:0031347(regulation of defense …	ko00130(Ubiquinone and other terpenoid-quinone biosynthesis)	[H]Coenzyme transport and metabolism	HPT1	4	41-58	N
csa-mir013	XM_004144564.2	exopolygalacturonase clone GBGA483	GO:0004650(polygalacturonase activity);GO:0005576(extracellular region);GO:0005618(cell wall);GO:0005975(carbohydrate metabolic process);GO:0047911(galacturan 1,4-alpha-galacturonidase activity);GO:0071555(cell wall organization)	ko00040(Pentose and glucuronate interconversions);ko00500(Starch and sucrose metabolism)	[M]Cell wall/membrane/envelope biogenesis	At3g07850	4	541-558	N
csa-mir013	XM_004143155.2	chitin elicitor receptor kinase 1-like	GO:0004674(protein serine/threonine kinase activity);GO:0004842(ubiquitin-protein transferase activity);GO:0005524(ATP binding);GO:0005886(plasma membrane);GO:0006468(protein phosphorylation);GO:0016301(kinase activity);GO:0016567(protein ubiquitination);GO:0016874(ligase activity)	ko04626(Plant-pathogen interaction)	[T]Signal transduction mechanisms	PUB33	2.5	779-797	N
csa-mir013	XM_004142480.2	-	GO:0003674(molecular_function);GO:0008150(biological_process);GO:0009507(chloroplast)	-	[S]Function unknown	-	4	237-254	N
csa-mir013	XM_004140805.2	-	GO:0006855(drug transmembrane transport);GO:0015238(drug transmembrane transporter activity)	-	[V]Defense mechanisms	DTX49	4	559-575	N
csa-mir013	XM_004140011.2	hypothetical protein	GO:0005634(nucleus);GO:0005737(cytoplasm)	ko04140(Regulation of autophagy)	[S]Function unknown	PUB15	4	2065-2081	Y	27.0563	0	1.9131e-07	7.22118e-09	up	-	2073	1	1			4		0.999984
csa-mir013	XM_004139892.2	-	-	-	-	-	4	177-194	N
csa-mir013	XM_004139482.2	-	GO:0005886(plasma membrane);GO:0016021(integral component of membrane)	-	[S]Function unknown	RCOM_0864260	4	1098-1115	N
csa-mir013	XM_004139465.2	-	GO:0005737(cytoplasm);GO:0030001(metal ion transport);GO:0046914(transition metal ion binding);GO:0046916(cellular transition metal ion homeostasis)	-	[S]Function unknown	-	4	497-514	Y	54.1126	0	1.776e-13	5.21421e-17	up	-	505	2	2			3		0.966701
csa-mir013	XM_004137239.2	putative uncharacterized protein At4g01020	GO:0004004(ATP-dependent RNA helicase activity);GO:0005634(nucleus);GO:0005737(cytoplasm);GO:0006396(RNA processing);GO:0044822(poly(A) RNA binding)	ko03040(Spliceosome)	[L]Replication, recombination and repair	At5g10370	2.5	256-273	N
csa-mir013	XM_004136969.2	uncharacterized LOC101214701	GO:0003674(molecular_function);GO:0008150(biological_process);GO:0009507(chloroplast);GO:0016021(integral component of membrane)	ko04146(Peroxisome)	[S]Function unknown	-	4	475-493	N
csa-mir013	XM_004136310.2	-	GO:0005768(endosome);GO:0006897(endocytosis);GO:0016050(vesicle organization);GO:0019898(extrinsic component of membrane);GO:0035091(phosphatidylinositol binding)	-	[S]Function unknown	EREL1	4	1976-1992	Y	9.01877	0	0.0026418	0.00193288	up	-	1984	1	0.333333			4		0.999984
csa-mir013	XM_004135249.2	signal recognition particle subunit SRP72-like	GO:0005047(signal recognition particle binding);GO:0005786(signal recognition particle, endoplasmic reticulum targeting)	ko03060(Protein export)	[U]Intracellular trafficking, secretion, and vesicular transport	SRP72	4	1792-1809	Y	81.1689	0	1.8837e-19	3.7648e-25	up	-	1800	3	3			2		1
csa-mir013	XM_004133898.2	ent-kaurenoic acid oxidase 1	GO:0005783(endoplasmic reticulum);GO:0007275(multicellular organism development);GO:0009686(gibberellin biosynthetic process);GO:0010268(brassinosteroid homeostasis);GO:0016125(sterol metabolic process);GO:0016132(brassinosteroid biosynthetic process);GO:0051777(ent-kaurenoate oxidase activity)	ko00904(Diterpenoid biosynthesis)	[Q]Secondary metabolites biosynthesis, transport and catabolism	KAO1	3.5	1330-1347	N
csa-mir011	XM_011654598.1	-	GO:0005515(protein binding);GO:0005773(vacuole);GO:0005774(vacuolar membrane);GO:0006793(phosphorus metabolic process);GO:0006812(cation transport);GO:0006814(sodium ion transport);GO:0006874(cellular calcium ion homeostasis);GO:0006882(cellular zinc ion homeostasis);GO:0009624(response to nematode);GO:0009705(plant-type vacuole membrane);GO:0010351(lithium ion transport);GO:0015368(calcium:catio…	-	[P]Inorganic ion transport and metabolism	CAX3	3.5	249-267	N
csa-mir011	XM_011653486.1	cytochrome P450 93A2-like	GO:0016020(membrane);GO:0016709(oxidoreductase activity, acting on paired donors, with incorporation or reduction of molecular oxygen, NAD(P)H as one donor, and incorporation of one atom of oxygen);GO:0044550(secondary metabolite biosynthetic process)	ko00380(Tryptophan metabolism)	[Q]Secondary metabolites biosynthesis, transport and catabolism	CYP705A5	3.5	790-808	N
csa-mir011	XM_011651889.1	-	-	-	-	-	4	269-287	N
csa-mir011	XM_004153574.2	probable galacturonosyltransferase 3	GO:0000139(Golgi membrane);GO:0005768(endosome);GO:0005774(vacuolar membrane);GO:0005794(Golgi apparatus);GO:0005802(trans-Golgi network);GO:0016021(integral component of membrane);GO:0016051(carbohydrate biosynthetic process);GO:0016757(transferase activity, transferring glycosyl groups);GO:0045489(pectin biosynthetic process);GO:0047262(polygalacturonate 4-alpha-galacturonosyltransferase activi…	ko00500(Starch and sucrose metabolism);ko00520(Amino sugar and nucleotide sugar metabolism)	[G]Carbohydrate transport and metabolism	GAUT3	4	825-843	N
csa-mir011	XM_004152217.2	-	GO:0003674(molecular_function);GO:0005739(mitochondrion);GO:0005886(plasma membrane);GO:0008150(biological_process)	-	[S]Function unknown	-	4	1123-1141	N
csa-mir011	XM_004144629.2	kinesin-1-like protein PSS1	GO:0003777(microtubule motor activity);GO:0005871(kinesin complex);GO:0007018(microtubule-based movement);GO:0016887(ATPase activity)	ko04144(Endocytosis)	[Z]Cytoskeleton	KIN7D	3.5	217-235	N
csa-mir011	XM_004137674.2	-	GO:0005515(protein binding);GO:0005773(vacuole);GO:0005774(vacuolar membrane);GO:0006793(phosphorus metabolic process);GO:0006812(cation transport);GO:0006814(sodium ion transport);GO:0006874(cellular calcium ion homeostasis);GO:0006882(cellular zinc ion homeostasis);GO:0009624(response to nematode);GO:0009705(plant-type vacuole membrane);GO:0010351(lithium ion transport);GO:0015368(calcium:catio…	-	[P]Inorganic ion transport and metabolism	CAX3	3.5	105-123	N
csa-mir011	XM_004137291.2	ras-related protein RABA6b-like	GO:0003924(GTPase activity);GO:0005525(GTP binding);GO:0005622(intracellular);GO:0005737(cytoplasm);GO:0005886(plasma membrane);GO:0006886(intracellular protein transport);GO:0006913(nucleocytoplasmic transport);GO:0007264(small GTPase mediated signal transduction)	ko04144(Endocytosis)	[S]Function unknown	RABA6A	3.5	186-204	N
csa-mir011	NM_001280752.1	-	GO:0005515(protein binding);GO:0005773(vacuole);GO:0005774(vacuolar membrane);GO:0006793(phosphorus metabolic process);GO:0006812(cation transport);GO:0006814(sodium ion transport);GO:0006874(cellular calcium ion homeostasis);GO:0006882(cellular zinc ion homeostasis);GO:0009624(response to nematode);GO:0009705(plant-type vacuole membrane);GO:0010351(lithium ion transport);GO:0015368(calcium:catio…	-	[P]Inorganic ion transport and metabolism	CAX3	3.5	119-137	N
csa-mir009	XM_011651834.1	-	GO:0006952(defense response);GO:0007165(signal transduction);GO:0016020(membrane);GO:0016021(integral component of membrane)	-	[S]Function unknown	-	3.5	186-205	N
csa-mir009	XM_011650655.1	hypothetical protein	GO:0005545(1-phosphatidylinositol binding);GO:0005634(nucleus);GO:0005794(Golgi apparatus);GO:0005905(clathrin-coated pit);GO:0006897(endocytosis);GO:0030136(clathrin-coated vesicle);GO:0030276(clathrin binding);GO:0048268(clathrin coat assembly)	ko01210(2-Oxocarboxylic acid metabolism);ko01230(Biosynthesis of amino acids);ko00290(Valine, leucine and isoleucine biosynthesis);ko00770(Pantothenate and CoA biosynthesis)	[U]Intracellular trafficking, secretion, and vesicular transport	At5g57200	3.5	190-211	N
csa-mir009	XM_011650281.1	uncharacterized LOC103446271	GO:0005737(cytoplasm)	ko00561(Glycerolipid metabolism);ko00564(Glycerophospholipid metabolism)	[S]Function unknown	At1g04910	4	2148-2167	Y	0	35.7829	2.3013e-09	2.91268e-11	down	-	2158			3	1.5		2		0.789422
csa-mir009	XM_011650280.1	uncharacterized LOC103446271	GO:0005737(cytoplasm)	ko00561(Glycerolipid metabolism);ko00564(Glycerophospholipid metabolism)	[S]Function unknown	At1g04910	4	2178-2197	Y	0	35.7829	2.3013e-09	2.91268e-11	down	-	2188			3	1.5		2		0.789422
csa-mir009	XM_004148004.2	-	GO:0004620(phospholipase activity);GO:0005737(cytoplasm);GO:0016020(membrane);GO:0047372(acylglycerol lipase activity)	-	[S]Function unknown	PLP3	3.5	760-780	N
csa-mir007	XM_011660798.1	-	-	-	[S]Function unknown	At1g76280	4	1967-1989	N
csa-mir007	XM_011660797.1	-	-	-	[S]Function unknown	At1g76280	4	2146-2168	N
csa-mir007	XM_004139706.2	-	-	-	[S]Function unknown	At1g76280	4	2141-2163	N
csa-mir004	XM_011657234.1	-	GO:0003690(double-stranded DNA binding);GO:0005739(mitochondrion);GO:0006355(regulation of transcription, DNA-templated)	-	[S]Function unknown	-	4	1594-1617	N
csa-mir004	XM_011651874.1	DNA mismatch repair protein MSH3-like	-	ko03430(Mismatch repair)	[S]Function unknown	-	4	417-440	N
csa-mir004	XM_011651869.1	-	GO:0000166(nucleotide binding);GO:0003677(DNA binding);GO:0003682(chromatin binding);GO:0003723(RNA binding);GO:0005515(protein binding);GO:0005634(nucleus);GO:0005654(nucleoplasm);GO:0006306(DNA methylation);GO:0006342(chromatin silencing);GO:0016458(gene silencing);GO:0030422(production of siRNA involved in RNA interference);GO:0080188(RNA-directed DNA methylation)	-	[K]Transcription	RDM3	3	354-376	Y	27.0563	0	1.9131e-07	7.22118e-09	up	-	367	1	1			4		0.368219
cpa-miR164d	XM_004147327.2	hypothetical protein	GO:0030599(pectinesterase activity);GO:0046910(pectinesterase inhibitor activity);GO:0071944(cell periphery)	ko00040(Pentose and glucuronate interconversions);ko00500(Starch and sucrose metabolism)	[G]Carbohydrate transport and metabolism	PME51	4	83-104	N
cpa-miR164d	XM_004145354.2	hypothetical protein	GO:0043161(proteasome-mediated ubiquitin-dependent protein catabolic process);GO:0061630(ubiquitin protein ligase activity)	ko00563(Glycosylphosphatidylinositol(GPI)-anchor biosynthesis)	[O]Posttranslational modification, protein turnover, chaperones	ATL65	4	298-317	N
cpa-miR164d	XM_004140570.2	-	-	-	[S]Function unknown	-	4	398-419	N
cpa-miR164d	XM_004139237.2	-	GO:0005215(transporter activity);GO:0005576(extracellular region);GO:0005737(cytoplasm);GO:0005739(mitochondrion);GO:0005773(vacuole);GO:0005774(vacuolar membrane);GO:0005783(endoplasmic reticulum);GO:0005794(Golgi apparatus);GO:0005829(cytosol);GO:0005886(plasma membrane);GO:0006629(lipid metabolic process);GO:0006810(transport);GO:0006883(cellular sodium ion homeostasis);GO:0009408(response to …	-	[M]Cell wall/membrane/envelope biogenesis	TIL	4	10-29	N
cme-miR399g	XM_011660922.1	-	GO:0003674(molecular_function);GO:0005739(mitochondrion);GO:0008150(biological_process)	-	[S]Function unknown	-	3.5	1009-1030	Y	0	35.7829	2.3013e-09	2.91268e-11	down	-	1021			3	1.5		2		0.831439
cme-miR399g	XM_004150290.2	-	GO:0003674(molecular_function);GO:0005739(mitochondrion);GO:0008150(biological_process)	-	[S]Function unknown	-	3.5	1129-1150	Y	0	35.7829	2.3013e-09	2.91268e-11	down	-	1141			3	1.5		2		0.831439
cme-miR399c	XM_011659907.1	probable ubiquitin-conjugating enzyme E2 24	GO:0005737(cytoplasm);GO:0031625(ubiquitin protein ligase binding);GO:0061630(ubiquitin protein ligase activity)	ko04120(Ubiquitin mediated proteolysis)	[O]Posttranslational modification, protein turnover, chaperones	UBC24	1	462-482	Y	27.0563	47.7105	0.017376	0.0203042	down	-0.818341	473	2	1	4	2	2	2	0.914034	0.944604
cme-miR399c	XM_004134656.2	probable ubiquitin-conjugating enzyme E2 24	GO:0005737(cytoplasm);GO:0031625(ubiquitin protein ligase binding);GO:0061630(ubiquitin protein ligase activity)	ko04120(Ubiquitin mediated proteolysis)	[O]Posttranslational modification, protein turnover, chaperones	UBC24	1	703-723	Y	27.0563	47.7105	0.017376	0.0203042	down	-0.818341	714	2	1	4	2	2	2	0.914034	0.944604
cme-miR399b	XM_011659907.1	probable ubiquitin-conjugating enzyme E2 24	GO:0005737(cytoplasm);GO:0031625(ubiquitin protein ligase binding);GO:0061630(ubiquitin protein ligase activity)	ko04120(Ubiquitin mediated proteolysis)	[O]Posttranslational modification, protein turnover, chaperones	UBC24	3	462-482	Y	27.0563	47.7105	0.017376	0.0203042	down	-0.818341	473	2	1	4	2	2	2	0.817095	0.865072
cme-miR399b	XM_011659783.1	-	GO:0005351(sugar:proton symporter activity);GO:0005355(glucose transmembrane transporter activity);GO:0005887(integral component of plasma membrane);GO:0035428(hexose transmembrane transport);GO:0046323(glucose import)	-	[G]Carbohydrate transport and metabolism	MSSP2	4	988-1007	Y	0	119.276	1.0463e-27	3.03572e-36	down	-	999			5	5		2		0.903368
cme-miR399b	XM_011655796.1	-	GO:0016787(hydrolase activity)	-	[S]Function unknown	SERAC1	4	2968-2989	N
cme-miR399b	XM_004141325.2	-	GO:0016787(hydrolase activity)	-	[S]Function unknown	SERAC1	4	2965-2986	N
cme-miR399b	XM_004134656.2	probable ubiquitin-conjugating enzyme E2 24	GO:0005737(cytoplasm);GO:0031625(ubiquitin protein ligase binding);GO:0061630(ubiquitin protein ligase activity)	ko04120(Ubiquitin mediated proteolysis)	[O]Posttranslational modification, protein turnover, chaperones	UBC24	3	703-723	Y	27.0563	47.7105	0.017376	0.0203042	down	-0.818341	714	2	1	4	2	2	2	0.817095	0.865072
cme-miR396e	XM_011661507.1	hypothetical protein	GO:0004674(protein serine/threonine kinase activity);GO:0005524(ATP binding);GO:0005886(plasma membrane);GO:0006468(protein phosphorylation);GO:0009788(negative regulation of abscisic acid-activated signaling pathway);GO:0016021(integral component of membrane);GO:0016301(kinase activity);GO:0050832(defense response to fungus);GO:0090406(pollen tube)	ko04626(Plant-pathogen interaction)	[T]Signal transduction mechanisms	At1g51890	4	2504-2523	N
cme-miR396e	XM_011659481.1	Heterogeneous nuclear ribonucleoprotein A1	GO:0000166(nucleotide binding);GO:0003676(nucleic acid binding);GO:0003723(RNA binding);GO:0005634(nucleus);GO:0006397(mRNA processing)	ko03040(Spliceosome)	[S]Function unknown	RBM39	3.5	217-237	Y	67.6408	11.9276	3.9464e-10	6.7239e-11	up	2.50359	228	10	2.5	2	0.5	2	3	0.999474	0.822521
cme-miR396e	XM_011659480.1	Heterogeneous nuclear ribonucleoprotein A1	GO:0000166(nucleotide binding);GO:0003676(nucleic acid binding);GO:0003723(RNA binding);GO:0005634(nucleus);GO:0006397(mRNA processing)	ko03040(Spliceosome)	[S]Function unknown	RBM39	3.5	216-236	Y	67.6408	11.9276	3.9464e-10	6.7239e-11	up	2.50359	227	10	2.5	2	0.5	2	3	0.999474	0.822521
cme-miR396e	XM_011659479.1	Heterogeneous nuclear ribonucleoprotein A1	GO:0000166(nucleotide binding);GO:0003676(nucleic acid binding);GO:0003723(RNA binding);GO:0005634(nucleus);GO:0006397(mRNA processing)	ko03040(Spliceosome)	[S]Function unknown	RBM39	3.5	217-237	Y	67.6408	11.9276	3.9464e-10	6.7239e-11	up	2.50359	228	10	2.5	2	0.5	2	3	0.999474	0.822521
cme-miR396e	XM_011653435.1	-	GO:0005524(ATP binding);GO:0005634(nucleus);GO:0006351(transcription, DNA-templated);GO:0006355(regulation of transcription, DNA-templated);GO:0048366(leaf development)	-	[K]Transcription	GRF5	3.5	999-1020	Y	662.88	930.354	2.8262e-11	2.85858e-11	down	-0.489033	1010	49	24.5	78	39	0	0	0.0349687	0.035645
cme-miR396e	XM_011652484.1	-	GO:0005634(nucleus);GO:0048366(leaf development)	-	[K]Transcription	GRF9	4	681-702	Y	1061.96	381.684	4.8603e-72	1.15751e-74	up	1.47628	692	157	39.25	64	16	0	0	0.0185137	0.0188749
cme-miR396e	XM_011652483.1	-	GO:0005634(nucleus);GO:0048366(leaf development)	-	[K]Transcription	GRF9	4	687-708	Y	1061.96	381.684	4.8603e-72	1.15751e-74	up	1.47628	698	157	39.25	64	16	0	0	0.0185137	0.0188749
cme-miR396e	XM_011652482.1	-	GO:0005634(nucleus);GO:0048366(leaf development)	-	[K]Transcription	GRF9	4	720-741	Y	1061.96	381.684	4.8603e-72	1.15751e-74	up	1.47628	731	157	39.25	64	16	0	0	0.0185137	0.0188749
cme-miR396e	XM_011651757.1	probable tocopherol O-methyltransferase	GO:0005524(ATP binding);GO:0005634(nucleus);GO:0006351(transcription, DNA-templated);GO:0006355(regulation of transcription, DNA-templated);GO:0048366(leaf development)	ko00130(Ubiquinone and other terpenoid-quinone biosynthesis)	[K]Transcription	GRF3	3	882-903	Y	378.788	834.933	6.0667e-39	1.01215e-39	down	-1.14027	893	14	14	35	35	0	0	0.019823	0.0202094
cme-miR396e	XM_011651251.1	-	GO:0005515(protein binding);GO:0005524(ATP binding);GO:0005634(nucleus);GO:0006351(transcription, DNA-templated);GO:0006355(regulation of transcription, DNA-templated);GO:0009624(response to nematode);GO:0048364(root development);GO:0048366(leaf development);GO:0061062(regulation of nematode larval development)	-	[K]Transcription	GRF6	3.5	1095-1116	Y	4369.6	2445.16	0	7.64826e-123	up	0.837569	1106	323	161.5	205	102.5	0	0	0.0349687	0.035645
cme-miR396e	XM_011650282.1	-	GO:0005524(ATP binding);GO:0005634(nucleus);GO:0006351(transcription, DNA-templated);GO:0006355(regulation of transcription, DNA-templated);GO:0048366(leaf development)	-	[K]Transcription	GRF5	3	548-569	Y	0	107.349	4.2293e-25	1.24134e-32	down	-	559			9	4.5		2		0.993313
cme-miR396e	XM_004150473.2	-	GO:0005739(mitochondrion)	-	[O]Posttranslational modification, protein turnover, chaperones	TTL3	4	1632-1652	N
cme-miR396e	XM_004148540.2	-	GO:0005524(ATP binding);GO:0005634(nucleus);GO:0006351(transcription, DNA-templated);GO:0006355(regulation of transcription, DNA-templated);GO:0048366(leaf development)	-	[K]Transcription	GRF5	3.5	1002-1023	Y	662.88	930.354	2.8262e-11	2.85858e-11	down	-0.489033	1013	49	24.5	78	39	0	0	0.0349687	0.035645
cme-miR396e	XM_004148206.2	-	GO:0005829(cytosol);GO:0009903(chloroplast avoidance movement);GO:0009904(chloroplast accumulation movement)	-	[S]Function unknown	At5g55860	3	2379-2398	Y	3273.81	238.552	0	0	up	3.77859	2389	121	121	10	10	0	2	0.019823	0.993313
cme-miR396e	XM_004143361.2	-	GO:0005515(protein binding);GO:0005524(ATP binding);GO:0005634(nucleus);GO:0006351(transcription, DNA-templated);GO:0006355(regulation of transcription, DNA-templated);GO:0009624(response to nematode);GO:0048364(root development);GO:0048366(leaf development);GO:0061062(regulation of nematode larval development)	-	[K]Transcription	GRF1	3.5	984-1005	Y	1623.38	2457.09	1.5901e-38	8.80148e-39	down	-0.597951	995	60	60	103	103	0	0	0.0349687	0.035645
cme-miR396e	XM_004142984.2	-	GO:0005515(protein binding);GO:0005524(ATP binding);GO:0005634(nucleus);GO:0006351(transcription, DNA-templated);GO:0006355(regulation of transcription, DNA-templated);GO:0009624(response to nematode);GO:0048364(root development);GO:0048366(leaf development);GO:0061062(regulation of nematode larval development)	-	[K]Transcription	GRF6	3.5	1101-1122	Y	4369.6	2445.16	0	7.64826e-123	up	0.837569	1112	323	161.5	205	102.5	0	0	0.0349687	0.035645
cme-miR396e	XM_004141929.2	Heterogeneous nuclear ribonucleoprotein A1	GO:0000166(nucleotide binding);GO:0003676(nucleic acid binding);GO:0003723(RNA binding);GO:0005634(nucleus);GO:0006397(mRNA processing)	ko03040(Spliceosome)	[S]Function unknown	RBM39	3.5	216-236	Y	67.6408	11.9276	3.9464e-10	6.7239e-11	up	2.50359	227	10	2.5	2	0.5	2	3	0.999474	0.822521
cme-miR396e	XM_004141128.2	-	GO:0005634(nucleus);GO:0009739(response to gibberellin);GO:0030912(response to deep water)	-	[K]Transcription	GRF1	3	547-568	Y	0	107.349	4.2293e-25	1.24134e-32	down	-	558			9	4.5		2		0.993313
cme-miR396e	XM_004140403.2	hypothetical protein	GO:0003779(actin binding);GO:0005515(protein binding);GO:0005618(cell wall);GO:0005634(nucleus);GO:0005886(plasma membrane);GO:0016020(membrane);GO:0016021(integral component of membrane);GO:0030036(actin cytoskeleton organization);GO:0045010(actin nucleation);GO:0051015(actin filament binding);GO:0051016(barbed-end actin filament capping)	ko04626(Plant-pathogen interaction)	[S]Function unknown	FH1	3.5	3240-3261	N
cme-miR396e	XM_004137962.2	probable tocopherol O-methyltransferase	GO:0005524(ATP binding);GO:0005634(nucleus);GO:0006351(transcription, DNA-templated);GO:0006355(regulation of transcription, DNA-templated);GO:0008285(negative regulation of cell proliferation);GO:0009624(response to nematode);GO:0044212(transcription regulatory region DNA binding);GO:0048364(root development);GO:0048366(leaf development);GO:0061062(regulation of nematode larval development)	ko00130(Ubiquinone and other terpenoid-quinone biosynthesis)	[K]Transcription	GRF3	3	623-644	Y	0	71.5657	2.9155e-17	4.24871e-22	down	-	634			3	3		2		0.993313
cme-miR396e	XM_004133854.2	-	GO:0005634(nucleus);GO:0048366(leaf development)	-	[K]Transcription	GRF9	4	720-741	Y	1061.96	381.684	4.8603e-72	1.15751e-74	up	1.47628	731	157	39.25	64	16	0	0	0.0185137	0.0188749
cme-miR394a	XM_011661999.1	uncharacterized LOC103446271	GO:0005768(endosome);GO:0005794(Golgi apparatus);GO:0005802(trans-Golgi network);GO:0008150(biological_process);GO:0016021(integral component of membrane);GO:0016757(transferase activity, transferring glycosyl groups)	ko00561(Glycerolipid metabolism);ko00564(Glycerophospholipid metabolism)	[S]Function unknown	At1g04910	2.5	1216-1234	Y	117.244	135.18	0.26677	0.284268	down	-0.205364	1225	13	4.33333	17	5.66667	2	2	0.941065	0.964505
cme-miR394a	XM_011661998.1	uncharacterized LOC103446271	GO:0005768(endosome);GO:0005794(Golgi apparatus);GO:0005802(trans-Golgi network);GO:0008150(biological_process);GO:0016021(integral component of membrane);GO:0016757(transferase activity, transferring glycosyl groups)	ko00561(Glycerolipid metabolism);ko00564(Glycerophospholipid metabolism)	[S]Function unknown	At1g04910	2.5	2085-2103	Y	117.244	135.18	0.26677	0.284268	down	-0.205364	2094	13	4.33333	17	5.66667	2	2	0.941065	0.964505
cme-miR394a	XM_011661997.1	uncharacterized LOC103446271	GO:0005768(endosome);GO:0005794(Golgi apparatus);GO:0005802(trans-Golgi network);GO:0008150(biological_process);GO:0016021(integral component of membrane);GO:0016757(transferase activity, transferring glycosyl groups)	ko00561(Glycerolipid metabolism);ko00564(Glycerophospholipid metabolism)	[S]Function unknown	At1g04910	2.5	2094-2112	Y	117.244	135.18	0.26677	0.284268	down	-0.205364	2103	13	4.33333	17	5.66667	2	2	0.941065	0.964505
cme-miR394a	XM_011661039.1	-	GO:0016149(translation release factor activity, codon specific);GO:0043022(ribosome binding)	-	[J]Translation, ribosomal structure and biogenesis	APG3	4	919-938	N
cme-miR394a	XM_011660147.1	serine/threonine-protein kinase SAPK7-like	GO:0004674(protein serine/threonine kinase activity);GO:0005886(plasma membrane);GO:0006468(protein phosphorylation)	ko04075(Plant hormone signal transduction)	[S]Function unknown	-	4	27-46	N
cme-miR394a	XM_011658444.1	-	GO:0004842(ubiquitin-protein transferase activity);GO:0010305(leaf vascular tissue pattern formation);GO:0010928(regulation of auxin mediated signaling pathway);GO:0019005(SCF ubiquitin ligase complex);GO:0031146(SCF-dependent proteasomal ubiquitin-dependent protein catabolic process);GO:0060776(simple leaf morphogenesis)	-	[S]Function unknown	FBX6	1	1688-1707	Y	946.971	1765.29	3.0949e-55	6.50841e-56	down	-0.898511	1698	105	35	222	74	0	0	0.0172028	0.0175386
cme-miR394a	XM_011658443.1	-	GO:0004842(ubiquitin-protein transferase activity);GO:0010305(leaf vascular tissue pattern formation);GO:0010928(regulation of auxin mediated signaling pathway);GO:0019005(SCF ubiquitin ligase complex);GO:0031146(SCF-dependent proteasomal ubiquitin-dependent protein catabolic process);GO:0060776(simple leaf morphogenesis)	-	[S]Function unknown	FBX6	1	1300-1319	Y	946.971	1765.29	3.0949e-55	6.50841e-56	down	-0.898511	1310	105	35	222	74	0	0	0.0172028	0.0175386
cme-miR394a	XM_011656480.1	armadillo repeat-containing kinesin-like protein 3	GO:0005871(kinesin complex);GO:0007018(microtubule-based movement);GO:0008104(protein localization);GO:0008574(ATP-dependent microtubule motor activity, plus-end-directed);GO:0030705(cytoskeleton-dependent intracellular transport)	ko04144(Endocytosis)	[Z]Cytoskeleton	KINUB	4	2806-2824	N
cme-miR394a	XM_011656479.1	armadillo repeat-containing kinesin-like protein 3	GO:0005871(kinesin complex);GO:0007018(microtubule-based movement);GO:0008104(protein localization);GO:0008574(ATP-dependent microtubule motor activity, plus-end-directed);GO:0030705(cytoskeleton-dependent intracellular transport)	ko04144(Endocytosis)	[Z]Cytoskeleton	KINUB	4	2813-2831	N
cme-miR394a	XM_011652592.1	systemin receptor SR160-like	GO:0004672(protein kinase activity);GO:0004674(protein serine/threonine kinase activity);GO:0005524(ATP binding);GO:0005886(plasma membrane);GO:0006468(protein phosphorylation);GO:0016021(integral component of membrane)	ko04075(Plant hormone signal transduction)	[T]Signal transduction mechanisms ;[S]Function unknown	At2g33170	4	1401-1420	N
cme-miR394a	XM_004150589.2	-	GO:0005768(endosome);GO:0005774(vacuolar membrane);GO:0005802(trans-Golgi network);GO:0008757(S-adenosylmethionine-dependent methyltransferase activity);GO:0032259(methylation)	-	[S]Function unknown	At2g39750	2	1387-1406	Y	0	47.7105	5.2256e-12	7.11545e-15	down	-	1397			2	2		2		0.705967
cme-miR394a	XM_004149717.2	-	GO:0003674(molecular_function);GO:0046686(response to cadmium ion)	-	[S]Function unknown	-	4	1346-1364	N
cme-miR394a	XM_004140546.2	-	GO:0004842(ubiquitin-protein transferase activity);GO:0010305(leaf vascular tissue pattern formation);GO:0010928(regulation of auxin mediated signaling pathway);GO:0019005(SCF ubiquitin ligase complex);GO:0031146(SCF-dependent proteasomal ubiquitin-dependent protein catabolic process);GO:0060776(simple leaf morphogenesis)	-	[S]Function unknown	FBX6	1	1223-1242	Y	946.971	1765.29	3.0949e-55	6.50841e-56	down	-0.898511	1233	105	35	222	74	0	0	0.0172028	0.0175386
cme-miR394a	XM_004133970.2	systemin receptor SR160-like	GO:0004672(protein kinase activity);GO:0004674(protein serine/threonine kinase activity);GO:0005524(ATP binding);GO:0005886(plasma membrane);GO:0006468(protein phosphorylation);GO:0016021(integral component of membrane)	ko04075(Plant hormone signal transduction)	[T]Signal transduction mechanisms ;[S]Function unknown	At2g33170	4	1386-1405	N
cme-miR164a	XM_011661856.1	NAC domain-containing protein 89-like	GO:0003677(DNA binding);GO:0003700(transcription factor activity, sequence-specific DNA binding);GO:0005634(nucleus);GO:0006351(transcription, DNA-templated);GO:0006355(regulation of transcription, DNA-templated);GO:0007275(multicellular organism development)	ko03018(RNA degradation)	[S]Function unknown	NAC100	1.5	816-837	Y	21239.2	1312.04	0	0	up	4.01685	828	785	785	55	55	0	0	0.00532499	0.00542958
cme-miR164a	XM_011656041.1	exopolygalacturonase-like	GO:0004650(polygalacturonase activity);GO:0005576(extracellular region);GO:0005975(carbohydrate metabolic process);GO:0016829(lyase activity);GO:0071555(cell wall organization)	ko00040(Pentose and glucuronate interconversions);ko00500(Starch and sucrose metabolism)	[M]Cell wall/membrane/envelope biogenesis	plaa2	4	953-972	N
cme-miR164a	XM_011653931.1	NAC domain-containing protein 89-like	GO:0003677(DNA binding);GO:0003700(transcription factor activity, sequence-specific DNA binding);GO:0005634(nucleus);GO:0006351(transcription, DNA-templated);GO:0006355(regulation of transcription, DNA-templated);GO:0007275(multicellular organism development)	ko03018(RNA degradation)	-	NAC100	3	850-870	Y	865.802	3709.49	0	0	down	-2.09911	861	64	32	311	155.5	0	0	0.0119414	0.0121751
cme-miR164a	XM_011653227.1	NAC domain-containing protein 89-like	GO:0003677(DNA binding);GO:0003700(transcription factor activity, sequence-specific DNA binding);GO:0005634(nucleus);GO:0006351(transcription, DNA-templated);GO:0006355(regulation of transcription, DNA-templated);GO:0007275(multicellular organism development);GO:0009734(auxin-activated signaling pathway);GO:0010072(primary shoot apical meristem specification);GO:0048527(lateral root development)	ko03018(RNA degradation)	[S]Function unknown	NAC021	1	719-739	Y	338.204	608.309	2.2446e-18	1.73946e-18	down	-0.84691	730	25	12.5	51	25.5	0	0	0.0115016	0.0117268
cme-miR164a	XM_011652994.1	NAC domain-containing protein 89-like	GO:0003677(DNA binding);GO:0003700(transcription factor activity, sequence-specific DNA binding);GO:0005634(nucleus);GO:0006351(transcription, DNA-templated);GO:0006355(regulation of transcription, DNA-templated);GO:0007275(multicellular organism development);GO:0010072(primary shoot apical meristem specification);GO:0010160(formation of organ boundary);GO:0010223(secondary shoot formation);GO:00…	ko03018(RNA degradation)	[S]Function unknown	NAC098	4	792-812	Y	0	1192.76	0	0	down	-	803			50	50		0		0.00948241
cme-miR164a	XM_011651827.1	disease resistance protein RPM1	GO:0005515(protein binding);GO:0005524(ATP binding);GO:0005576(extracellular region);GO:0006952(defense response);GO:0043531(ADP binding)	ko04626(Plant-pathogen interaction)	[S]Function unknown	RGA2	3.5	319-338	N
cme-miR164a	XM_004150728.2	NAC domain-containing protein 89-like	GO:0003677(DNA binding);GO:0003700(transcription factor activity, sequence-specific DNA binding);GO:0005634(nucleus);GO:0006351(transcription, DNA-templated);GO:0006355(regulation of transcription, DNA-templated);GO:0007275(multicellular organism development);GO:0009734(auxin-activated signaling pathway);GO:0010072(primary shoot apical meristem specification);GO:0048527(lateral root development)	ko03018(RNA degradation)	[S]Function unknown	NAC021	1	728-748	Y	338.204	608.309	2.2446e-18	1.73946e-18	down	-0.84691	739	25	12.5	51	25.5	0	0	0.0115016	0.0117268
cme-miR164a	XM_004146051.2	NAC domain-containing protein 89-like	GO:0003677(DNA binding);GO:0003700(transcription factor activity, sequence-specific DNA binding);GO:0005634(nucleus);GO:0006351(transcription, DNA-templated);GO:0006355(regulation of transcription, DNA-templated);GO:0007275(multicellular organism development);GO:0010072(primary shoot apical meristem specification);GO:0010160(formation of organ boundary);GO:0010223(secondary shoot formation);GO:00…	ko03018(RNA degradation)	[S]Function unknown	NAC098	2	949-969	Y	0	357.829	1.2589e-79	3.68117e-108	down	-	960			15	15		0		0.00993171
cme-miR164a	XM_004141527.2	NAC domain-containing protein 89-like	GO:0003700(transcription factor activity, sequence-specific DNA binding);GO:0005515(protein binding);GO:0005634(nucleus);GO:0006351(transcription, DNA-templated);GO:0006915(apoptotic process);GO:0006979(response to oxidative stress);GO:0007275(multicellular organism development);GO:0009651(response to salt stress);GO:0009723(response to ethylene);GO:0009733(response to auxin);GO:0009737(response …	ko03018(RNA degradation)	[K]Transcription	NAC92	3	668-688	N
cme-miR164a	XM_004137540.2	NAC domain-containing protein 89-like	GO:0003677(DNA binding);GO:0003700(transcription factor activity, sequence-specific DNA binding);GO:0005634(nucleus);GO:0006351(transcription, DNA-templated);GO:0006355(regulation of transcription, DNA-templated);GO:0007275(multicellular organism development)	ko03018(RNA degradation)	[S]Function unknown	NAC100	2	959-979	Y	5654.77	10567.9	0	0	down	-0.902145	970	209	209	443	443	0	0	0.00974081	0.00993171
cme-miR164a	XM_004136650.2	NAC domain-containing protein 89-like	GO:0003677(DNA binding);GO:0003700(transcription factor activity, sequence-specific DNA binding);GO:0005634(nucleus);GO:0006351(transcription, DNA-templated);GO:0006355(regulation of transcription, DNA-templated);GO:0007275(multicellular organism development)	ko03018(RNA degradation)	-	NAC100	3	853-873	Y	865.802	3709.49	0	0	down	-2.09911	864	64	32	311	155.5	0	0	0.0119414	0.0121751
cme-miR164a	XM_004136327.2	1-phosphatidylinositol-3-phosphate 5-kinase FAB1B-like	GO:0000813(ESCRT I complex);GO:0005515(protein binding);GO:0005622(intracellular);GO:0005623(cell);GO:0005634(nucleus);GO:0007165(signal transduction);GO:0010008(endosome membrane);GO:0015031(protein transport);GO:0031902(late endosome membrane);GO:0035091(phosphatidylinositol binding);GO:0036258(multivesicular body assembly);GO:0043130(ubiquitin binding);GO:0046872(metal ion binding);GO:0055072(…	ko00562(Inositol phosphate metabolism);ko04070(Phosphatidylinositol signaling system);ko04145(Phagosome)	[S]Function unknown	FREE1	4	312-331	Y	0	23.8552	1.0687e-06	1.1925e-07	down	-	322			1	1		4		0.698717
